# Supplementary material for: Research on the resistance of isoviolanthin to hydrogen peroxide-triggered injury of skin keratinocytes based on Transcriptome sequencing and molecular docking
Source: Medicine (Baltimore). 2023 Nov 24;102(47):e36119. doi: 10.1097/MD.0000000000036119 (PMC10681389; doi:10.1097/MD.0000000000036119)
Supplement: Supplementary file 3 [file medi-102-e36119-s003.xls]

## Sheet: Tab S1-all.counts.ISO_vs_H.edge
gene id	gene name	description	gene_type	GO_id	GO_term	KO_ID	KO_Description	kegg_id	kegg_term	locus	ISO1_count	ISO2_count	ISO3_count	H1_count	H2_count	H3_count	ISO1_FPKM	ISO2_FPKM	ISO3_FPKM	H1_FPKM	H2_FPKM	H3_FPKM	ISO	H	log2FC	Pvalue	Qvalue	updown
ENSG00000173349	SFT2D3	SFT2 domain containing 3 [Source:HGNC Symbol;Acc:HGNC:28767]	protein_coding	GO:0009987|GO:0031224|GO:0033036|GO:0016192|GO:0016020|GO:0016021|GO:0008104|GO:0045184|GO:0071705|GO:0015031|GO:0071702	cellular process|intrinsic component of membrane|macromolecule localization|vesicle-mediated transport|membrane|integral component of membrane|protein localization|establishment of protein localization|nitrogen compound transport|protein transport|organic substance transport	-	-	-	-	2:127701497-127705242	245	114	0	0	0	0	3.49276	1.91456	0	0	0	0	1.80244	0	Inf	1.33571e-07	4.79232e-06	UP
ENSG00000283227	SPRR5	small proline rich protein 5 [Source:HGNC Symbol;Acc:HGNC:53428]	protein_coding	-	-	-	-	-	-	1:152947154-152949258	40	22	4	0	0	0	2.61459	1.69408	0.301164	0	0	0	1.53661	0	Inf	3.48597e-07	1.1039e-05	UP
ENSG00000256500	AL139300.1	novel protein	protein_coding	GO:0032991|GO:0003774|GO:0009987|GO:0050896|GO:0023052|GO:0005515|GO:0030427|GO:0005737|GO:0033036|GO:0007165|GO:0016020|GO:0050794|GO:0007154|GO:0005875|GO:0042995|GO:0051641|GO:0150034|GO:0036477|GO:0005622|GO:0003777|GO:0044297|GO:0008219|GO:0051649|GO:0120025|GO:0005739|GO:0035556|GO:0043227|GO:0012501|GO:0043229|GO:0005871|GO:0031090|GO:0008104|GO:0045184|GO:0030426|GO:0008092|GO:0043025|GO:…	protein-containing complex|cytoskeletal motor activity|cellular process|response to stimulus|signaling|protein binding|site of polarized growth|cytoplasm|macromolecule localization|signal transduction|membrane|regulation of cellular process|cell communication|microtubule associated complex|cell projection|cellular localization|distal axon|somatodendritic compartment|intracellular anatomical struc…	-	-	-	-	14:103562962-103685924	37	0	112	0	0	0	0.788785	0	2.75	0	0	0	1.1796	0	Inf	3.70311e-06	8.29858e-05	UP
ENSG00000272647	AC005020.2	novel protein	protein_coding	-	-	-	-	-	-	7:99558695-99607810	7	47	0	0	0	0	0.450381	3.56248	0	0	0	0	1.33762	0	Inf	0.000259312	0.00295753	UP
ENSG00000237609	AF064858.2	novel transcript	lncRNA	-	-	-	-	-	-	21:39028536-39029128	4	7	4	0	0	0	0.731513	1.50816	0.842641	0	0	0	1.02744	0	Inf	0.0013429	0.011274	UP
ENSG00000201376	SNORA70	Small nucleolar RNA SNORA70 [Source:RFAM;Acc:RF00156]	snoRNA	-	-	-	-	-	-	14:51244090-51244224	9	4	1	0	0	0	3.56032	1.86406	0.455546	0	0	0	1.95997	0	Inf	0.00489801	0.0317916	UP
ENSG00000270257	AC096720.1	small EDRK-rich factor 2 (SERF2) pseudogene	processed_pseudogene	-	-	-	-	-	-	4:67638177-67638359	2	6	4	0	0	0	0.583753	2.06269	1.34454	0	0	0	1.33033	0	Inf	0.00605083	0.0373576	UP
ENSG00000277748	AC006262.4	IGF-like family member 4 (IGFL4) pseudogene	unprocessed_pseudogene	-	-	-	-	-	-	19:46249394-46250163	9	7	0	0	0	0	1.68057	1.5398	0	0	0	0	1.07346	0	Inf	0.00681797	0.0410321	UP
ENSG00000287538	AC109635.6	novel transcript	lncRNA	-	-	-	-	-	-	11:50184250-50208794	221	197	93	0	0	2	8.24173	8.65478	3.99449	0	0	0.087618	6.96367	0.029206	7.89744	1.44532e-25	2.70342e-22	UP
ENSG00000214688	C10orf105	chromosome 10 open reading frame 105 [Source:HGNC Symbol;Acc:HGNC:20304]	protein_coding	GO:0031224|GO:0016020|GO:0016021	intrinsic component of membrane|membrane|integral component of membrane	-	-	-	-	10:71711701-71737824	70	339	203	4	0	0	0.39251	2.2393	1.31098	0.0283904	0	0	1.31426	0.00946348	7.11767	2.83027e-16	7.86227e-14	UP
ENSG00000169474	SPRR1A	small proline rich protein 1A [Source:HGNC Symbol;Acc:HGNC:11259]	protein_coding	GO:0009987|GO:0032502|GO:0008152|GO:0005198|GO:0005515|GO:0007275|GO:0048869|GO:0071944|GO:0005737|GO:0071704|GO:0048856|GO:0030280|GO:0016020|GO:0006807|GO:0031424|GO:0005829|GO:0044237|GO:0005622|GO:0008219|GO:0048513|GO:0012501|GO:0030154|GO:0070268|GO:0019538|GO:0009888|GO:0044260|GO:0043170|GO:0005886|GO:0036211|GO:0060429|GO:0030855|GO:0001533|GO:0008544|GO:0043588|GO:0044267|GO:0006464|GO:…	cellular process|developmental process|metabolic process|structural molecule activity|protein binding|multicellular organism development|cellular developmental process|cell periphery|cytoplasm|organic substance metabolic process|anatomical structure development|structural constituent of skin epidermis|membrane|nitrogen compound metabolic process|keratinization|cytosol|cellular metabolic process|i…	-	-	-	-	1:152985231-152985500	634	768	211	5	6	2	125.399	178.949	48.0662	1.25187	1.25615	0.4647	117.472	0.990908	6.88935	1.12902e-28	2.87971e-25	UP
ENSG00000125831	CST11	cystatin 11 [Source:HGNC Symbol;Acc:HGNC:15959]	protein_coding	GO:0009987|GO:0098772|GO:0050896|GO:0003824|GO:0008152|GO:0002376|GO:0044092|GO:0023052|GO:0030234|GO:0005737|GO:0007165|GO:0071704|GO:0050790|GO:0005576|GO:0043086|GO:0009892|GO:0031640|GO:0050794|GO:0006807|GO:0061827|GO:0007154|GO:0006955|GO:0004857|GO:0016787|GO:0001906|GO:0048523|GO:0042995|GO:0044237|GO:0051707|GO:0005622|GO:0019222|GO:0009755|GO:0120025|GO:0009617|GO:0043227|GO:0009725|GO:…	cellular process|molecular function regulator|response to stimulus|catalytic activity|metabolic process|immune system process|negative regulation of molecular function|signaling|enzyme regulator activity|cytoplasm|signal transduction|organic substance metabolic process|regulation of catalytic activity|extracellular region|negative regulation of catalytic activity|negative regulation of metabolic …	-	-	-	-	20:23450403-23452876	45	33	0	0	0	1	2.31742	2.00202	0	0	0	0.0604961	1.43981	0.0201654	6.15786	7.81656e-05	0.00110483	UP
ENSG00000260284	TPSP2	tryptase pseudogene 2 [Source:HGNC Symbol;Acc:HGNC:14136]	unprocessed_pseudogene	-	-	-	-	-	-	16:1286351-1288837	53	91	25	2	1	0	4.63994	9.38522	2.52072	0.221687	0.0926504	0	5.51529	0.104779	5.71802	1.1358e-11	1.23039e-09	UP
ENSG00000186115	CYP4F2	cytochrome P450 family 4 subfamily F member 2 [Source:HGNC Symbol;Acc:HGNC:2645]	protein_coding	GO:0009987|GO:0050896|GO:0003824|GO:0008152|GO:0005515|GO:0016491|GO:0012505|GO:0031224|GO:0071944|GO:0005737|GO:0033036|GO:0071704|GO:0044281|GO:0016020|GO:0045177|GO:0051051|GO:0043167|GO:0048871|GO:0050817|GO:0009056|GO:0097159|GO:0044237|GO:0005622|GO:0051050|GO:0016705|GO:0006766|GO:0005783|GO:0004497|GO:0046483|GO:0032369|GO:0007596|GO:0050878|GO:1901360|GO:0032370|GO:0006629|GO:0042592|GO:…	cellular process|response to stimulus|catalytic activity|metabolic process|protein binding|oxidoreductase activity|endomembrane system|intrinsic component of membrane|cell periphery|cytoplasm|macromolecule localization|organic substance metabolic process|small molecule metabolic process|membrane|apical part of cell|negative regulation of transport|ion binding|multicellular organismal homeostasis|…	K17726	phylloquinone omega-hydroxylase / docosahexaenoic acid omega-hydroxylase / leukotriene-B4 20-monooxygenase[1.14.14.78 1.14.14.79 1.14.14.94]	hsa01100|hsa00590	Metabolic pathways - Homo sapiens (human)聽|Arachidonic acid metabolism - Homo sapiens (human)聽	19:15878023-15898077	187	194	131	6	0	3	1.93761	2.36805	1.56332	0.0786999	0	0.036516	1.95633	0.0384053	5.6707	2.99383e-22	2.79993e-19	UP
ENSG00000186007	LEMD1	LEM domain containing 1 [Source:HGNC Symbol;Acc:HGNC:18725]	protein_coding	GO:0005515|GO:0031224|GO:0016020|GO:0016021	protein binding|intrinsic component of membrane|membrane|integral component of membrane	-	-	-	-	1:205381378-205455954	55	47	13	0	0	3	1.75041	1.76213	0.476517	0	0	0.112159	1.32969	0.0373865	5.15243	1.43785e-08	6.75741e-07	UP
ENSG00000265972	TXNIP	thioredoxin interacting protein [Source:HGNC Symbol;Acc:HGNC:16952]	protein_coding	GO:0009987|GO:0098772|GO:0050896|GO:0003824|GO:0032502|GO:0008152|GO:0044092|GO:0023052|GO:0007049|GO:0005515|GO:0007275|GO:0008283|GO:0048869|GO:0030234|GO:0005737|GO:0033036|GO:0051301|GO:0007165|GO:0071704|GO:0050790|GO:0048856|GO:0043086|GO:0009892|GO:0050794|GO:0006807|GO:0009058|GO:0007154|GO:0004857|GO:0005829|GO:0048523|GO:0051641|GO:0044237|GO:0005622|GO:0008219|GO:0019222|GO:0051649|GO:…	cellular process|molecular function regulator|response to stimulus|catalytic activity|developmental process|metabolic process|negative regulation of molecular function|signaling|cell cycle|protein binding|multicellular organism development|cell population proliferation|cellular developmental process|enzyme regulator activity|cytoplasm|macromolecule localization|cell division|signal transduction|o…	K20910	thioredoxin-interacting protein[-]	hsa04621	NOD-like receptor signaling pathway - Homo sapiens (human)聽	1:145992435-145996579	58304	46931	38800	1767	1032	1181	584.063	553.839	447.656	22.4081	10.9431	13.8998	528.519	15.7503	5.0685	2.69623e-40	3.78241e-36	UP
ENSG00000276691	AC004466.3	novel transcript, antisense to HDAC7	lncRNA	-	-	-	-	-	-	12:47788426-47788971	5	23	8	1	0	0	0.489086	2.65014	0.901183	0.123836	0	0	1.3468	0.0412787	5.028	0.000113018	0.00148661	UP
ENSG00000188293	IGFL1	IGF like family member 1 [Source:HGNC Symbol;Acc:HGNC:24093]	protein_coding	GO:0005515|GO:0005615|GO:0005576|GO:0005102	protein binding|extracellular space|extracellular region|signaling receptor binding	-	-	-	-	19:46229742-46231243	498	577	168	12	18	16	34.1399	46.5983	13.2645	1.04139	1.30622	1.28868	31.3343	1.2121	4.69216	7.25051e-20	4.23807e-17	UP
ENSG00000159527	PGLYRP3	peptidoglycan recognition protein 3 [Source:HGNC Symbol;Acc:HGNC:30014]	protein_coding	GO:0032991|GO:0009987|GO:0050896|GO:0003824|GO:0032502|GO:0008152|GO:0002376|GO:0038023|GO:0005515|GO:0007275|GO:0045321|GO:0002682|GO:0048869|GO:0050793|GO:0071704|GO:0048856|GO:0005576|GO:0051606|GO:0009892|GO:0031640|GO:0097367|GO:0016020|GO:0050794|GO:0006807|GO:0006955|GO:0016787|GO:0001906|GO:0043167|GO:0048523|GO:0001816|GO:0001775|GO:0009056|GO:0051707|GO:0002683|GO:0002520|GO:0019222|GO:…	protein-containing complex|cellular process|response to stimulus|catalytic activity|developmental process|metabolic process|immune system process|signaling receptor activity|protein binding|multicellular organism development|leukocyte activation|regulation of immune system process|cellular developmental process|regulation of developmental process|organic substance metabolic process|anatomical str…	-	-	-	-	1:153297862-153310718	147	172	113	7	4	5	6.69249	9.22494	5.9252	0.403439	0.192777	0.267467	7.28088	0.287894	4.6605	1.45363e-19	7.69518e-17	UP
ENSG00000179477	ALOX12B	arachidonate 12-lipoxygenase, 12R type [Source:HGNC Symbol;Acc:HGNC:430]	protein_coding	GO:0009987|GO:0050896|GO:0003824|GO:0032502|GO:0008152|GO:0023052|GO:0005515|GO:0016491|GO:0007275|GO:0005737|GO:0007165|GO:0071704|GO:0044281|GO:0048856|GO:0016853|GO:0023051|GO:0048471|GO:0050794|GO:0006807|GO:0009058|GO:0007154|GO:0005829|GO:0016829|GO:0043167|GO:0048871|GO:0044237|GO:0005622|GO:0051050|GO:0009893|GO:0019222|GO:0070255|GO:0034641|GO:0010646|GO:0050878|GO:0016701|GO:0006629|GO:…	cellular process|response to stimulus|catalytic activity|developmental process|metabolic process|signaling|protein binding|oxidoreductase activity|multicellular organism development|cytoplasm|signal transduction|organic substance metabolic process|small molecule metabolic process|anatomical structure development|isomerase activity|regulation of signaling|perinuclear region of cytoplasm|regulation…	K08021	arachidonate 12-lipoxygenase (R-type)[1.13.11.-]	hsa01100|hsa04726|hsa00590	Metabolic pathways - Homo sapiens (human)聽|Serotonergic synapse - Homo sapiens (human)聽|Arachidonic acid metabolism - Homo sapiens (human)聽	17:8072636-8087716	96	114	84	4	2	5	1.24436	1.74077	1.25402	0.0656288	0.0274353	0.0761501	1.41305	0.0564047	4.64685	3.78192e-17	1.23383e-14	UP
ENSG00000210825	SNORA40	small nucleolar RNA, H/ACA box 40 [Source:HGNC Symbol;Acc:HGNC:32633]	snoRNA	-	-	-	-	-	-	11:93735111-93735236	50	1	31	1	1	1	21.1917	0.499301	15.1324	0.536623	0.448546	0.497893	12.2745	0.494354	4.63397	7.48788e-05	0.00106427	UP
ENSG00000242198	AC008897.1	ribosomal protein S26 (RPS26) pseudogene	processed_pseudogene	-	-	-	-	-	-	5:75374463-75374809	5	13	8	1	0	0	0.769571	2.35693	1.418	0.194854	0	0	1.51483	0.0649515	4.54365	0.000286783	0.00321284	UP
ENSG00000264188	AC106037.2	novel transcript	lncRNA	-	-	-	-	-	-	18:21661787-21662395	5	10	11	1	0	0	0.794765	1.87238	2.01369	0.201234	0	0	1.56028	0.0670779	4.53982	0.000249366	0.00286036	UP
ENSG00000169469	SPRR1B	small proline rich protein 1B [Source:HGNC Symbol;Acc:HGNC:11260]	protein_coding	GO:0009987|GO:0032502|GO:0008152|GO:0005198|GO:0007275|GO:0048869|GO:0071944|GO:0005737|GO:0071704|GO:0048856|GO:0016020|GO:0006807|GO:0031424|GO:0005829|GO:0044237|GO:0005622|GO:0008219|GO:0048513|GO:0012501|GO:0030154|GO:0070268|GO:0019538|GO:0009888|GO:0044260|GO:0043170|GO:0005886|GO:0036211|GO:0060429|GO:0030855|GO:0001533|GO:0008544|GO:0043588|GO:0044267|GO:0006464|GO:0030216|GO:0009913|GO:…	cellular process|developmental process|metabolic process|structural molecule activity|multicellular organism development|cellular developmental process|cell periphery|cytoplasm|organic substance metabolic process|anatomical structure development|membrane|nitrogen compound metabolic process|keratinization|cytosol|cellular metabolic process|intracellular anatomical structure|cell death|animal organ…	-	-	-	-	1:153031203-153032900	2026	2078	525	39	81	79	174.791	211.197	52.1663	4.25939	7.39714	8.00767	146.051	6.55473	4.47779	2.35205e-20	1.57122e-17	UP
ENSG00000263946	AC015818.3	chromosome 2 open reading frame 27B (C2orf27B) pseudogene	transcribed_processed_pseudogene	-	-	-	-	-	-	17:20554971-20559410	49	59	12	2	1	2	3.00088	4.25666	0.846442	0.155079	0.0648128	0.143886	2.70132	0.121259	4.4775	4.64998e-08	1.9271e-06	UP
ENSG00000267082	AC011472.1	novel transcript, antisense to DOCK6	lncRNA	-	-	-	-	-	-	19:11203628-11216168	9	21	11	0	2	0	0.844715	2.32188	1.1891	0	0.198653	0	1.4519	0.0662176	4.45458	3.25406e-05	0.000524105	UP
ENSG00000157514	TSC22D3	TSC22 domain family member 3 [Source:HGNC Symbol;Acc:HGNC:3051]	protein_coding	GO:0009987|GO:0050896|GO:0008152|GO:0002376|GO:0005515|GO:0002682|GO:0005737|GO:0071704|GO:0001776|GO:0050794|GO:0006807|GO:0055085|GO:0009058|GO:0005829|GO:0048523|GO:0044237|GO:0005622|GO:0002683|GO:0003700|GO:0008219|GO:0019222|GO:0002260|GO:0070236|GO:0034641|GO:0046483|GO:1901360|GO:0060548|GO:0010941|GO:0042592|GO:0043227|GO:0006139|GO:0012501|GO:0043229|GO:0070235|GO:0034220|GO:0006725|GO:…	cellular process|response to stimulus|metabolic process|immune system process|protein binding|regulation of immune system process|cytoplasm|organic substance metabolic process|leukocyte homeostasis|regulation of cellular process|nitrogen compound metabolic process|transmembrane transport|biosynthetic process|cytosol|negative regulation of cellular process|cellular metabolic process|intracellular …	-	-	-	-	X:107713221-107777342	27289	35797	11415	946	1158	1274	129.356	199.898	62.32	5.67674	5.81042	7.09526	130.525	6.19414	4.39728	1.50367e-27	3.5157e-24	UP
ENSG00000163218	PGLYRP4	peptidoglycan recognition protein 4 [Source:HGNC Symbol;Acc:HGNC:30015]	protein_coding	GO:0032991|GO:0009987|GO:0050896|GO:0003824|GO:0008152|GO:0002376|GO:0038023|GO:0005515|GO:0071704|GO:0005576|GO:0051606|GO:0031640|GO:0097367|GO:0016020|GO:0006807|GO:0006955|GO:0016787|GO:0001906|GO:0043167|GO:0009056|GO:0051707|GO:1901135|GO:0009617|GO:0098542|GO:0019730|GO:0043169|GO:0046983|GO:0043207|GO:0006959|GO:0016810|GO:0008745|GO:0038187|GO:0005539|GO:0006952|GO:0009595|GO:0043170|GO:…	protein-containing complex|cellular process|response to stimulus|catalytic activity|metabolic process|immune system process|signaling receptor activity|protein binding|organic substance metabolic process|extracellular region|detection of stimulus|killing of cells of other organism|carbohydrate derivative binding|membrane|nitrogen compound metabolic process|immune response|hydrolase activity|cell …	-	-	-	-	1:153330120-153348841	263	282	142	17	6	11	4.69736	5.93348	2.92105	0.384385	0.113432	0.230818	4.5173	0.242878	4.21715	1.76496e-16	5.21257e-14	UP
ENSG00000170835	CEL	carboxyl ester lipase [Source:HGNC Symbol;Acc:HGNC:1848]	protein_coding	GO:0009987|GO:0003824|GO:0032502|GO:0008152|GO:0023052|GO:0038023|GO:0005515|GO:0007275|GO:0007586|GO:0007267|GO:0031224|GO:0071944|GO:0005737|GO:0033036|GO:0071704|GO:0044281|GO:0048856|GO:0016192|GO:0005615|GO:0005576|GO:0023051|GO:0097367|GO:0016020|GO:0050794|GO:0006807|GO:0009986|GO:0007154|GO:0016787|GO:0007155|GO:0051641|GO:0009056|GO:0044237|GO:0005622|GO:0098793|GO:0030054|GO:0051649|GO:…	cellular process|catalytic activity|developmental process|metabolic process|signaling|signaling receptor activity|protein binding|multicellular organism development|digestion|cell-cell signaling|intrinsic component of membrane|cell periphery|cytoplasm|macromolecule localization|organic substance metabolic process|small molecule metabolic process|anatomical structure development|vesicle-mediated t…	K12298	bile salt-stimulated lipase[3.1.1.3 3.1.1.13]	hsa01100|hsa04972|hsa00561|hsa04975|hsa00100	Metabolic pathways - Homo sapiens (human)聽|Pancreatic secretion - Homo sapiens (human)聽|Glycerolipid metabolism - Homo sapiens (human)聽|Fat digestion and absorption - Homo sapiens (human)聽|Steroid biosynthesis - Homo sapiens (human)聽	9:133061978-133071863	2756	2842	1606	121	164	88	43.9475	53.3877	29.4952	2.44258	2.7682	1.64868	42.2768	2.28649	4.20866	1.17649e-32	4.71554e-29	UP
ENSG00000140450	ARRDC4	arrestin domain containing 4 [Source:HGNC Symbol;Acc:HGNC:28087]	protein_coding	GO:0009987|GO:0044093|GO:0003824|GO:0008152|GO:0060090|GO:0005515|GO:0012505|GO:0016740|GO:0071944|GO:0005737|GO:0033036|GO:0071704|GO:0050790|GO:0005576|GO:0030674|GO:0016020|GO:0050794|GO:0006807|GO:0044237|GO:0043085|GO:0005622|GO:0009893|GO:0019222|GO:0019787|GO:0043227|GO:0031325|GO:0031410|GO:0043229|GO:0005768|GO:0019538|GO:0051173|GO:0008104|GO:0051171|GO:0045184|GO:0044260|GO:1990756|GO:…	cellular process|positive regulation of molecular function|catalytic activity|metabolic process|molecular adaptor activity|protein binding|endomembrane system|transferase activity|cell periphery|cytoplasm|macromolecule localization|organic substance metabolic process|regulation of catalytic activity|extracellular region|protein-macromolecule adaptor activity|membrane|regulation of cellular proces…	-	-	-	-	15:97960703-97973833	9284	7922	5708	325	438	421	122.058	122.695	86.4302	5.40906	6.0954	6.50295	110.394	6.00247	4.20097	2.10317e-41	5.90085e-37	UP
ENSG00000241489	AC244197.3	novel protein	protein_coding	GO:0003824|GO:0016787|GO:0016788|GO:0008484	catalytic activity|hydrolase activity|hydrolase activity, acting on ester bonds|sulfuric ester hydrolase activity	-	-	-	-	X:149477104-149540926	451	3393	354	18	33	180	2.02497	17.9468	1.83061	0.102309	0.156837	0.949537	7.26748	0.402894	4.17298	3.48036e-06	7.926e-05	UP
ENSG00000284505	LYNX1-SLURP2	LYNX1-SLURP2 readthrough [Source:HGNC Symbol;Acc:HGNC:52291]	protein_coding	-	-	-	-	-	-	8:142764334-142778224	54	61	11	1	5	1	1.71044	2.27617	0.401304	0.0401035	0.167642	0.0372091	1.46264	0.0816516	4.16295	2.66994e-07	8.71053e-06	UP
ENSG00000130635	COL5A1	collagen type V alpha 1 chain [Source:HGNC Symbol;Acc:HGNC:2209]	protein_coding	GO:0032991|GO:0009987|GO:0050896|GO:0032502|GO:0008152|GO:0040011|GO:0005198|GO:0005515|GO:0009653|GO:0007275|GO:0012505|GO:0048869|GO:0050793|GO:0071944|GO:0005737|GO:0071704|GO:0048856|GO:0005615|GO:0005576|GO:0048870|GO:0097367|GO:0050794|GO:0005581|GO:0009058|GO:0007155|GO:0043167|GO:0005201|GO:0048523|GO:0048646|GO:0032963|GO:0005622|GO:0044877|GO:0019838|GO:0001568|GO:0005783|GO:0048598|GO:…	protein-containing complex|cellular process|response to stimulus|developmental process|metabolic process|locomotion|structural molecule activity|protein binding|anatomical structure morphogenesis|multicellular organism development|endomembrane system|cellular developmental process|regulation of developmental process|cell periphery|cytoplasm|organic substance metabolic process|anatomical structure…	K19721	collagen, type V/XI/XXIV/XXVII, alpha[-]	hsa04974	Protein digestion and absorption - Homo sapiens (human)聽	9:134641803-134844843	2020	2137	2659	178	104	90	7.02907	8.76018	10.6565	0.784107	0.383069	0.367948	8.81526	0.511708	4.10661	2.64776e-25	4.64302e-22	UP
ENSG00000207839	MIR33B	microRNA 33b [Source:HGNC Symbol;Acc:HGNC:32791]	miRNA	GO:0009987|GO:0008152|GO:0033036|GO:0071704|GO:0097006|GO:0009892|GO:0051051|GO:0034381|GO:0016458|GO:0009893|GO:0019222|GO:0032369|GO:0031047|GO:0042592|GO:0034384|GO:0051049|GO:0016441|GO:0010876|GO:1905952|GO:0043170|GO:0048878|GO:0006869|GO:0010628|GO:0010468|GO:0035194|GO:0010983|GO:0010629|GO:0032368|GO:0010467|GO:0071702|GO:0010608|GO:0035195|GO:0032375|GO:0055088|GO:0015850|GO:0015918|GO:…	cellular process|metabolic process|macromolecule localization|organic substance metabolic process|regulation of plasma lipoprotein particle levels|negative regulation of metabolic process|negative regulation of transport|plasma lipoprotein particle clearance|gene silencing|positive regulation of metabolic process|regulation of metabolic process|negative regulation of lipid transport|gene silencin…	-	-	-	-	17:17813836-17813931	10	12	12	0	1	1	5.56282	7.86399	7.68851	0	0.588716	0.653484	7.03844	0.414067	4.08732	3.98698e-05	0.000623537	UP
ENSG00000163121	NEURL3	neuralized E3 ubiquitin protein ligase 3 [Source:HGNC Symbol;Acc:HGNC:25162]	protein_coding	GO:0009987|GO:0003824|GO:0008152|GO:0016740|GO:0071704|GO:0006807|GO:0043167|GO:0044237|GO:0019787|GO:0019538|GO:0043169|GO:0044260|GO:0043170|GO:0036211|GO:0004842|GO:0046872|GO:0044267|GO:0006464|GO:0061630|GO:0032446|GO:0016567	cellular process|catalytic activity|metabolic process|transferase activity|organic substance metabolic process|nitrogen compound metabolic process|ion binding|cellular metabolic process|ubiquitin-like protein transferase activity|protein metabolic process|cation binding|cellular macromolecule metabolic process|macromolecule metabolic process|protein modification process|ubiquitin-protein transfer…	-	-	-	-	2:96497646-96508109	813	691	132	32	33	27	14.1562	14.1741	2.64716	0.705356	0.608222	0.552362	10.3258	0.62198	4.05325	3.89012e-13	6.16131e-11	UP
ENSG00000259005	AC005479.1	novel transcript	lncRNA	-	-	-	-	-	-	14:74474007-74474864	11	20	6	2	0	0	0.997314	2.13623	0.626568	0.229591	0	0	1.25337	0.0765303	4.03364	0.000153294	0.00190562	UP
ENSG00000186529	CYP4F3	cytochrome P450 family 4 subfamily F member 3 [Source:HGNC Symbol;Acc:HGNC:2646]	protein_coding	GO:0009987|GO:0003824|GO:0008152|GO:0016491|GO:0012505|GO:0031224|GO:0005737|GO:0071704|GO:0044281|GO:0016020|GO:0043167|GO:0009056|GO:0097159|GO:0044237|GO:0005622|GO:0016705|GO:0006766|GO:0005783|GO:0004497|GO:0006629|GO:0016021|GO:0043227|GO:0043229|GO:0044255|GO:0043169|GO:0006082|GO:0031090|GO:0042180|GO:0042175|GO:0008391|GO:0016042|GO:1901661|GO:0046872|GO:0043231|GO:0042182|GO:0006631|GO:…	cellular process|catalytic activity|metabolic process|oxidoreductase activity|endomembrane system|intrinsic component of membrane|cytoplasm|organic substance metabolic process|small molecule metabolic process|membrane|ion binding|catabolic process|organic cyclic compound binding|cellular metabolic process|intracellular anatomical structure|oxidoreductase activity, acting on paired donors, with in…	K17726	phylloquinone omega-hydroxylase / docosahexaenoic acid omega-hydroxylase / leukotriene-B4 20-monooxygenase[1.14.14.78 1.14.14.79 1.14.14.94]	hsa01100|hsa00590	Metabolic pathways - Homo sapiens (human)聽|Arachidonic acid metabolism - Homo sapiens (human)聽	19:15640897-15662825	892	1036	967	61	59	49	4.39203	6.00928	5.48376	0.380221	0.307507	0.283464	5.29502	0.323731	4.03177	3.21424e-31	9.01819e-28	UP
ENSG00000283992	SLURP2	secreted LY6/PLAUR domain containing 2 [Source:HGNC Symbol;Acc:HGNC:25549]	protein_coding	GO:0009987|GO:0098772|GO:0050896|GO:0044092|GO:0023052|GO:0038023|GO:0005515|GO:0007267|GO:0031224|GO:0071944|GO:0030545|GO:0007165|GO:2000272|GO:0005615|GO:0005576|GO:0010469|GO:0023051|GO:0016020|GO:0050794|GO:0007154|GO:0030054|GO:0010646|GO:0030547|GO:0005102|GO:1905114|GO:1901698|GO:0045202|GO:0050877|GO:0031225|GO:0004888|GO:0099601|GO:0010033|GO:0099536|GO:0007166|GO:0009966|GO:0030594|GO:…	cellular process|molecular function regulator|response to stimulus|negative regulation of molecular function|signaling|signaling receptor activity|protein binding|cell-cell signaling|intrinsic component of membrane|cell periphery|signaling receptor regulator activity|signal transduction|negative regulation of signaling receptor activity|extracellular space|extracellular region|regulation of signa…	K23682	secreted Ly-6/uPAR-related protein 2[-]	hsa04080	Neuroactive ligand-receptor interaction - Homo sapiens (human)聽	8:142764338-142769828	1018	2785	911	106	93	83	63.8834	205.886	65.8431	8.42083	6.17762	6.11949	111.871	6.90598	4.01785	4.08205e-18	1.5907e-15	UP
ENSG00000100100	PIK3IP1	phosphoinositide-3-kinase interacting protein 1 [Source:HGNC Symbol;Acc:HGNC:24942]	protein_coding	GO:0009987|GO:0050896|GO:0003824|GO:0008152|GO:0044092|GO:0023052|GO:0005515|GO:0016740|GO:0031224|GO:0071944|GO:0007165|GO:0071704|GO:0050790|GO:0043086|GO:0009892|GO:0023051|GO:0016020|GO:0050794|GO:0006807|GO:0009058|GO:0007154|GO:0016787|GO:0048523|GO:0044237|GO:0019222|GO:0009968|GO:0010646|GO:0045833|GO:0019637|GO:0006629|GO:0035556|GO:0016021|GO:0043548|GO:0019899|GO:0008233|GO:0044255|GO:…	cellular process|response to stimulus|catalytic activity|metabolic process|negative regulation of molecular function|signaling|protein binding|transferase activity|intrinsic component of membrane|cell periphery|signal transduction|organic substance metabolic process|regulation of catalytic activity|negative regulation of catalytic activity|negative regulation of metabolic process|regulation of si…	-	-	-	-	22:31281594-31292534	3714	1618	2013	205	80	130	19.0731	9.78857	11.9062	1.33273	0.43488	0.784371	13.5893	0.850659	3.99774	2.41734e-19	1.20129e-16	UP
ENSG00000186832	KRT16	keratin 16 [Source:HGNC Symbol;Acc:HGNC:6423]	protein_coding	GO:0009987|GO:0050896|GO:0032502|GO:0040011|GO:0002376|GO:0005198|GO:0005515|GO:0009653|GO:0007275|GO:0040013|GO:0048869|GO:0005737|GO:0040012|GO:0048856|GO:0005615|GO:0005576|GO:0048870|GO:0050794|GO:0031424|GO:0006955|GO:0005829|GO:0005200|GO:0048523|GO:0007568|GO:0048871|GO:0051707|GO:0005622|GO:0045103|GO:0008219|GO:0090132|GO:0048729|GO:0050878|GO:0070062|GO:0051271|GO:0042592|GO:0043227|GO:…	cellular process|response to stimulus|developmental process|locomotion|immune system process|structural molecule activity|protein binding|anatomical structure morphogenesis|multicellular organism development|negative regulation of locomotion|cellular developmental process|cytoplasm|regulation of locomotion|anatomical structure development|extracellular space|extracellular region|cell motility|reg…	K07604	type I keratin, acidic[-]	hsa04915|hsa05150	Estrogen signaling pathway - Homo sapiens (human)聽|Staphylococcus aureus infection - Homo sapiens (human)聽	17:41609778-41615899	16314	16022	11660	857	1040	780	246.178	284.819	202.647	16.3711	16.612	13.8287	244.548	15.6039	3.97013	1.63987e-38	1.53366e-34	UP
ENSG00000207336	RNU6-658P	RNA, U6 small nuclear 658, pseudogene [Source:HGNC Symbol;Acc:HGNC:47621]	snRNA	-	-	-	-	-	-	5:74725099-74725204	7	5	3	0	1	0	3.52657	2.96754	1.74053	0	0.533177	0	2.74488	0.177726	3.94902	0.0066315	0.0401488	UP
ENSG00000269855	RNF225	ring finger protein 225 [Source:HGNC Symbol;Acc:HGNC:51249]	protein_coding	GO:0031224|GO:0016020|GO:0043167|GO:0016021|GO:0043169|GO:0046872	intrinsic component of membrane|membrane|ion binding|integral component of membrane|cation binding|metal ion binding	-	-	-	-	19:58396090-58397079	18	26	22	3	1	0	0.970996	1.65223	1.36681	0.204892	0.0570876	0	1.33001	0.0873267	3.92887	5.42779e-07	1.62181e-05	UP
ENSG00000253196	AC083841.1	novel transcript	lncRNA	-	-	-	-	-	-	8:142763116-142766427	73	127	55	9	4	3	5.81862	11.9251	5.04908	0.908154	0.337504	0.280901	7.5976	0.508853	3.90022	9.71483e-11	7.90055e-09	UP
ENSG00000088002	SULT2B1	sulfotransferase family 2B member 1 [Source:HGNC Symbol;Acc:HGNC:11459]	protein_coding	GO:0009987|GO:0003824|GO:0032502|GO:0008152|GO:0005515|GO:0007275|GO:0008283|GO:0012505|GO:0048869|GO:0050793|GO:0016740|GO:0005737|GO:0071704|GO:0044281|GO:0048856|GO:0005615|GO:0005576|GO:0036094|GO:0050794|GO:0006807|GO:0042562|GO:0005829|GO:0048523|GO:0097159|GO:0044237|GO:0005622|GO:0008289|GO:0005783|GO:0034641|GO:1901135|GO:0046483|GO:1901360|GO:0019637|GO:0070062|GO:0005496|GO:0006629|GO:…	cellular process|catalytic activity|developmental process|metabolic process|protein binding|multicellular organism development|cell population proliferation|endomembrane system|cellular developmental process|regulation of developmental process|transferase activity|cytoplasm|organic substance metabolic process|small molecule metabolic process|anatomical structure development|extracellular space|ex…	K01015	alcohol sulfotransferase[2.8.2.2]	hsa00140	Steroid hormone biosynthesis - Homo sapiens (human)聽	19:48552172-48599425	80	87	49	5	6	3	1.22838	1.5737	0.866542	0.0971837	0.0975162	0.0541126	1.22287	0.0829375	3.88211	1.87465e-12	2.49118e-10	UP
ENSG00000132746	ALDH3B2	aldehyde dehydrogenase 3 family member B2 [Source:HGNC Symbol;Acc:HGNC:411]	protein_coding	GO:0009987|GO:0003824|GO:0008152|GO:0016491|GO:0071704|GO:0044281|GO:0006807|GO:0009058|GO:0009056|GO:0044237|GO:0005622|GO:0006629|GO:0006066|GO:0043229|GO:0044255|GO:0044249|GO:0006665|GO:0046164|GO:0006643|GO:0008610|GO:0016620|GO:0006067|GO:0004028|GO:0043878|GO:0030148|GO:0004030|GO:0005811|GO:0004029|GO:0006068	cellular process|catalytic activity|metabolic process|oxidoreductase activity|organic substance metabolic process|small molecule metabolic process|nitrogen compound metabolic process|biosynthetic process|catabolic process|cellular metabolic process|intracellular anatomical structure|lipid metabolic process|alcohol metabolic process|intracellular organelle|cellular lipid metabolic process|cellular…	K00129	aldehyde dehydrogenase (NAD(P)+)[1.2.1.5]	hsa01100|hsa05204|hsa00980|hsa00982|hsa00010|hsa00350|hsa00410|hsa00340|hsa00360	Metabolic pathways - Homo sapiens (human)聽|Chemical carcinogenesis - Homo sapiens (human)聽|Metabolism of xenobiotics by cytochrome P450 - Homo sapiens (human)聽|Drug metabolism - cytochrome P450 - Homo sapiens (human)聽|Glycolysis / Gluconeogenesis - Homo sapiens (human)聽|Tyrosine metabolism - Homo sapiens (human)聽|beta-Alanine metabolism - Homo sapiens (human)聽|Histidine metabolism - Homo sapiens …	11:67662160-67681224	494	612	417	36	44	22	3.06582	4.47438	2.98062	0.282834	0.289051	0.160413	3.50694	0.244099	3.84467	1.21432e-22	1.26186e-19	UP
ENSG00000132510	KDM6B	lysine demethylase 6B [Source:HGNC Symbol;Acc:HGNC:29012]	protein_coding	GO:0032991|GO:0009987|GO:0050896|GO:0003824|GO:0032502|GO:0008152|GO:0002376|GO:0005515|GO:0009653|GO:0016491|GO:0007275|GO:0048869|GO:1902494|GO:0071704|GO:0048856|GO:0014823|GO:0050794|GO:0006807|GO:1990845|GO:0009058|GO:0006955|GO:0005654|GO:0043167|GO:0003682|GO:0048871|GO:0097159|GO:0044237|GO:0048646|GO:0005622|GO:0032451|GO:0009893|GO:0070988|GO:0000790|GO:0019222|GO:0016705|GO:0046677|GO:…	protein-containing complex|cellular process|response to stimulus|catalytic activity|developmental process|metabolic process|immune system process|protein binding|anatomical structure morphogenesis|oxidoreductase activity|multicellular organism development|cellular developmental process|catalytic complex|organic substance metabolic process|anatomical structure development|response to activity|regu…	-	-	-	-	17:7839904-7854796	1768	2406	2267	560	496	222	11.7522	18.8407	17.3557	4.71231	3.48994	1.73376	15.9828	3.31201	2.27075	8.16438e-10	5.21795e-08	UP
ENSG00000105767	CADM4	cell adhesion molecule 4 [Source:HGNC Symbol;Acc:HGNC:30825]	protein_coding	GO:0009987|GO:0050896|GO:0008152|GO:0040011|GO:0023052|GO:0005515|GO:0008283|GO:0031224|GO:0007165|GO:0071704|GO:0040012|GO:0009892|GO:0023051|GO:0048870|GO:0016020|GO:0050794|GO:0006807|GO:0007154|GO:0007155|GO:0031252|GO:0048523|GO:0044237|GO:0030054|GO:0019222|GO:0009968|GO:0010646|GO:0035556|GO:0005102|GO:0016021|GO:0019899|GO:0090287|GO:0090288|GO:0019538|GO:2000145|GO:0010033|GO:0051171|GO:…	cellular process|response to stimulus|metabolic process|locomotion|signaling|protein binding|cell population proliferation|intrinsic component of membrane|signal transduction|organic substance metabolic process|regulation of locomotion|negative regulation of metabolic process|regulation of signaling|cell motility|membrane|regulation of cellular process|nitrogen compound metabolic process|cell com…	-	-	-	-	19:43622368-43639850	64	82	16	2	5	4	1.47448	2.22553	0.424544	0.0583386	0.121935	0.108285	1.37485	0.096186	3.8373	5.79515e-08	2.33949e-06	UP
ENSG00000129226	CD68	CD68 molecule [Source:HGNC Symbol;Acc:HGNC:1693]	protein_coding	GO:0009987|GO:0050896|GO:0032502|GO:0002376|GO:0023052|GO:0005515|GO:0012505|GO:0007267|GO:0045321|GO:0002682|GO:0031224|GO:0071944|GO:0005737|GO:0033036|GO:0016192|GO:0016020|GO:0007154|GO:0006955|GO:0007568|GO:0001775|GO:0051641|GO:0051707|GO:0005622|GO:0002683|GO:0019882|GO:0051649|GO:0005773|GO:0030141|GO:0009991|GO:0009617|GO:0032940|GO:0016021|GO:0043227|GO:1901698|GO:0002263|GO:0031410|GO:…	cellular process|response to stimulus|developmental process|immune system process|signaling|protein binding|endomembrane system|cell-cell signaling|leukocyte activation|regulation of immune system process|intrinsic component of membrane|cell periphery|cytoplasm|macromolecule localization|vesicle-mediated transport|membrane|cell communication|immune response|aging|cell activation|cellular localiza…	K06501	CD68 antigen[-]	hsa04142	Lysosome - Homo sapiens (human)聽	17:7579491-7582111	1155	380	1124	50	127	6	16.7203	6.48047	18.7404	0.916306	1.9461	0.102053	13.9804	0.988152	3.82253	4.21797e-08	1.75845e-06	UP
ENSG00000279878	AP003108.5	novel transcript	TEC	-	-	-	-	-	-	11:61525708-61526602	27	41	41	5	0	2	1.61104	2.882	2.81764	0.377659	0	0.140189	2.43689	0.172616	3.8194	1.04877e-07	3.92535e-06	UP
ENSG00000272922	AC107294.1	novel transcript	lncRNA	-	-	-	-	-	-	3:184742818-184743284	13	20	7	0	3	0	1.48661	2.6943	0.921943	0	0.363193	0	1.70095	0.121064	3.81249	0.000202723	0.0024058	UP
ENSG00000167768	KRT1	keratin 1 [Source:HGNC Symbol;Acc:HGNC:6412]	protein_coding	GO:0009987|GO:0050896|GO:0032502|GO:0008152|GO:0002376|GO:0005198|GO:0038023|GO:0005515|GO:0009653|GO:0007275|GO:0012505|GO:0045321|GO:0002682|GO:0048869|GO:0050793|GO:0071944|GO:0005737|GO:0030246|GO:0071704|GO:0048856|GO:0016192|GO:0005615|GO:0005576|GO:0030280|GO:1900047|GO:0016020|GO:0006807|GO:0031424|GO:0006955|GO:0005829|GO:0072562|GO:0048871|GO:0050817|GO:0001775|GO:0051641|GO:0044237|GO:…	cellular process|response to stimulus|developmental process|metabolic process|immune system process|structural molecule activity|signaling receptor activity|protein binding|anatomical structure morphogenesis|multicellular organism development|endomembrane system|leukocyte activation|regulation of immune system process|cellular developmental process|regulation of developmental process|cell periphe…	-	-	-	-	12:52674736-52680407	1126	1260	2256	100	121	102	22.4794	29.6332	51.8724	2.52729	2.557	2.39246	34.6617	2.49225	3.79782	3.3405e-23	3.74898e-20	UP
ENSG00000105523	FAM83E	family with sequence similarity 83 member E [Source:HGNC Symbol;Acc:HGNC:25972]	protein_coding	GO:0009987|GO:0050896|GO:0023052|GO:0005515|GO:0007165|GO:0050794|GO:0007154|GO:0019899|GO:0019900|GO:0019901	cellular process|response to stimulus|signaling|protein binding|signal transduction|regulation of cellular process|cell communication|enzyme binding|kinase binding|protein kinase binding	-	-	-	-	19:48600810-48614854	70	80	119	6	3	10	1.05066	1.41455	2.05714	0.114002	0.0476704	0.176338	1.50745	0.11267	3.74193	3.4152e-11	3.20469e-09	UP
ENSG00000095370	SH2D3C	SH2 domain containing 3C [Source:HGNC Symbol;Acc:HGNC:16884]	protein_coding	GO:0009987|GO:0098772|GO:0050896|GO:0003824|GO:0008152|GO:0023052|GO:0005515|GO:0030234|GO:0071944|GO:0005737|GO:0007165|GO:0071704|GO:0050790|GO:0036094|GO:0097367|GO:0031256|GO:0016020|GO:0050794|GO:0006807|GO:0007154|GO:0016787|GO:0031252|GO:0043167|GO:0042995|GO:0097159|GO:0044237|GO:0005622|GO:0009893|GO:0019222|GO:0008047|GO:0120025|GO:0035556|GO:0005096|GO:0001726|GO:0031325|GO:0019538|GO:…	cellular process|molecular function regulator|response to stimulus|catalytic activity|metabolic process|signaling|protein binding|enzyme regulator activity|cell periphery|cytoplasm|signal transduction|organic substance metabolic process|regulation of catalytic activity|small molecule binding|carbohydrate derivative binding|leading edge membrane|membrane|regulation of cellular process|nitrogen com…	-	-	-	-	9:127738317-127778710	445	472	333	29	25	36	2.96464	3.70439	2.5551	0.24458	0.1763	0.281783	3.07471	0.234221	3.71451	4.85259e-22	4.12573e-19	UP
ENSG00000232656	IDI2-AS1	IDI2 antisense RNA 1 [Source:HGNC Symbol;Acc:HGNC:30885]	lncRNA	-	-	-	-	-	-	10:1022630-1045425	181	275	137	23	13	7	1.32176	2.36576	1.15225	0.212626	0.100492	0.0600584	1.61326	0.124392	3.69701	2.15673e-12	2.80145e-10	UP
ENSG00000261087	ZNNT1	ZNF706 neighboring transcript 1 [Source:HGNC Symbol;Acc:HGNC:54438]	lncRNA	-	-	-	-	-	-	8:101166805-101169629	204	309	170	13	17	22	3.85639	6.88132	3.70129	0.311099	0.340165	0.488622	4.813	0.379962	3.66301	2.99213e-16	8.15049e-14	UP
ENSG00000214145	LINC00887	long intergenic non-protein coding RNA 887 [Source:HGNC Symbol;Acc:HGNC:48574]	lncRNA	-	-	-	-	-	-	3:194296191-194322871	189	257	126	17	4	21	1.18646	1.9006	0.910991	0.135102	0.0265814	0.154887	1.33268	0.105523	3.6587	4.00348e-11	3.60018e-09	UP
ENSG00000170827	CELP	carboxyl ester lipase pseudogene [Source:HGNC Symbol;Acc:HGNC:1849]	transcribed_unprocessed_pseudogene	-	-	-	-	-	-	9:133079900-133087355	242	264	148	10	25	16	3.07926	3.95729	2.16893	0.161086	0.336722	0.239191	3.06849	0.245666	3.64276	2.92801e-16	8.05403e-14	UP
ENSG00000106366	SERPINE1	serpin family E member 1 [Source:HGNC Symbol;Acc:HGNC:8583]	protein_coding	GO:0009987|GO:0098772|GO:0050896|GO:0003824|GO:0032502|GO:0008152|GO:0040011|GO:0002376|GO:0044092|GO:0023052|GO:0048511|GO:0038023|GO:0005515|GO:0007623|GO:0009653|GO:0007275|GO:0050900|GO:0012505|GO:0040013|GO:0002682|GO:0048869|GO:0050793|GO:0030234|GO:0071944|GO:0005737|GO:0007165|GO:0071704|GO:0050790|GO:0040012|GO:0048856|GO:0016192|GO:0005615|GO:0005576|GO:0010469|GO:0043086|GO:0040017|GO:…	cellular process|molecular function regulator|response to stimulus|catalytic activity|developmental process|metabolic process|locomotion|immune system process|negative regulation of molecular function|signaling|rhythmic process|signaling receptor activity|protein binding|circadian rhythm|anatomical structure morphogenesis|multicellular organism development|leukocyte migration|endomembrane system|…	K03982	plasminogen activator inhibitor 1[-]	hsa04390|hsa04218|hsa04371|hsa04066|hsa05142|hsa04933|hsa04610|hsa04115	Hippo signaling pathway - Homo sapiens (human)聽|Cellular senescence - Homo sapiens (human)聽|Apelin signaling pathway - Homo sapiens (human)聽|HIF-1 signaling pathway - Homo sapiens (human)聽|Chagas disease - Homo sapiens (human)聽|AGE-RAGE signaling pathway in diabetic complications - Homo sapiens (human)聽|Complement and coagulation cascades - Homo sapiens (human)聽|p53 signaling pathway - Homo sapie…	7:101127104-101139247	9763	8356	6657	679	609	599	165.202	166.569	129.737	14.5449	10.9081	11.9085	153.836	12.4538	3.62673	6.11521e-32	1.90638e-28	UP
ENSG00000203392	AC105020.1	novel transcript, antisense to CSPG4	lncRNA	-	-	-	-	-	-	15:75678548-75680752	148	302	131	12	18	16	3.58446	8.61648	3.65413	0.367909	0.461472	0.455276	5.28502	0.428219	3.62549	1.84333e-13	3.11556e-11	UP
ENSG00000254815	LMNTD2-AS1	LMNTD2 antisense RNA 1 [Source:HGNC Symbol;Acc:HGNC:41204]	lncRNA	-	-	-	-	-	-	11:557595-560107	329	435	115	14	33	23	5.56887	8.67405	2.24192	0.29999	0.591258	0.457398	5.49494	0.449549	3.61156	2.80982e-12	3.61629e-10	UP
ENSG00000260710	AC120498.4	novel transcript	lncRNA	-	-	-	-	-	-	16:1294551-1299166	14	28	11	2	0	2	2.33635	5.50479	2.11437	0.422591	0	0.392091	3.3185	0.27156	3.61119	2.37929e-05	0.000401176	UP
ENSG00000105327	BBC3	BCL2 binding component 3 [Source:HGNC Symbol;Acc:HGNC:17868]	protein_coding	GO:0009987|GO:0050896|GO:0044093|GO:0003824|GO:0032502|GO:0008152|GO:0023052|GO:0005515|GO:0045926|GO:0007275|GO:0012505|GO:0019725|GO:0005737|GO:0033036|GO:0007165|GO:0071704|GO:0050790|GO:0048856|GO:0097194|GO:0023051|GO:0040008|GO:0016020|GO:0050794|GO:0006807|GO:0055085|GO:0007154|GO:0005829|GO:0016787|GO:0051651|GO:0048523|GO:0007568|GO:0051641|GO:0044237|GO:1904951|GO:0043085|GO:0005622|GO:…	cellular process|response to stimulus|positive regulation of molecular function|catalytic activity|developmental process|metabolic process|signaling|protein binding|negative regulation of growth|multicellular organism development|endomembrane system|cellular homeostasis|cytoplasm|macromolecule localization|signal transduction|organic substance metabolic process|regulation of catalytic activity|an…	K10132	Bcl-2-binding component 3[-]	hsa05200|hsa05016|hsa04390|hsa05162|hsa04210|hsa05210|hsa01524|hsa04115|hsa04215	Pathways in cancer - Homo sapiens (human)聽|Huntington disease - Homo sapiens (human)聽|Hippo signaling pathway - Homo sapiens (human)聽|Measles - Homo sapiens (human)聽|Apoptosis - Homo sapiens (human)聽|Colorectal cancer - Homo sapiens (human)聽|Platinum drug resistance - Homo sapiens (human)聽|p53 signaling pathway - Homo sapiens (human)聽|Apoptosis - multiple species - Homo sapiens (human)聽	19:47220822-47232766	692	732	288	50	40	43	7.78825	9.70526	3.73317	0.712382	0.476535	0.568594	7.07556	0.585837	3.59427	1.81584e-17	6.36837e-15	UP
ENSG00000137747	TMPRSS13	transmembrane serine protease 13 [Source:HGNC Symbol;Acc:HGNC:29808]	protein_coding	GO:0009987|GO:0003824|GO:0008152|GO:0038024|GO:0005515|GO:0031224|GO:0071704|GO:0016192|GO:0005615|GO:0005576|GO:0005044|GO:0016020|GO:0006807|GO:0016787|GO:0072562|GO:0006897|GO:0016021|GO:0008233|GO:0019538|GO:0017171|GO:0043170|GO:0006508|GO:0004175|GO:0008236|GO:0004252	cellular process|catalytic activity|metabolic process|cargo receptor activity|protein binding|intrinsic component of membrane|organic substance metabolic process|vesicle-mediated transport|extracellular space|extracellular region|scavenger receptor activity|membrane|nitrogen compound metabolic process|hydrolase activity|blood microparticle|endocytosis|integral component of membrane|peptidase acti…	-	-	-	-	11:117900641-117929459	196	220	197	18	13	17	1.23886	1.63814	1.43411	0.144024	0.0869807	0.126242	1.43703	0.119082	3.59306	3.29583e-17	1.10085e-14	UP
ENSG00000272772	AC104109.3	novel protein	protein_coding	GO:0009987|GO:0008152|GO:0005515|GO:0005737|GO:0071704|GO:0006807|GO:0009056|GO:0044237|GO:0005622|GO:0043227|GO:0043229|GO:0097602|GO:0019538|GO:0044260|GO:0043170|GO:0006508|GO:0043231|GO:0030163|GO:0044265|GO:1901565|GO:0044267|GO:0044257|GO:0010498|GO:0005634|GO:0051603|GO:0019941|GO:0043161|GO:0031146|GO:0006511	cellular process|metabolic process|protein binding|cytoplasm|organic substance metabolic process|nitrogen compound metabolic process|catabolic process|cellular metabolic process|intracellular anatomical structure|membrane-bounded organelle|intracellular organelle|cullin family protein binding|protein metabolic process|cellular macromolecule metabolic process|macromolecule metabolic process|proteo…	-	-	-	-	5:134167170-134226071	148	0	176	3	5	17	16.3638	0	22.4123	0.419966	0.585185	2.20832	12.9254	1.07116	3.59296	0.00168027	0.013481	UP
ENSG00000110799	VWF	von Willebrand factor [Source:HGNC Symbol;Acc:HGNC:12726]	protein_coding	GO:0009987|GO:0050896|GO:0008152|GO:0005198|GO:0005515|GO:0012505|GO:0071944|GO:0005737|GO:0071704|GO:0016192|GO:0005615|GO:0005576|GO:0006807|GO:0007155|GO:0005201|GO:0050817|GO:0001775|GO:0051641|GO:0005622|GO:0044877|GO:0051649|GO:0005783|GO:0007596|GO:0050878|GO:0070062|GO:0030141|GO:0042802|GO:0032940|GO:0005102|GO:0043227|GO:0019899|GO:0031410|GO:0050839|GO:0043229|GO:0030168|GO:0072378|GO:…	cellular process|response to stimulus|metabolic process|structural molecule activity|protein binding|endomembrane system|cell periphery|cytoplasm|organic substance metabolic process|vesicle-mediated transport|extracellular space|extracellular region|nitrogen compound metabolic process|cell adhesion|extracellular matrix structural constituent|coagulation|cell activation|cellular localization|intra…	K03900	von Willebrand factor[-]	hsa04151|hsa05165|hsa05171|hsa04510|hsa04613|hsa04611|hsa04512|hsa04610	PI3K-Akt signaling pathway - Homo sapiens (human)聽|Human papillomavirus infection - Homo sapiens (human)聽|Coronavirus disease - COVID-19 - Homo sapiens (human)聽|Focal adhesion - Homo sapiens (human)聽|Neutrophil extracellular trap formation - Homo sapiens (human)聽|Platelet activation - Homo sapiens (human)聽|ECM-receptor interaction - Homo sapiens (human)聽|Complement and coagulation cascades - Homo…	12:5948877-6124770	495	636	803	64	44	45	2.13338	3.22911	3.98594	0.349183	0.200733	0.227863	3.11614	0.259259	3.58729	4.55781e-19	2.02982e-16	UP
ENSG00000181444	ZNF467	zinc finger protein 467 [Source:HGNC Symbol;Acc:HGNC:23154]	protein_coding	GO:0009987|GO:0008152|GO:0005515|GO:0071704|GO:0050794|GO:0006807|GO:0009058|GO:0043167|GO:0097159|GO:0044237|GO:0005622|GO:0003700|GO:0019222|GO:0034641|GO:0046483|GO:1901360|GO:0043227|GO:0006139|GO:0043229|GO:0000981|GO:0043169|GO:0006725|GO:0051171|GO:0044260|GO:0003676|GO:0044249|GO:0031323|GO:0043170|GO:0034645|GO:0046872|GO:0043231|GO:0051252|GO:0003677|GO:0010468|GO:0019438|GO:0001067|GO:…	cellular process|metabolic process|protein binding|organic substance metabolic process|regulation of cellular process|nitrogen compound metabolic process|biosynthetic process|ion binding|organic cyclic compound binding|cellular metabolic process|intracellular anatomical structure|DNA-binding transcription factor activity|regulation of metabolic process|cellular nitrogen compound metabolic process…	-	-	-	-	7:149764182-149773588	301	313	175	7	36	22	4.65656	5.70434	3.11809	0.13709	0.589522	0.399872	4.49299	0.375494	3.58081	1.14906e-13	1.99008e-11	UP
ENSG00000237512	UNC5B-AS1	UNC5B antisense RNA 1 [Source:HGNC Symbol;Acc:HGNC:45096]	lncRNA	-	-	-	-	-	-	10:71217224-71218228	266	265	74	14	14	20	20.0924	23.5808	6.43772	1.33871	1.1194	1.77495	16.7037	1.41102	3.56535	2.21046e-11	2.18377e-09	UP
ENSG00000272968	RBAK-RBAKDN	RBAK-RBAKDN readthrough [Source:HGNC Symbol;Acc:HGNC:42971]	protein_coding	GO:0009987|GO:0008152|GO:0071704|GO:0050794|GO:0006807|GO:0009058|GO:0097159|GO:0044237|GO:0019222|GO:0034641|GO:0046483|GO:1901360|GO:0006139|GO:0006725|GO:0051171|GO:0044260|GO:0003676|GO:0044249|GO:0031323|GO:0043170|GO:0034645|GO:0051252|GO:0010468|GO:0019438|GO:0010467|GO:0006355|GO:2001141|GO:0016070|GO:0032774|GO:0006351|GO:1903506	cellular process|metabolic process|organic substance metabolic process|regulation of cellular process|nitrogen compound metabolic process|biosynthetic process|organic cyclic compound binding|cellular metabolic process|regulation of metabolic process|cellular nitrogen compound metabolic process|heterocycle metabolic process|organic cyclic compound metabolic process|nucleobase-containing compound m…	-	-	-	-	7:4983718-5073221	38	14	7	1	4	0	1.93455	0.839625	0.410436	0.0644561	0.215565	0	1.06154	0.0933404	3.50751	0.000204809	0.0024246	UP
ENSG00000072818	ACAP1	ArfGAP with coiled-coil, ankyrin repeat and PH domains 1 [Source:HGNC Symbol;Acc:HGNC:16467]	protein_coding	GO:0098772|GO:0044093|GO:0003824|GO:0005515|GO:0012505|GO:0030234|GO:0005737|GO:0033036|GO:0050790|GO:0016020|GO:0016787|GO:0043167|GO:0043085|GO:0005622|GO:0008047|GO:0051345|GO:0005096|GO:0043227|GO:0031410|GO:0043229|GO:0005768|GO:0043169|GO:0031090|GO:0008104|GO:0045184|GO:0016817|GO:0030695|GO:0030659|GO:0012506|GO:0046872|GO:0043087|GO:0043231|GO:0055037|GO:0043547|GO:0031982|GO:0016818|GO:…	molecular function regulator|positive regulation of molecular function|catalytic activity|protein binding|endomembrane system|enzyme regulator activity|cytoplasm|macromolecule localization|regulation of catalytic activity|membrane|hydrolase activity|ion binding|positive regulation of catalytic activity|intracellular anatomical structure|enzyme activator activity|positive regulation of hydrolase a…	K12489	Arf-GAP with coiled-coil, ANK repeat and PH domain-containing protein[-]	hsa04144	Endocytosis - Homo sapiens (human)聽	17:7336529-7351477	186	204	170	21	9	16	0.949353	1.22661	0.999344	0.135688	0.0486259	0.0959461	1.05844	0.0934199	3.50206	2.07923e-14	4.02323e-12	UP
ENSG00000239149	SNORA59A	small nucleolar RNA, H/ACA box 59A [Source:HGNC Symbol;Acc:HGNC:32653]	snoRNA	-	-	-	-	-	-	1:12507246-12507397	10	13	12	1	1	1	3.51336	5.38062	4.8559	0.444832	0.371821	0.412727	4.5833	0.409793	3.48342	8.64142e-05	0.0011992	UP
ENSG00000069696	DRD4	dopamine receptor D4 [Source:HGNC Symbol;Acc:HGNC:3025]	protein_coding	GO:0009987|GO:0098772|GO:0050896|GO:0044093|GO:0003824|GO:0008152|GO:0005215|GO:0044092|GO:0007610|GO:0023052|GO:0048511|GO:0038023|GO:0005515|GO:0007626|GO:0007623|GO:0031503|GO:0007267|GO:0002209|GO:0032411|GO:0016740|GO:0031224|GO:0019725|GO:0071944|GO:0033036|GO:0007165|GO:0032410|GO:0071704|GO:0035176|GO:0050790|GO:0016192|GO:0016247|GO:0016020|GO:0050794|GO:0022857|GO:0006807|GO:0008144|GO:…	cellular process|molecular function regulator|response to stimulus|positive regulation of molecular function|catalytic activity|metabolic process|transporter activity|negative regulation of molecular function|behavior|signaling|rhythmic process|signaling receptor activity|protein binding|locomotory behavior|circadian rhythm|protein-containing complex localization|cell-cell signaling|behavioral de…	K04147	dopamine receptor D4[-]	hsa04080|hsa04728	Neuroactive ligand-receptor interaction - Homo sapiens (human)聽|Dopaminergic synapse - Homo sapiens (human)聽	11:637269-640706	45	66	28	7	3	2	1.45912	2.52106	1.04565	0.287331	0.102982	0.0761803	1.67528	0.155498	3.42943	7.16575e-08	2.79624e-06	UP
ENSG00000270210	AC104695.2	novel transcript	lncRNA	-	-	-	-	-	-	2:28425945-28426719	20	39	33	2	5	2	1.37814	3.16589	2.61902	0.174489	0.364703	0.161895	2.38768	0.233696	3.35291	3.29677e-07	1.05111e-05	UP
ENSG00000170113	NIPA1	NIPA magnesium transporter 1 [Source:HGNC Symbol;Acc:HGNC:17043]	protein_coding	GO:0009987|GO:0005215|GO:0005515|GO:0012505|GO:0031224|GO:0071944|GO:0005737|GO:0016020|GO:0022857|GO:0055085|GO:0005622|GO:0015075|GO:0016021|GO:0043227|GO:0031410|GO:0043229|GO:0005768|GO:0034220|GO:0005886|GO:0006811|GO:0008324|GO:0043231|GO:0005769|GO:0022890|GO:0031982|GO:0098655|GO:0006812|GO:0098662|GO:0097708|GO:0046873|GO:0015095|GO:0030001|GO:1903830|GO:0015693	cellular process|transporter activity|protein binding|endomembrane system|intrinsic component of membrane|cell periphery|cytoplasm|membrane|transmembrane transporter activity|transmembrane transport|intracellular anatomical structure|ion transmembrane transporter activity|integral component of membrane|membrane-bounded organelle|cytoplasmic vesicle|intracellular organelle|endosome|ion transmembra…	-	-	-	-	15:22773063-22829789	704	569	615	24	100	58	2.99833	2.85484	3.01671	0.1294	0.450825	0.290225	2.95663	0.29015	3.34908	2.27615e-16	6.5837e-14	UP
ENSG00000268204	AC008763.1	novel transcript, antisense to STXBP2	lncRNA	-	-	-	-	-	-	19:7633766-7636990	15	12	16	0	0	4	0.950263	0.895543	1.16737	0	0	0.297751	1.00439	0.0992503	3.33911	0.000142126	0.00178657	UP
ENSG00000103269	RHBDL1	rhomboid like 1 [Source:HGNC Symbol;Acc:HGNC:10007]	protein_coding	GO:0009987|GO:0050896|GO:0003824|GO:0008152|GO:0023052|GO:0005515|GO:0031224|GO:0071944|GO:0007165|GO:0071704|GO:0016020|GO:0050794|GO:0006807|GO:0007154|GO:0016787|GO:0016021|GO:0008233|GO:0019538|GO:0031226|GO:0017171|GO:0043170|GO:0005886|GO:0006508|GO:0004175|GO:0005887|GO:0008236|GO:0004252	cellular process|response to stimulus|catalytic activity|metabolic process|signaling|protein binding|intrinsic component of membrane|cell periphery|signal transduction|organic substance metabolic process|membrane|regulation of cellular process|nitrogen compound metabolic process|cell communication|hydrolase activity|integral component of membrane|peptidase activity|protein metabolic process|intri…	-	-	-	-	16:675671-678268	330	247	73	9	9	42	5.85876	5.16597	1.49268	0.202282	0.16914	0.876079	4.17247	0.415833	3.32682	3.78755e-07	1.1967e-05	UP
ENSG00000270184	AC018695.4	novel transcript, antisense to COX4NB	lncRNA	-	-	-	-	-	-	16:85784382-85787617	15	19	19	3	2	0	1.16266	1.73487	1.69615	0.294403	0.164054	0	1.53123	0.152819	3.32479	1.78124e-05	0.000314514	UP
ENSG00000176428	VPS37D	VPS37D subunit of ESCRT-I [Source:HGNC Symbol;Acc:HGNC:18287]	protein_coding	GO:0032991|GO:0009987|GO:0016032|GO:0008152|GO:0005515|GO:0012505|GO:0019068|GO:0005737|GO:0033036|GO:0071704|GO:0046755|GO:0016192|GO:0005615|GO:0005576|GO:0016020|GO:0006807|GO:0098796|GO:0051641|GO:0009056|GO:0044237|GO:0005622|GO:0007034|GO:0019058|GO:0006623|GO:0051668|GO:0051649|GO:0075733|GO:0070062|GO:0000813|GO:0043227|GO:0031410|GO:0043229|GO:0005768|GO:0019538|GO:0031090|GO:0008104|GO:…	protein-containing complex|cellular process|viral process|metabolic process|protein binding|endomembrane system|virion assembly|cytoplasm|macromolecule localization|organic substance metabolic process|viral budding|vesicle-mediated transport|extracellular space|extracellular region|membrane|nitrogen compound metabolic process|membrane protein complex|cellular localization|catabolic process|cellul…	K12185	ESCRT-I complex subunit VPS37[-]	hsa04144	Endocytosis - Homo sapiens (human)聽	7:73667831-73672112	108	90	68	7	5	13	1.97452	1.9384	1.43185	0.162011	0.096763	0.279247	1.78159	0.17934	3.31239	3.55737e-11	3.29403e-09	UP
ENSG00000271428	MPHOSPH6P1	MPHOSPH6 pseudogene 1 [Source:HGNC Symbol;Acc:HGNC:54549]	processed_pseudogene	-	-	-	-	-	-	1:22068340-22068827	5	2	23	0	1	2	0.547215	0.257836	2.89885	0	0.115813	0.257109	1.23463	0.124307	3.3121	0.0081618	0.0475292	UP
ENSG00000184368	MAP7D2	MAP7 domain containing 2 [Source:HGNC Symbol;Acc:HGNC:25899]	protein_coding	GO:0009987|GO:0005622|GO:0007017|GO:0043229|GO:0000226|GO:0016043|GO:0006996|GO:0007010|GO:0005856|GO:0015630	cellular process|intracellular anatomical structure|microtubule-based process|intracellular organelle|microtubule cytoskeleton organization|cellular component organization|organelle organization|cytoskeleton organization|cytoskeleton|microtubule cytoskeleton	-	-	-	-	X:20006713-20116907	188	130	107	6	15	20	1.82842	1.48945	1.19854	0.0738699	0.154422	0.228535	1.50547	0.152276	3.30545	1.76036e-12	2.38601e-10	UP
ENSG00000278299	TBC1D3C	TBC1 domain family member 3C [Source:HGNC Symbol;Acc:HGNC:24889]	protein_coding	GO:0009987|GO:0098772|GO:0044093|GO:0003824|GO:0005515|GO:0030234|GO:0071944|GO:0033036|GO:0050790|GO:0016020|GO:0016787|GO:0051641|GO:0043085|GO:0008047|GO:0051649|GO:0051345|GO:0005096|GO:0019899|GO:0008104|GO:0045184|GO:0016817|GO:0046907|GO:0005886|GO:0030695|GO:0043087|GO:0043547|GO:0016818|GO:0071705|GO:0051020|GO:0006886|GO:0015031|GO:0034613|GO:0071702|GO:0017137|GO:0016462|GO:0090630|GO:…	cellular process|molecular function regulator|positive regulation of molecular function|catalytic activity|protein binding|enzyme regulator activity|cell periphery|macromolecule localization|regulation of catalytic activity|membrane|hydrolase activity|cellular localization|positive regulation of catalytic activity|enzyme activator activity|establishment of localization in cell|positive regulation…	-	-	-	-	17:38057693-38068592	24	59	22	6	0	4	0.621262	1.79923	0.655909	0.196616	0	0.121669	1.02547	0.106095	3.27285	2.17939e-05	0.000374647	UP
ENSG00000134107	BHLHE40	basic helix-loop-helix family member e40 [Source:HGNC Symbol;Acc:HGNC:1046]	protein_coding	GO:0009987|GO:0050896|GO:0032502|GO:0008152|GO:0044092|GO:0048511|GO:0005515|GO:0007623|GO:0007275|GO:0007389|GO:0048869|GO:0050793|GO:0005737|GO:0071704|GO:0048856|GO:0009892|GO:0050794|GO:0006807|GO:0032922|GO:0009058|GO:0005654|GO:0048523|GO:0097159|GO:0044237|GO:0005622|GO:0043433|GO:0003700|GO:0016604|GO:0042752|GO:0051090|GO:0000790|GO:0019222|GO:0034641|GO:0046483|GO:0009890|GO:0009314|GO:…	cellular process|response to stimulus|developmental process|metabolic process|negative regulation of molecular function|rhythmic process|protein binding|circadian rhythm|multicellular organism development|pattern specification process|cellular developmental process|regulation of developmental process|cytoplasm|organic substance metabolic process|anatomical structure development|negative regulatio…	K03729	class B basic helix-loop-helix protein 2[-]	hsa04710	Circadian rhythm - Homo sapiens (human)聽	3:4979437-4985323	17185	17961	12712	1855	1523	1302	207.258	255.185	176.574	28.3214	19.4429	18.449	213.006	22.0711	3.27066	1.26835e-24	1.97701e-21	UP
ENSG00000227300	KRT16P2	keratin 16 pseudogene 2 [Source:HGNC Symbol;Acc:HGNC:37807]	transcribed_unprocessed_pseudogene	-	-	-	-	-	-	17:16829999-16832830	449	461	132	27	63	16	12.6002	15.2403	4.26634	0.959181	1.87141	0.527527	10.7023	1.11937	3.25716	1.3913e-09	8.53503e-08	UP
ENSG00000229832	AL360091.1	novel transcript, sense intronic to PPP2R5A	lncRNA	-	-	-	-	-	-	1:212357418-212358353	6	9	16	2	0	1	0.646025	1.14155	1.98406	0.272639	0	0.126481	1.25721	0.13304	3.24029	0.00104969	0.00930823	UP
ENSG00000173335	CST9	cystatin 9 [Source:HGNC Symbol;Acc:HGNC:13261]	protein_coding	GO:0009987|GO:0098772|GO:0050896|GO:0003824|GO:0008152|GO:0002376|GO:0044092|GO:0030234|GO:0071704|GO:0050790|GO:0005615|GO:0005576|GO:0043086|GO:0009892|GO:0050794|GO:0006807|GO:0006955|GO:0004857|GO:0016787|GO:0048523|GO:0044237|GO:0051707|GO:0019222|GO:0008233|GO:0051346|GO:0019538|GO:0019730|GO:0051171|GO:0043207|GO:0006959|GO:0031324|GO:0044260|GO:0030414|GO:0031323|GO:0043170|GO:0006508|GO:…	cellular process|molecular function regulator|response to stimulus|catalytic activity|metabolic process|immune system process|negative regulation of molecular function|enzyme regulator activity|organic substance metabolic process|regulation of catalytic activity|extracellular space|extracellular region|negative regulation of catalytic activity|negative regulation of metabolic process|regulation o…	-	-	-	-	20:23602410-23605917	49	20	19	2	6	1	1.60243	0.770507	0.715643	0.0828102	0.207692	0.0384167	1.02953	0.10964	3.23114	3.02805e-06	7.02133e-05	UP
ENSG00000186204	CYP4F12	cytochrome P450 family 4 subfamily F member 12 [Source:HGNC Symbol;Acc:HGNC:18857]	protein_coding	GO:0009987|GO:0003824|GO:0008152|GO:0005515|GO:0016491|GO:0012505|GO:0031224|GO:0071944|GO:0005737|GO:0071704|GO:0044281|GO:0016020|GO:0045177|GO:0043167|GO:0048871|GO:0009056|GO:0097159|GO:0044237|GO:0005622|GO:0016705|GO:0006766|GO:0005783|GO:0004497|GO:0046483|GO:0050878|GO:1901360|GO:0006629|GO:0042592|GO:0016021|GO:0043227|GO:0008217|GO:0043229|GO:0044255|GO:0043169|GO:0006082|GO:0031090|GO:…	cellular process|catalytic activity|metabolic process|protein binding|oxidoreductase activity|endomembrane system|intrinsic component of membrane|cell periphery|cytoplasm|organic substance metabolic process|small molecule metabolic process|membrane|apical part of cell|ion binding|multicellular organismal homeostasis|catabolic process|organic cyclic compound binding|cellular metabolic process|intr…	-	-	-	-	19:15673018-15697174	445	411	296	36	44	37	2.24088	2.43816	1.71673	0.229494	0.234539	0.218907	2.13193	0.227647	3.22729	3.92369e-19	1.8047e-16	UP
ENSG00000158246	TENT5B	terminal nucleotidyltransferase 5B [Source:HGNC Symbol;Acc:HGNC:28273]	protein_coding	GO:0009987|GO:0003824|GO:0008152|GO:0005515|GO:0016740|GO:0071704|GO:0009892|GO:0050794|GO:0006807|GO:0048523|GO:0009056|GO:0044237|GO:0009893|GO:0019222|GO:0009895|GO:0034641|GO:0046483|GO:1901360|GO:0006139|GO:0006725|GO:0051171|GO:0016772|GO:0031324|GO:0044260|GO:0031323|GO:0043170|GO:0019439|GO:0010628|GO:0051252|GO:0044265|GO:0043488|GO:0016779|GO:0010468|GO:0010629|GO:0010467|GO:0043489|GO:…	cellular process|catalytic activity|metabolic process|protein binding|transferase activity|organic substance metabolic process|negative regulation of metabolic process|regulation of cellular process|nitrogen compound metabolic process|negative regulation of cellular process|catabolic process|cellular metabolic process|positive regulation of metabolic process|regulation of metabolic process|negati…	-	-	-	-	1:27005020-27012850	1011	1033	848	94	99	106	22.6662	27.2829	21.8965	2.66788	2.34942	2.7921	23.9486	2.60313	3.20162	2.83564e-24	4.18735e-21	UP
ENSG00000173546	CSPG4	chondroitin sulfate proteoglycan 4 [Source:HGNC Symbol;Acc:HGNC:2466]	protein_coding	GO:0009987|GO:0050896|GO:0032502|GO:0008152|GO:0040011|GO:0023052|GO:0038023|GO:0005515|GO:0009653|GO:0007275|GO:0008283|GO:0012505|GO:0048869|GO:0031224|GO:0071944|GO:0005737|GO:0007165|GO:0071704|GO:0048856|GO:0005615|GO:0005576|GO:0048870|GO:0031256|GO:0016020|GO:0050794|GO:0006807|GO:0009058|GO:0009986|GO:0045177|GO:0007154|GO:0005654|GO:0031252|GO:0042995|GO:0009056|GO:0044237|GO:0048646|GO:…	cellular process|response to stimulus|developmental process|metabolic process|locomotion|signaling|signaling receptor activity|protein binding|anatomical structure morphogenesis|multicellular organism development|cell population proliferation|endomembrane system|cellular developmental process|intrinsic component of membrane|cell periphery|cytoplasm|signal transduction|organic substance metabolic …	-	-	-	-	15:75674322-75712848	111	193	244	29	19	9	0.715051	1.46466	1.81033	0.236496	0.129561	0.0681154	1.33001	0.144724	3.20006	3.01235e-09	1.66373e-07	UP
ENSG00000143369	ECM1	extracellular matrix protein 1 [Source:HGNC Symbol;Acc:HGNC:3153]	protein_coding	GO:0009987|GO:0050896|GO:0003824|GO:0032502|GO:0008152|GO:0040011|GO:0002376|GO:0044092|GO:0005198|GO:0023052|GO:0005515|GO:0009653|GO:0007275|GO:0050900|GO:0008283|GO:0012505|GO:0002682|GO:0048869|GO:0050793|GO:0071944|GO:0005737|GO:0007165|GO:0071704|GO:0050840|GO:0001503|GO:0050790|GO:0040012|GO:0048856|GO:0016192|GO:0005615|GO:0005576|GO:0043086|GO:0009892|GO:0023051|GO:0048870|GO:0050794|GO:…	cellular process|response to stimulus|catalytic activity|developmental process|metabolic process|locomotion|immune system process|negative regulation of molecular function|structural molecule activity|signaling|protein binding|anatomical structure morphogenesis|multicellular organism development|leukocyte migration|cell population proliferation|endomembrane system|regulation of immune system proc…	-	-	-	-	1:150508062-150513789	3911	4600	3036	367	479	366	27.5107	38.1183	24.5961	3.26805	3.56654	3.02478	30.0751	3.28646	3.19396	2.2372e-26	4.48351e-23	UP
ENSG00000105289	TJP3	tight junction protein 3 [Source:HGNC Symbol;Acc:HGNC:11829]	protein_coding	GO:0009987|GO:0032502|GO:0005515|GO:0048869|GO:0071944|GO:0033036|GO:0048856|GO:0016020|GO:0005654|GO:0007155|GO:0048871|GO:0005622|GO:0030054|GO:0042592|GO:0043227|GO:0043114|GO:0050839|GO:0043229|GO:0030154|GO:0098609|GO:0008104|GO:0048468|GO:0016043|GO:0009888|GO:0001894|GO:0005886|GO:0060429|GO:0008015|GO:0043231|GO:0030855|GO:0035633|GO:0002064|GO:1902414|GO:0005911|GO:0043117|GO:0045446|GO:…	cellular process|developmental process|protein binding|cellular developmental process|cell periphery|macromolecule localization|anatomical structure development|membrane|nucleoplasm|cell adhesion|multicellular organismal homeostasis|intracellular anatomical structure|cell junction|homeostatic process|membrane-bounded organelle|regulation of vascular permeability|cell adhesion molecule binding|int…	K06097	tight junction protein 3[-]	hsa04530	Tight junction - Homo sapiens (human)聽	19:3708362-3750813	1097	976	1100	120	121	91	10.6671	11.1802	12.3192	1.47717	1.24545	1.03963	11.3889	1.25408	3.18292	4.24542e-23	4.5813e-20	UP
ENSG00000274111	MIR6777	microRNA 6777 [Source:HGNC Symbol;Acc:HGNC:50173]	miRNA	-	-	-	-	-	-	17:17813480-17813545	32	39	14	3	4	2	25.8927	37.1752	13.0469	3.07339	3.42618	1.90105	25.3716	2.8002	3.17961	3.46971e-06	7.91236e-05	UP
ENSG00000170477	KRT4	keratin 4 [Source:HGNC Symbol;Acc:HGNC:6441]	protein_coding	GO:0009987|GO:0032502|GO:0005515|GO:0007275|GO:0008283|GO:0048869|GO:0005737|GO:0048856|GO:0050794|GO:0031424|GO:0009986|GO:0005829|GO:0048523|GO:0005622|GO:0008219|GO:0043227|GO:0048513|GO:0012501|GO:0043229|GO:0030154|GO:0070268|GO:0016043|GO:0009888|GO:0050673|GO:0042127|GO:0008285|GO:0060429|GO:0050678|GO:0050680|GO:0043231|GO:0030855|GO:0099512|GO:0008544|GO:0043588|GO:0006996|GO:0007010|GO:…	cellular process|developmental process|protein binding|multicellular organism development|cell population proliferation|cellular developmental process|cytoplasm|anatomical structure development|regulation of cellular process|keratinization|cell surface|cytosol|negative regulation of cellular process|intracellular anatomical structure|cell death|membrane-bounded organelle|animal organ development|…	-	-	-	-	12:52806549-52814116	1787	1316	2274	206	202	160	22.0857	19.1604	32.3689	3.22301	2.64262	2.3233	24.5383	2.72964	3.16825	8.58131e-21	6.01914e-18	UP
ENSG00000237686	AL109615.3	novel transcript, antisense to C6orf223	lncRNA	-	-	-	-	-	-	6:43995723-44074652	141	118	23	1	8	21	1.5707	1.54852	0.295085	0.014104	0.0943379	0.274848	1.1381	0.127763	3.15508	4.77783e-05	0.000725388	UP
ENSG00000078804	TP53INP2	tumor protein p53 inducible nuclear protein 2 [Source:HGNC Symbol;Acc:HGNC:16104]	protein_coding	GO:0009987|GO:0032502|GO:0008152|GO:0005515|GO:0048869|GO:0005737|GO:0033036|GO:0071704|GO:0001503|GO:0050794|GO:0006807|GO:0009058|GO:0005829|GO:0005654|GO:0048523|GO:0048871|GO:0051641|GO:0009056|GO:0044237|GO:0005622|GO:0009893|GO:0016604|GO:0019222|GO:0034641|GO:0046483|GO:0005773|GO:1901360|GO:0032880|GO:0042592|GO:0043227|GO:0031325|GO:0032182|GO:0006139|GO:0031410|GO:0043229|GO:0030154|GO:…	cellular process|developmental process|metabolic process|protein binding|cellular developmental process|cytoplasm|macromolecule localization|organic substance metabolic process|ossification|regulation of cellular process|nitrogen compound metabolic process|biosynthetic process|cytosol|nucleoplasm|negative regulation of cellular process|multicellular organismal homeostasis|cellular localization|ca…	K21247	tumor protein p53-inducible nuclear protein 2[-]	hsa04140	Autophagy - animal - Homo sapiens (human)聽	20:34704339-34713439	899	1140	829	117	114	80	5.89873	8.81183	6.26477	0.971833	0.791774	0.61672	6.99177	0.793442	3.13946	2.06804e-20	1.41519e-17	UP
ENSG00000140465	CYP1A1	cytochrome P450 family 1 subfamily A member 1 [Source:HGNC Symbol;Acc:HGNC:2595]	protein_coding	GO:0009987|GO:0050896|GO:0022414|GO:0003824|GO:0032502|GO:0008152|GO:0000003|GO:0007049|GO:0005515|GO:0016491|GO:0007275|GO:0008283|GO:0012505|GO:0048869|GO:0005737|GO:0071704|GO:0044281|GO:0048609|GO:0048856|GO:0036094|GO:0016020|GO:0050794|GO:0006807|GO:0042445|GO:0019748|GO:0009058|GO:0016829|GO:0043167|GO:0007568|GO:0009056|GO:0097159|GO:0044237|GO:0032259|GO:0051707|GO:0005622|GO:0032451|GO:…	cellular process|response to stimulus|reproductive process|catalytic activity|developmental process|metabolic process|reproduction|cell cycle|protein binding|oxidoreductase activity|multicellular organism development|cell population proliferation|endomembrane system|cellular developmental process|cytoplasm|organic substance metabolic process|small molecule metabolic process|multicellular organism…	K07408	cytochrome P450 family 1 subfamily A polypeptide 1[1.14.14.1]	hsa01100|hsa05417|hsa05204|hsa00980|hsa00830|hsa00140|hsa04913|hsa00380	Metabolic pathways - Homo sapiens (human)聽|Lipid and atherosclerosis - Homo sapiens (human)聽|Chemical carcinogenesis - Homo sapiens (human)聽|Metabolism of xenobiotics by cytochrome P450 - Homo sapiens (human)聽|Retinol metabolism - Homo sapiens (human)聽|Steroid hormone biosynthesis - Homo sapiens (human)聽|Ovarian steroidogenesis - Homo sapiens (human)聽|Tryptophan metabolism - Homo sapiens (human)聽	15:74719542-74725536	408	427	303	42	25	55	2.96283	3.65289	2.5342	0.386103	0.192171	0.469249	3.04997	0.349174	3.12678	2.05064e-14	4.02323e-12	UP
ENSG00000178573	MAF	MAF bZIP transcription factor [Source:HGNC Symbol;Acc:HGNC:6776]	protein_coding	GO:0009987|GO:0032502|GO:0008152|GO:0005515|GO:0007275|GO:0048869|GO:0050793|GO:0005737|GO:0071704|GO:0048856|GO:0009892|GO:0050794|GO:0006807|GO:0009058|GO:0048523|GO:0001816|GO:0097159|GO:0044237|GO:0005622|GO:0000785|GO:0003700|GO:0009893|GO:0000790|GO:0019222|GO:0034641|GO:0046483|GO:0009890|GO:1901360|GO:0002088|GO:0043227|GO:0048839|GO:0031325|GO:0048513|GO:0006139|GO:0043229|GO:0030154|GO:…	cellular process|developmental process|metabolic process|protein binding|multicellular organism development|cellular developmental process|regulation of developmental process|cytoplasm|organic substance metabolic process|anatomical structure development|negative regulation of metabolic process|regulation of cellular process|nitrogen compound metabolic process|biosynthetic process|negative regulat…	K09035	transcription factor Maf[-]	hsa05202|hsa04658|hsa05321	Transcriptional misregulation in cancer - Homo sapiens (human)聽|Th1 and Th2 cell differentiation - Homo sapiens (human)聽|Inflammatory bowel disease - Homo sapiens (human)聽	16:79585843-79600737	1689	1260	1278	166	189	104	8.78272	7.71849	7.65388	1.09273	1.0403	0.635376	8.0517	0.922805	3.1252	1.05963e-21	8.25833e-19	UP
ENSG00000125775	SDCBP2	syndecan binding protein 2 [Source:HGNC Symbol;Acc:HGNC:15756]	protein_coding	GO:0009987|GO:0050896|GO:0032502|GO:0023052|GO:0005515|GO:0007275|GO:0008283|GO:0071944|GO:0005737|GO:0007165|GO:0048856|GO:0005615|GO:0005576|GO:0016020|GO:0050794|GO:0007154|GO:0005654|GO:0043167|GO:0051641|GO:0005622|GO:0008289|GO:0016604|GO:0016607|GO:0051649|GO:0070062|GO:0042802|GO:0008022|GO:0035556|GO:0043227|GO:0043229|GO:0046983|GO:0005543|GO:0046907|GO:0005886|GO:0005546|GO:0043231|GO:…	cellular process|response to stimulus|developmental process|signaling|protein binding|multicellular organism development|cell population proliferation|cell periphery|cytoplasm|signal transduction|anatomical structure development|extracellular space|extracellular region|membrane|regulation of cellular process|cell communication|nucleoplasm|ion binding|cellular localization|intracellular anatomical…	-	-	-	-	20:1309909-1329139	510	645	238	34	59	61	7.27646	10.8411	3.91092	0.614094	0.891055	1.02253	7.34282	0.84256	3.12348	1.19912e-13	2.06402e-11	UP
ENSG00000103089	FA2H	fatty acid 2-hydroxylase [Source:HGNC Symbol;Acc:HGNC:21197]	protein_coding	GO:0009987|GO:0003824|GO:0032502|GO:0008152|GO:0005515|GO:0016491|GO:0007275|GO:0008283|GO:0012505|GO:0048869|GO:0031224|GO:0005737|GO:0071704|GO:0044281|GO:0048856|GO:0016020|GO:0050794|GO:0006807|GO:0009058|GO:0043167|GO:0048871|GO:0097159|GO:0044237|GO:0005622|GO:0005783|GO:0034641|GO:1901135|GO:0050878|GO:0006629|GO:0042592|GO:0042634|GO:0016021|GO:0043227|GO:0048513|GO:0043229|GO:0008366|GO:…	cellular process|catalytic activity|developmental process|metabolic process|protein binding|oxidoreductase activity|multicellular organism development|cell population proliferation|endomembrane system|cellular developmental process|intrinsic component of membrane|cytoplasm|organic substance metabolic process|small molecule metabolic process|anatomical structure development|membrane|regulation of …	-	-	-	-	16:74712955-74774831	101	184	79	20	14	6	0.895227	1.92129	0.806476	0.224413	0.131356	0.0624851	1.20767	0.139418	3.11473	1.60433e-08	7.39124e-07	UP
ENSG00000214822	KRT16P3	keratin 16 pseudogene 3 [Source:HGNC Symbol;Acc:HGNC:37808]	transcribed_unprocessed_pseudogene	-	-	-	-	-	-	17:20501513-20512357	262	218	140	2	42	27	3.44115	3.37304	2.11778	0.0332585	0.583913	0.416649	2.97733	0.344607	3.11099	2.38992e-07	7.93538e-06	UP
ENSG00000162148	PPP1R32	protein phosphatase 1 regulatory subunit 32 [Source:HGNC Symbol;Acc:HGNC:28869]	protein_coding	GO:0005515|GO:0005815|GO:0042995|GO:0005622|GO:0120025|GO:0043227|GO:0019899|GO:0043229|GO:0036064|GO:0019902|GO:0005929|GO:0005856|GO:0015630	protein binding|microtubule organizing center|cell projection|intracellular anatomical structure|plasma membrane bounded cell projection|membrane-bounded organelle|enzyme binding|intracellular organelle|ciliary basal body|phosphatase binding|cilium|cytoskeleton|microtubule cytoskeleton	-	-	-	-	11:61481120-61490931	68	77	16	3	7	8	1.20127	1.60245	0.325535	0.0671001	0.130889	0.166041	1.04309	0.121343	3.10369	2.33048e-06	5.63881e-05	UP
ENSG00000016602	CLCA4	chloride channel accessory 4 [Source:HGNC Symbol;Acc:HGNC:2018]	protein_coding	GO:0009987|GO:0003824|GO:0008152|GO:0005215|GO:0031224|GO:0071944|GO:0071704|GO:0005576|GO:0016020|GO:0022857|GO:0006807|GO:0055085|GO:0045177|GO:0016787|GO:0043167|GO:0022803|GO:0015075|GO:0016021|GO:0008233|GO:0034220|GO:0019538|GO:0043169|GO:0031226|GO:0016324|GO:0043170|GO:0005886|GO:0008237|GO:0006811|GO:0006508|GO:0046872|GO:0008509|GO:0015267|GO:0005887|GO:0005216|GO:0098656|GO:0006820|GO:…	cellular process|catalytic activity|metabolic process|transporter activity|intrinsic component of membrane|cell periphery|organic substance metabolic process|extracellular region|membrane|transmembrane transporter activity|nitrogen compound metabolic process|transmembrane transport|apical part of cell|hydrolase activity|ion binding|passive transmembrane transporter activity|ion transmembrane tran…	K05030	calcium-activated chloride channel regulator 3/4[-]	hsa04972|hsa04924	Pancreatic secretion - Homo sapiens (human)聽|Renin secretion - Homo sapiens (human)聽	1:86547078-86580754	110	88	102	13	11	9	1.59068	1.49912	1.6988	0.237978	0.168374	0.152905	1.5962	0.186419	3.09802	8.35052e-12	9.37162e-10	UP
ENSG00000238279	BX470102.1	novel transcript	lncRNA	-	-	-	-	-	-	1:153533603-153535115	33	32	15	2	3	4	3.31884	3.7913	1.73746	0.254669	0.319418	0.4727	2.9492	0.348929	3.07932	3.1956e-06	7.34909e-05	UP
ENSG00000170323	FABP4	fatty acid binding protein 4 [Source:HGNC Symbol;Acc:HGNC:3559]	protein_coding	GO:0009987|GO:0050896|GO:0003824|GO:0032502|GO:0008152|GO:0005215|GO:0044092|GO:0005515|GO:0048869|GO:0016740|GO:0005737|GO:0033036|GO:0071704|GO:0005319|GO:0050790|GO:0005615|GO:0005576|GO:0043086|GO:0009892|GO:0050794|GO:0006807|GO:1990845|GO:0009058|GO:0005829|GO:0043167|GO:0048523|GO:0001816|GO:0048871|GO:0009056|GO:0044237|GO:0051707|GO:0005622|GO:0008289|GO:0009893|GO:0019222|GO:0034641|GO:…	cellular process|response to stimulus|catalytic activity|developmental process|metabolic process|transporter activity|negative regulation of molecular function|protein binding|cellular developmental process|transferase activity|cytoplasm|macromolecule localization|organic substance metabolic process|lipid transporter activity|regulation of catalytic activity|extracellular space|extracellular regi…	K08753	fatty acid-binding protein 4, adipocyte[-]	hsa03320|hsa04923	PPAR signaling pathway - Homo sapiens (human)聽|Regulation of lipolysis in adipocytes - Homo sapiens (human)聽	8:81478419-81483236	2573	1451	894	89	194	272	56.4997	37.535	22.6097	2.47402	4.50928	7.01736	38.8815	4.66689	3.05855	1.46968e-13	2.51432e-11	UP
ENSG00000143382	ADAMTSL4	ADAMTS like 4 [Source:HGNC Symbol;Acc:HGNC:19706]	protein_coding	GO:0009987|GO:0003824|GO:0032502|GO:0008152|GO:0005515|GO:0012505|GO:0048869|GO:0071944|GO:0005737|GO:0071704|GO:0048856|GO:0005576|GO:0050794|GO:0006807|GO:0016787|GO:0005622|GO:0008219|GO:0005783|GO:0042802|GO:0010941|GO:0043227|GO:0019899|GO:0008233|GO:0012501|GO:0043229|GO:0030154|GO:0019538|GO:0048468|GO:0016043|GO:0031012|GO:0009888|GO:0010942|GO:0043170|GO:0008237|GO:0043062|GO:0060429|GO:…	cellular process|catalytic activity|developmental process|metabolic process|protein binding|endomembrane system|cellular developmental process|cell periphery|cytoplasm|organic substance metabolic process|anatomical structure development|extracellular region|regulation of cellular process|nitrogen compound metabolic process|hydrolase activity|intracellular anatomical structure|cell death|endoplasm…	-	-	-	-	1:150549369-150560937	1645	1896	1281	190	210	156	9.99986	13.5778	8.96869	1.46214	1.35128	1.11417	10.8488	1.3092	3.05078	1.41632e-22	1.37026e-19	UP
ENSG00000085465	OVGP1	oviductal glycoprotein 1 [Source:HGNC Symbol;Acc:HGNC:8524]	protein_coding	GO:0009987|GO:0022414|GO:0003824|GO:0008152|GO:0000003|GO:0012505|GO:0071944|GO:0005737|GO:0008037|GO:0071704|GO:0005576|GO:0097367|GO:0050794|GO:0006807|GO:0019953|GO:0009566|GO:0005829|GO:0016787|GO:0048523|GO:0009056|GO:0005622|GO:0035036|GO:0098595|GO:2000359|GO:1901135|GO:0007339|GO:0043227|GO:0009988|GO:0016798|GO:0031410|GO:0043229|GO:0007565|GO:2000360|GO:0007338|GO:0005975|GO:0031012|GO:…	cellular process|reproductive process|catalytic activity|metabolic process|reproduction|endomembrane system|cell periphery|cytoplasm|cell recognition|organic substance metabolic process|extracellular region|carbohydrate derivative binding|regulation of cellular process|nitrogen compound metabolic process|sexual reproduction|fertilization|cytosol|hydrolase activity|negative regulation of cellular …	-	-	-	-	1:111414319-111427735	116	143	42	7	12	16	2.01392	2.92471	0.839819	0.153847	0.220521	0.32636	1.92615	0.233576	3.04375	3.54244e-08	1.50651e-06	UP
ENSG00000151967	SCHIP1	schwannomin interacting protein 1 [Source:HGNC Symbol;Acc:HGNC:15678]	protein_coding	GO:0009987|GO:0050896|GO:0023052|GO:0005515|GO:0071944|GO:0005737|GO:0007165|GO:0023051|GO:0016020|GO:0050794|GO:0007154|GO:0005829|GO:0005654|GO:0005622|GO:0016604|GO:0030054|GO:0010646|GO:0042802|GO:0035556|GO:0043227|GO:0043229|GO:0009967|GO:0009966|GO:0005886|GO:1902531|GO:0043231|GO:1902533|GO:0035329|GO:0035332|GO:0005634|GO:0031981|GO:0035330	cellular process|response to stimulus|signaling|protein binding|cell periphery|cytoplasm|signal transduction|regulation of signaling|membrane|regulation of cellular process|cell communication|cytosol|nucleoplasm|intracellular anatomical structure|nuclear body|cell junction|regulation of cell communication|identical protein binding|intracellular signal transduction|membrane-bounded organelle|intra…	-	-	-	-	3:159839861-159897360	546	371	69	20	54	40	2.5573	2.04703	0.372213	0.118583	0.267723	0.220111	1.65885	0.202139	3.03676	2.39733e-07	7.95058e-06	UP
ENSG00000070540	WIPI1	WD repeat domain, phosphoinositide interacting 1 [Source:HGNC Symbol;Acc:HGNC:25471]	protein_coding	GO:0009987|GO:0050896|GO:0008152|GO:0023052|GO:0005515|GO:0012505|GO:0005737|GO:0033036|GO:0007165|GO:0071704|GO:0016192|GO:0006903|GO:0016020|GO:0050794|GO:0006807|GO:0009058|GO:0007154|GO:0005829|GO:0043167|GO:0000407|GO:0051641|GO:0009056|GO:0044237|GO:0005622|GO:0008289|GO:0019898|GO:0051649|GO:0005773|GO:0009991|GO:0005102|GO:0043227|GO:0031410|GO:0048199|GO:0043229|GO:0005794|GO:0005768|GO:…	cellular process|response to stimulus|metabolic process|signaling|protein binding|endomembrane system|cytoplasm|macromolecule localization|signal transduction|organic substance metabolic process|vesicle-mediated transport|vesicle targeting|membrane|regulation of cellular process|nitrogen compound metabolic process|biosynthetic process|cell communication|cytosol|ion binding|phagophore assembly sit…	K17908	autophagy-related protein 18[-]	hsa05022|hsa05010|hsa05014|hsa05016|hsa05131|hsa05017|hsa04140|hsa04136	Pathways of neurodegeneration - multiple diseases - Homo sapiens (human)聽|Alzheimer disease - Homo sapiens (human)聽|Amyotrophic lateral sclerosis - Homo sapiens (human)聽|Huntington disease - Homo sapiens (human)聽|Shigellosis - Homo sapiens (human)聽|Spinocerebellar ataxia - Homo sapiens (human)聽|Autophagy - animal - Homo sapiens (human)聽|Autophagy - other - Homo sapiens (human)聽	17:68420948-68457513	245	260	148	8	27	42	1.87933	2.34948	1.30753	0.0776858	0.219227	0.378518	1.84545	0.225144	3.03505	9.70287e-10	6.13138e-08	UP
ENSG00000142623	PADI1	peptidyl arginine deiminase 1 [Source:HGNC Symbol;Acc:HGNC:18367]	protein_coding	GO:0009987|GO:0003824|GO:0008152|GO:0005737|GO:0071704|GO:0006807|GO:0005829|GO:0016787|GO:0005654|GO:0043167|GO:0044237|GO:0005622|GO:0043227|GO:0043229|GO:0019538|GO:0043169|GO:0016043|GO:0016810|GO:0044260|GO:0043170|GO:0036211|GO:0046872|GO:0043231|GO:0006325|GO:0044267|GO:0016813|GO:0006996|GO:0051276|GO:0006464|GO:0005634|GO:0031981|GO:0005509|GO:0016569|GO:0004668|GO:0016570|GO:0018193|GO:…	cellular process|catalytic activity|metabolic process|cytoplasm|organic substance metabolic process|nitrogen compound metabolic process|cytosol|hydrolase activity|nucleoplasm|ion binding|cellular metabolic process|intracellular anatomical structure|membrane-bounded organelle|intracellular organelle|protein metabolic process|cation binding|cellular component organization|hydrolase activity, acting…	-	-	-	-	1:17205128-17246007	698	808	609	84	96	69	4.01331	5.47295	4.03289	0.611413	0.584277	0.466115	4.50638	0.553935	3.02418	9.94819e-20	5.58233e-17	UP
ENSG00000171097	KYAT1	kynurenine aminotransferase 1 [Source:HGNC Symbol;Acc:HGNC:1564]	protein_coding	GO:0009987|GO:0003824|GO:0008152|GO:0005515|GO:0016740|GO:0005737|GO:0071704|GO:0044281|GO:0036094|GO:0006807|GO:0009058|GO:0005829|GO:0016829|GO:0043167|GO:0009056|GO:0097159|GO:0044237|GO:0005622|GO:0034641|GO:0046483|GO:1901360|GO:0005739|GO:0042802|GO:0043227|GO:0006575|GO:0043229|GO:0070279|GO:0006082|GO:0019842|GO:0046983|GO:0006725|GO:0006520|GO:0042180|GO:0016846|GO:0044249|GO:0019439|GO:…	cellular process|catalytic activity|metabolic process|protein binding|transferase activity|cytoplasm|organic substance metabolic process|small molecule metabolic process|small molecule binding|nitrogen compound metabolic process|biosynthetic process|cytosol|lyase activity|ion binding|catabolic process|organic cyclic compound binding|cellular metabolic process|intracellular anatomical structure|ce…	K00816	kynurenine---oxoglutarate transaminase / cysteine-S-conjugate beta-lyase / glutamine---phenylpyruvate transaminase[2.6.1.7 4.4.1.13 2.6.1.64]	hsa01100|hsa05204|hsa00270|hsa00380|hsa00450	Metabolic pathways - Homo sapiens (human)聽|Chemical carcinogenesis - Homo sapiens (human)聽|Cysteine and methionine metabolism - Homo sapiens (human)聽|Tryptophan metabolism - Homo sapiens (human)聽|Selenocompound metabolism - Homo sapiens (human)聽	9:128832942-128882494	556	479	93	34	45	53	4.97693	5.05108	0.958785	0.385276	0.426383	0.55739	3.66226	0.45635	3.00452	1.91752e-08	8.71283e-07	UP
ENSG00000240522	RPL7AP10	ribosomal protein L7a pseudogene 10 [Source:HGNC Symbol;Acc:HGNC:32433]	processed_pseudogene	-	-	-	-	-	-	19:21149648-21150438	15	37	16	5	2	1	1.01273	2.94278	1.24411	0.427314	0.142899	0.0793104	1.73321	0.216508	3.00095	7.84239e-05	0.00110792	UP
ENSG00000286588	AC104841.1	novel transcript, antisense to SEPT2	lncRNA	-	-	-	-	-	-	2:241326334-241327039	11	11	51	4	5	0	1.05461	1.24243	5.63165	0.485441	0.507441	0	2.6429	0.330961	2.99739	0.00104553	0.00927717	UP
ENSG00000253047	AL356356.1	-	snoRNA	-	-	-	-	-	-	1:150600539-150600659	8	10	7	1	1	1	3.53061	5.19933	3.55824	0.558797	0.46708	0.518467	4.09606	0.514782	2.9922	0.00173382	0.0138316	UP
ENSG00000091986	CCDC80	coiled-coil domain containing 80 [Source:HGNC Symbol;Acc:HGNC:30649]	protein_coding	GO:0009987|GO:0050896|GO:0005515|GO:0031224|GO:0071944|GO:0005576|GO:0097367|GO:0016020|GO:0050794|GO:0007155|GO:0051707|GO:0030155|GO:0009617|GO:0016021|GO:0008201|GO:0045785|GO:0043207|GO:0016043|GO:0001968|GO:0031012|GO:0031589|GO:0005539|GO:0043062|GO:0010810|GO:0010811|GO:0062023|GO:0005604|GO:0005614|GO:0030198	cellular process|response to stimulus|protein binding|intrinsic component of membrane|cell periphery|extracellular region|carbohydrate derivative binding|membrane|regulation of cellular process|cell adhesion|response to other organism|regulation of cell adhesion|response to bacterium|integral component of membrane|heparin binding|positive regulation of cell adhesion|response to external biotic st…	-	-	-	-	3:112596797-112649530	1721	1654	3327	301	286	222	5.45154	6.17214	12.1379	1.20701	0.958965	0.826208	7.92051	0.997396	2.98936	1.60216e-15	3.80948e-13	UP
ENSG00000169583	CLIC3	chloride intracellular channel 3 [Source:HGNC Symbol;Acc:HGNC:2064]	protein_coding	GO:0032991|GO:0009987|GO:0050896|GO:0005215|GO:0023052|GO:0005515|GO:0031224|GO:0005737|GO:0007165|GO:0005615|GO:0005576|GO:0016020|GO:0050794|GO:0022857|GO:0055085|GO:0007154|GO:0005654|GO:0098796|GO:0005622|GO:0016604|GO:0022803|GO:0070062|GO:0015075|GO:1902495|GO:0016021|GO:0043227|GO:0051049|GO:0043229|GO:0034220|GO:0006811|GO:0043231|GO:0065010|GO:0031982|GO:0034765|GO:0008509|GO:0015267|GO:…	protein-containing complex|cellular process|response to stimulus|transporter activity|signaling|protein binding|intrinsic component of membrane|cytoplasm|signal transduction|extracellular space|extracellular region|membrane|regulation of cellular process|transmembrane transporter activity|transmembrane transport|cell communication|nucleoplasm|membrane protein complex|intracellular anatomical stru…	-	-	-	-	9:136994608-136996568	181	179	40	8	27	14	5.01871	5.84695	1.27741	0.280814	0.792449	0.456082	4.04769	0.509782	2.98915	3.91813e-07	1.22418e-05	UP
ENSG00000165799	RNASE7	ribonuclease A family member 7 [Source:HGNC Symbol;Acc:HGNC:19278]	protein_coding	GO:0009987|GO:0050896|GO:0003824|GO:0008152|GO:0002376|GO:0005737|GO:0071704|GO:0005615|GO:0005576|GO:0097367|GO:0035821|GO:0006807|GO:0006955|GO:0016787|GO:0097159|GO:0044237|GO:0051707|GO:0005622|GO:0008289|GO:0034641|GO:0046483|GO:1901360|GO:0009620|GO:0009617|GO:0051673|GO:0098542|GO:0006139|GO:0019730|GO:0006725|GO:0043207|GO:0001530|GO:0016788|GO:0006959|GO:0003676|GO:0005539|GO:0006952|GO:…	cellular process|response to stimulus|catalytic activity|metabolic process|immune system process|cytoplasm|organic substance metabolic process|extracellular space|extracellular region|carbohydrate derivative binding|modulation of process of other organism|nitrogen compound metabolic process|immune response|hydrolase activity|organic cyclic compound binding|cellular metabolic process|response to o…	-	-	-	-	14:21042316-21044234	90	77	106	9	12	12	2.10435	2.12094	2.85451	0.266402	0.296989	0.329661	2.35993	0.297684	2.98689	6.38729e-11	5.53584e-09	UP
ENSG00000125657	TNFSF9	TNF superfamily member 9 [Source:HGNC Symbol;Acc:HGNC:11939]	protein_coding	GO:0009987|GO:0098772|GO:0050896|GO:0032502|GO:0002376|GO:0023052|GO:0038023|GO:0005515|GO:0007275|GO:0008283|GO:0007267|GO:0045321|GO:0002682|GO:0048869|GO:0050793|GO:0031224|GO:0071944|GO:0030545|GO:0007165|GO:0048856|GO:0005615|GO:0005576|GO:0016020|GO:0050794|GO:0007154|GO:0006955|GO:0007155|GO:0001775|GO:0008219|GO:0002520|GO:0002684|GO:0030155|GO:0010941|GO:0045597|GO:0005102|GO:0016021|GO:…	cellular process|molecular function regulator|response to stimulus|developmental process|immune system process|signaling|signaling receptor activity|protein binding|multicellular organism development|cell population proliferation|cell-cell signaling|leukocyte activation|regulation of immune system process|cellular developmental process|regulation of developmental process|intrinsic component of me…	K05472	tumor necrosis factor ligand superfamily member 9[-]	hsa04060	Cytokine-cytokine receptor interaction - Homo sapiens (human)聽	19:6531026-6535924	9399	8735	4750	687	1112	992	307.185	336.312	178.798	28.4238	38.4699	38.0915	274.098	34.9951	2.96947	6.82752e-21	4.91179e-18	UP
ENSG00000122861	PLAU	plasminogen activator, urokinase [Source:HGNC Symbol;Acc:HGNC:9052]	protein_coding	GO:0009987|GO:0050896|GO:0003824|GO:0008152|GO:0040011|GO:0002376|GO:0023052|GO:0038023|GO:0005515|GO:0008283|GO:0012505|GO:0045321|GO:0071944|GO:0005737|GO:0007165|GO:0071704|GO:0040012|GO:0016192|GO:0005615|GO:0005576|GO:0010469|GO:0040017|GO:1900047|GO:0023051|GO:0048870|GO:0016020|GO:0050794|GO:0006807|GO:0009986|GO:0007154|GO:0006955|GO:0016787|GO:0007155|GO:0050817|GO:0001775|GO:0051641|GO:…	cellular process|response to stimulus|catalytic activity|metabolic process|locomotion|immune system process|signaling|signaling receptor activity|protein binding|cell population proliferation|endomembrane system|leukocyte activation|cell periphery|cytoplasm|signal transduction|organic substance metabolic process|regulation of locomotion|vesicle-mediated transport|extracellular space|extracellular…	K01348	urokinase plasminogen activator[3.4.21.73]	hsa05206|hsa05205|hsa05202|hsa04064|hsa05215|hsa04610	MicroRNAs in cancer - Homo sapiens (human)聽|Proteoglycans in cancer - Homo sapiens (human)聽|Transcriptional misregulation in cancer - Homo sapiens (human)聽|NF-kappa B signaling pathway - Homo sapiens (human)聽|Prostate cancer - Homo sapiens (human)聽|Complement and coagulation cascades - Homo sapiens (human)聽	10:73909177-73917496	32935	29316	13459	2450	3269	3460	377.597	395.947	177.719	35.5586	39.672	46.6063	317.088	40.6123	2.96489	1.2625e-18	5.28251e-16	UP
ENSG00000198892	SHISA4	shisa family member 4 [Source:HGNC Symbol;Acc:HGNC:27139]	protein_coding	GO:0005515|GO:0031224|GO:0016020|GO:0016021	protein binding|intrinsic component of membrane|membrane|integral component of membrane	-	-	-	-	1:201888680-201892587	58	66	17	4	3	10	1.19361	1.60007	0.402925	0.104197	0.0653607	0.241777	1.06553	0.137111	2.95816	9.47858e-06	0.000184681	UP
ENSG00000163207	IVL	involucrin [Source:HGNC Symbol;Acc:HGNC:6187]	protein_coding	GO:0009987|GO:0050896|GO:0032502|GO:0008152|GO:0005515|GO:0007275|GO:0048869|GO:0071944|GO:0005737|GO:0071704|GO:0048856|GO:0005615|GO:0005576|GO:0016020|GO:0006807|GO:0005815|GO:0031424|GO:0005829|GO:0005654|GO:0044237|GO:0005622|GO:0008219|GO:0016604|GO:0009314|GO:0070062|GO:0043227|GO:0048513|GO:0012501|GO:0043229|GO:0030154|GO:0070268|GO:0005813|GO:0019538|GO:0009888|GO:0044260|GO:0043170|GO:…	cellular process|response to stimulus|developmental process|metabolic process|protein binding|multicellular organism development|cellular developmental process|cell periphery|cytoplasm|organic substance metabolic process|anatomical structure development|extracellular space|extracellular region|membrane|nitrogen compound metabolic process|microtubule organizing center|keratinization|cytosol|nucleo…	-	-	-	-	1:152908546-152911886	156	217	224	37	19	17	3.87125	6.34381	6.40217	1.16236	0.499099	0.49564	5.53908	0.719033	2.94552	3.91433e-10	2.69839e-08	UP
ENSG00000167608	TMC4	transmembrane channel like 4 [Source:HGNC Symbol;Acc:HGNC:22998]	protein_coding	GO:0031224|GO:0071944|GO:0016020|GO:0016021|GO:0031226|GO:0005886|GO:0005887	intrinsic component of membrane|cell periphery|membrane|integral component of membrane|intrinsic component of plasma membrane|plasma membrane|integral component of plasma membrane	-	-	-	-	19:54160108-54173250	258	334	242	42	25	36	2.84261	4.33516	3.07089	0.585806	0.291567	0.466014	3.41622	0.447796	2.93149	9.24254e-13	1.32305e-10	UP
ENSG00000279765	AC013394.1	novel protein	protein_coding	-	-	-	-	-	-	15:92883413-92949230	45	105	119	13	9	12	0.502123	1.38022	1.52932	0.18363	0.106304	0.157323	1.13722	0.149086	2.9313	1.1647e-07	4.28844e-06	UP
ENSG00000205236	AC105052.1	novel protein, UPK3BL-RASA4 readthrough	protein_coding	-	-	-	-	-	-	7:102582523-102642869	1253	668	564	162	100	37	18.7488	11.775	9.71972	3.06865	1.58389	0.650464	13.4145	1.76767	2.92388	1.86108e-09	1.09011e-07	UP
ENSG00000104055	TGM5	transglutaminase 5 [Source:HGNC Symbol;Acc:HGNC:11781]	protein_coding	GO:0009987|GO:0003824|GO:0032502|GO:0008152|GO:0005515|GO:0007275|GO:0048869|GO:0016740|GO:0071944|GO:0005737|GO:0071704|GO:0048856|GO:0016020|GO:0006807|GO:0031424|GO:0043167|GO:0044237|GO:0005622|GO:0008219|GO:0048513|GO:0012501|GO:0030154|GO:0070268|GO:0019538|GO:0043169|GO:0009888|GO:0044260|GO:0016746|GO:0043170|GO:0005886|GO:0036211|GO:0060429|GO:0046872|GO:0030855|GO:0008544|GO:0043588|GO:…	cellular process|catalytic activity|developmental process|metabolic process|protein binding|multicellular organism development|cellular developmental process|transferase activity|cell periphery|cytoplasm|organic substance metabolic process|anatomical structure development|membrane|nitrogen compound metabolic process|keratinization|ion binding|cellular metabolic process|intracellular anatomical st…	-	-	-	-	15:43232590-43266928	159	173	143	21	23	16	1.57069	2.01327	1.62698	0.262616	0.240497	0.185698	1.73698	0.229604	2.91936	6.61062e-13	9.87272e-11	UP
ENSG00000226145	KRT16P6	keratin 16 pseudogene 6 [Source:HGNC Symbol;Acc:HGNC:50719]	transcribed_unprocessed_pseudogene	-	-	-	-	-	-	17:16817983-16822579	737	982	167	31	127	87	9.62073	15.1013	2.51078	0.51229	1.75486	1.33432	9.0776	1.20049	2.91869	1.484e-07	5.28383e-06	UP
ENSG00000106541	AGR2	anterior gradient 2, protein disulphide isomerase family member [Source:HGNC Symbol;Acc:HGNC:328]	protein_coding	GO:0009987|GO:0050896|GO:0032502|GO:0008152|GO:0023052|GO:0005515|GO:0045927|GO:0009653|GO:0007275|GO:0012505|GO:0048869|GO:0050793|GO:0005737|GO:0033036|GO:0007165|GO:0071704|GO:0048856|GO:0005615|GO:0005576|GO:0023051|GO:0040008|GO:0050794|GO:0007154|GO:0007155|GO:0048523|GO:0051641|GO:0005622|GO:0048589|GO:0009893|GO:0008219|GO:0019222|GO:0051668|GO:1903829|GO:0005783|GO:0010646|GO:0050878|GO:…	cellular process|response to stimulus|developmental process|metabolic process|signaling|protein binding|positive regulation of growth|anatomical structure morphogenesis|multicellular organism development|endomembrane system|cellular developmental process|regulation of developmental process|cytoplasm|macromolecule localization|signal transduction|organic substance metabolic process|anatomical stru…	-	-	-	-	7:16791811-16833433	845	619	447	47	93	102	11.9984	10.3543	7.31014	0.844831	1.39781	1.70163	9.8876	1.31476	2.91082	9.16493e-16	2.236e-13	UP
ENSG00000259171	AL163636.1	novel protein, ANG-RNASE4 readthrough	protein_coding	-	-	-	-	-	-	14:20684587-20700576	231	269	93	0	48	31	8.23511	11.2973	3.8185	0	1.81132	1.29842	7.78362	1.03658	2.90861	0.000158384	0.00195503	UP
ENSG00000146674	IGFBP3	insulin like growth factor binding protein 3 [Source:HGNC Symbol;Acc:HGNC:5472]	protein_coding	GO:0032991|GO:0009987|GO:0098772|GO:0050896|GO:0003824|GO:0032502|GO:0008152|GO:0040011|GO:0023052|GO:0005515|GO:0008283|GO:0012505|GO:0040013|GO:0048869|GO:0050793|GO:0030234|GO:0005737|GO:0007165|GO:0071704|GO:0044281|GO:0001503|GO:0050790|GO:0040012|GO:0048856|GO:0005615|GO:0005576|GO:0009892|GO:0023051|GO:0040008|GO:0048870|GO:0050794|GO:0006807|GO:0007154|GO:0016787|GO:0043167|GO:0048523|GO:…	protein-containing complex|cellular process|molecular function regulator|response to stimulus|catalytic activity|developmental process|metabolic process|locomotion|signaling|protein binding|cell population proliferation|endomembrane system|negative regulation of locomotion|cellular developmental process|regulation of developmental process|enzyme regulator activity|cytoplasm|signal transduction|or…	K10138	insulin-like growth factor-binding protein 3[-]	hsa05202|hsa04218|hsa04935|hsa04115	Transcriptional misregulation in cancer - Homo sapiens (human)聽|Cellular senescence - Homo sapiens (human)聽|Growth hormone synthesis, secretion and action - Homo sapiens (human)聽|p53 signaling pathway - Homo sapiens (human)聽	7:45912245-45921874	42549	43815	38984	4938	6333	4831	221.081	268.192	233.292	32.4803	34.8313	29.4915	240.855	32.2677	2.9	9.85722e-25	1.62685e-21	UP
ENSG00000286190	AC055839.2	uncharacterized LOC728392 [Source:NCBI gene (formerly Entrezgene);Acc:728392]	protein_coding	GO:0031224|GO:0016020|GO:0016021	intrinsic component of membrane|membrane|integral component of membrane	-	-	-	-	17:5499427-5501006	39	65	18	4	4	8	1.38849	2.72618	0.73806	0.18026	0.150752	0.334628	1.61758	0.22188	2.86598	9.73173e-06	0.000188696	UP
ENSG00000135924	DNAJB2	DnaJ heat shock protein family (Hsp40) member B2 [Source:HGNC Symbol;Acc:HGNC:5228]	protein_coding	GO:0032991|GO:0009987|GO:0098772|GO:0050896|GO:0044093|GO:0003824|GO:0008152|GO:0044092|GO:0005515|GO:0045926|GO:0008283|GO:0012505|GO:0031224|GO:0019725|GO:0001671|GO:0005737|GO:1902494|GO:0033036|GO:0071704|GO:0050790|GO:0009892|GO:0040008|GO:0016020|GO:0050794|GO:0006807|GO:0005829|GO:0016787|GO:0048523|GO:0009056|GO:0044237|GO:0043085|GO:0005622|GO:0044877|GO:0016887|GO:0009893|GO:0006457|GO:…	protein-containing complex|cellular process|molecular function regulator|response to stimulus|positive regulation of molecular function|catalytic activity|metabolic process|negative regulation of molecular function|protein binding|negative regulation of growth|cell population proliferation|endomembrane system|intrinsic component of membrane|cellular homeostasis|ATPase activator activity|cytoplasm…	K09508	DnaJ homolog subfamily B member 2[-]	hsa04141	Protein processing in endoplasmic reticulum - Homo sapiens (human)聽	2:219279342-219286898	2071	2325	1676	266	261	267	8.10188	10.715	7.55146	1.31733	1.0808	1.2272	8.78943	1.20844	2.86262	8.64477e-22	6.92989e-19	UP
ENSG00000105088	OLFM2	olfactomedin 2 [Source:HGNC Symbol;Acc:HGNC:17189]	protein_coding	GO:0032991|GO:0009987|GO:0032502|GO:0007610|GO:0005515|GO:0007626|GO:0048869|GO:0050793|GO:0031224|GO:0071944|GO:0005737|GO:0033036|GO:0048856|GO:0005576|GO:0043235|GO:0016020|GO:0050794|GO:0005654|GO:0098796|GO:0005622|GO:0036166|GO:0030054|GO:0019898|GO:1905174|GO:0061061|GO:1902495|GO:0032940|GO:0045597|GO:0016021|GO:0043227|GO:0045202|GO:0090677|GO:0050877|GO:0043229|GO:0019897|GO:0043697|GO:…	protein-containing complex|cellular process|developmental process|behavior|protein binding|locomotory behavior|cellular developmental process|regulation of developmental process|intrinsic component of membrane|cell periphery|cytoplasm|macromolecule localization|anatomical structure development|extracellular region|receptor complex|membrane|regulation of cellular process|nucleoplasm|membrane prote…	-	-	-	-	19:9853718-9936552	119	69	61	11	12	9	1.39151	0.950498	0.821518	0.162826	0.148527	0.123643	1.05451	0.144998	2.86246	1.03563e-09	6.50038e-08	UP
ENSG00000255443	CD44-AS1	CD44 antisense RNA 1 [Source:HGNC Symbol;Acc:HGNC:40133]	lncRNA	-	-	-	-	-	-	11:35210343-35214985	148	130	122	14	29	11	13.4646	13.9328	12.7833	1.61238	2.79276	1.17572	13.3936	1.86029	2.84794	6.39275e-11	5.53584e-09	UP
ENSG00000267368	UPK3BL1	uroplakin 3B like 1 [Source:HGNC Symbol;Acc:HGNC:37278]	protein_coding	GO:0031224|GO:0016020|GO:0016021	intrinsic component of membrane|membrane|integral component of membrane	-	-	-	-	7:102637025-102642791	523	301	229	22	55	62	20.8123	14.1106	10.4955	1.10828	2.31676	2.89871	15.1395	2.10792	2.84442	2.57929e-11	2.47832e-09	UP
ENSG00000011347	SYT7	synaptotagmin 7 [Source:HGNC Symbol;Acc:HGNC:11514]	protein_coding	GO:0009987|GO:0050896|GO:0023052|GO:0005515|GO:0012505|GO:0007267|GO:0031224|GO:0071944|GO:0005737|GO:0033036|GO:0016192|GO:0005615|GO:0005576|GO:0044306|GO:0023051|GO:0016020|GO:0050794|GO:0007154|GO:0005829|GO:0043167|GO:0042995|GO:0072341|GO:0051641|GO:0150034|GO:0036477|GO:0005622|GO:0051050|GO:0008289|GO:0098793|GO:0044297|GO:0048771|GO:0030054|GO:0051649|GO:0000149|GO:0005516|GO:0099500|GO:…	cellular process|response to stimulus|signaling|protein binding|endomembrane system|cell-cell signaling|intrinsic component of membrane|cell periphery|cytoplasm|macromolecule localization|vesicle-mediated transport|extracellular space|extracellular region|neuron projection terminus|regulation of signaling|membrane|regulation of cellular process|cell communication|cytosol|ion binding|cell projecti…	-	-	-	-	11:61513714-61581148	2589	2951	2663	494	369	220	10.9281	14.6738	12.9459	2.63964	1.64868	1.09102	12.8493	1.79311	2.84115	1.85182e-15	4.36609e-13	UP
ENSG00000185100	ADSS1	adenylosuccinate synthase 1 [Source:HGNC Symbol;Acc:HGNC:20093]	protein_coding	GO:0009987|GO:0050896|GO:0003824|GO:0008152|GO:0002376|GO:0005515|GO:0031224|GO:0005737|GO:0071704|GO:0044281|GO:0036094|GO:0014823|GO:0097367|GO:0016020|GO:0006807|GO:0009058|GO:0005829|GO:0016787|GO:0016874|GO:0043167|GO:0097159|GO:0044237|GO:0005622|GO:0044877|GO:0034641|GO:1901135|GO:0046483|GO:0051602|GO:0042493|GO:0016879|GO:1901360|GO:0019637|GO:0042802|GO:0009991|GO:0014850|GO:0016021|GO:…	cellular process|response to stimulus|catalytic activity|metabolic process|immune system process|protein binding|intrinsic component of membrane|cytoplasm|organic substance metabolic process|small molecule metabolic process|small molecule binding|response to activity|carbohydrate derivative binding|membrane|nitrogen compound metabolic process|biosynthetic process|cytosol|hydrolase activity|ligase…	K01939	adenylosuccinate synthase[6.3.4.4]	hsa01100|hsa01240|hsa00230|hsa00250	Metabolic pathways - Homo sapiens (human)聽|Biosynthesis of cofactors - Homo sapiens (human)聽|Purine metabolism - Homo sapiens (human)聽|Alanine, aspartate and glutamate metabolism - Homo sapiens (human)聽	14:104724229-104747325	319	334	190	26	40	47	1.92169	2.37028	1.31824	0.198275	0.255066	0.332647	1.87007	0.261996	2.83548	6.01654e-13	9.22438e-11	UP
ENSG00000229598	PRDX3P1	peroxiredoxin 3 pseudogene 1 [Source:HGNC Symbol;Acc:HGNC:39264]	processed_pseudogene	-	-	-	-	-	-	22:38722743-38723505	5	14	21	0	5	1	0.349988	1.15435	1.69285	0	0.370439	0.0822208	1.06573	0.150886	2.8203	0.00251787	0.0188283	UP
ENSG00000203722	RAET1G	retinoic acid early transcript 1G [Source:HGNC Symbol;Acc:HGNC:16795]	protein_coding	GO:0009987|GO:0050896|GO:0016032|GO:0008152|GO:0002376|GO:0005515|GO:0012505|GO:0002682|GO:0031224|GO:0071944|GO:0005737|GO:0071704|GO:0005615|GO:0005576|GO:0016020|GO:0009986|GO:0006955|GO:0001906|GO:0001816|GO:0051707|GO:0005622|GO:0009893|GO:0002684|GO:0019222|GO:0005783|GO:0005102|GO:0016021|GO:0043227|GO:0001819|GO:0098542|GO:0043229|GO:0031225|GO:0050776|GO:0043207|GO:0001817|GO:0006952|GO:…	cellular process|response to stimulus|viral process|metabolic process|immune system process|protein binding|endomembrane system|regulation of immune system process|intrinsic component of membrane|cell periphery|cytoplasm|organic substance metabolic process|extracellular space|extracellular region|membrane|cell surface|immune response|cell killing|cytokine production|response to other organism|int…	K07987	retinoic acid early transcript 1[-]	hsa04650	Natural killer cell mediated cytotoxicity - Homo sapiens (human)聽	6:149916878-149923121	341	332	160	29	46	38	8.56565	9.82441	4.6289	0.922178	1.2231	1.12147	7.67299	1.08892	2.81689	2.90665e-12	3.72382e-10	UP
ENSG00000126368	NR1D1	nuclear receptor subfamily 1 group D member 1 [Source:HGNC Symbol;Acc:HGNC:7962]	protein_coding	GO:0009987|GO:0050896|GO:0032502|GO:0008152|GO:0002376|GO:0007610|GO:0023052|GO:0048511|GO:0038023|GO:0005515|GO:0007623|GO:0007275|GO:0008283|GO:0007267|GO:0045321|GO:0002682|GO:0048869|GO:0050793|GO:0019725|GO:0005737|GO:0033036|GO:0007165|GO:0071704|GO:0044281|GO:0048856|GO:0009892|GO:0023051|GO:0007622|GO:0050794|GO:0006807|GO:1990845|GO:0032922|GO:0009058|GO:0007154|GO:0006955|GO:0005654|GO:…	cellular process|response to stimulus|developmental process|metabolic process|immune system process|behavior|signaling|rhythmic process|signaling receptor activity|protein binding|circadian rhythm|multicellular organism development|cell population proliferation|cell-cell signaling|leukocyte activation|regulation of immune system process|cellular developmental process|regulation of developmental p…	K03728	nuclear receptor subfamily 1 group D member 1[-]	hsa04710	Circadian rhythm - Homo sapiens (human)聽	17:40092793-40100589	2762	2829	2450	394	369	326	56.0838	67.6721	57.297	10.1279	7.9312	7.77732	60.351	8.61213	2.80893	1.72602e-21	1.30884e-18	UP
ENSG00000100234	TIMP3	TIMP metallopeptidase inhibitor 3 [Source:HGNC Symbol;Acc:HGNC:11822]	protein_coding	GO:0009987|GO:0098772|GO:0050896|GO:0003824|GO:0008152|GO:0044092|GO:0023052|GO:0005515|GO:0012505|GO:0030234|GO:0071944|GO:0005737|GO:0007165|GO:0071704|GO:0050790|GO:0016192|GO:0005615|GO:0005576|GO:0043086|GO:0009892|GO:0023051|GO:0050794|GO:0006807|GO:0007154|GO:0004857|GO:0016787|GO:0043167|GO:0048523|GO:0051641|GO:0009056|GO:0044237|GO:0005622|GO:0008219|GO:0019222|GO:0009968|GO:0051649|GO:…	cellular process|molecular function regulator|response to stimulus|catalytic activity|metabolic process|negative regulation of molecular function|signaling|protein binding|endomembrane system|enzyme regulator activity|cell periphery|cytoplasm|signal transduction|organic substance metabolic process|regulation of catalytic activity|vesicle-mediated transport|extracellular space|extracellular region…	K16866	metalloproteinase inhibitor 3[-]	hsa05206|hsa05205	MicroRNAs in cancer - Homo sapiens (human)聽|Proteoglycans in cancer - Homo sapiens (human)聽	22:32801705-32863041	5509	4343	4385	597	711	631	63.9983	59.4357	58.67	8.77967	8.74306	8.61239	60.7013	8.7117	2.8007	8.09029e-24	1.0809e-20	UP
ENSG00000212237	RNA5SP18	RNA, 5S ribosomal pseudogene 18 [Source:HGNC Symbol;Acc:HGNC:42586]	rRNA_pseudogene	-	-	-	-	-	-	1:228647912-228648032	15	14	9	3	1	1	6.62043	7.27907	4.57475	1.67639	0.46708	0.518467	6.15808	0.887313	2.79497	0.000430579	0.00447435	UP
ENSG00000179094	PER1	period circadian regulator 1 [Source:HGNC Symbol;Acc:HGNC:8845]	protein_coding	GO:0009987|GO:0050896|GO:0008152|GO:0023052|GO:0048511|GO:0005515|GO:0007623|GO:0005737|GO:0007165|GO:0071704|GO:0009892|GO:0023051|GO:0050794|GO:0006807|GO:0032922|GO:0009058|GO:0007154|GO:0002532|GO:0005829|GO:0005654|GO:0003682|GO:0048523|GO:0001816|GO:0097159|GO:0044237|GO:0005622|GO:0009893|GO:0097167|GO:0042752|GO:0019222|GO:0009968|GO:0009755|GO:0034641|GO:0046483|GO:0010646|GO:0009890|GO:…	cellular process|response to stimulus|metabolic process|signaling|rhythmic process|protein binding|circadian rhythm|cytoplasm|signal transduction|organic substance metabolic process|negative regulation of metabolic process|regulation of signaling|regulation of cellular process|nitrogen compound metabolic process|circadian regulation of gene expression|biosynthetic process|cell communication|produ…	K21944	period circadian protein 1[-]	hsa04713|hsa04710	Circadian entrainment - Homo sapiens (human)聽|Circadian rhythm - Homo sapiens (human)聽	17:8140472-8156506	1457	1912	2052	359	242	140	5.17244	7.99624	8.39005	1.61339	0.909387	0.583932	7.18624	1.03557	2.79481	1.18788e-12	1.69179e-10	UP
ENSG00000147394	ZNF185	zinc finger protein 185 with LIM domain [Source:HGNC Symbol;Acc:HGNC:12976]	protein_coding	GO:0005515|GO:0005737|GO:0043167|GO:0005622|GO:0044877|GO:0030054|GO:0043229|GO:0043169|GO:0051015|GO:0008092|GO:0046872|GO:0030055|GO:0003779|GO:0005856|GO:0005925|GO:0046914|GO:0008270|GO:0015629	protein binding|cytoplasm|ion binding|intracellular anatomical structure|protein-containing complex binding|cell junction|intracellular organelle|cation binding|actin filament binding|cytoskeletal protein binding|metal ion binding|cell-substrate junction|actin binding|cytoskeleton|focal adhesion|transition metal ion binding|zinc ion binding|actin cytoskeleton	-	-	-	-	X:152914442-152973480	1644	1509	1914	223	282	203	7.26723	7.85812	9.74452	1.2479	1.31952	1.0543	8.28995	1.20724	2.77966	3.60114e-20	2.24527e-17	UP
ENSG00000126233	SLURP1	secreted LY6/PLAUR domain containing 1 [Source:HGNC Symbol;Acc:HGNC:18746]	protein_coding	GO:0009987|GO:0098772|GO:0050896|GO:0040011|GO:0007610|GO:0023052|GO:0038023|GO:0005515|GO:0007626|GO:0008283|GO:0007267|GO:0040013|GO:0030545|GO:0007165|GO:0040012|GO:0005615|GO:0005576|GO:0010469|GO:0023051|GO:0048870|GO:0050794|GO:0007154|GO:0007155|GO:0048523|GO:0001775|GO:0010646|GO:0070062|GO:0051271|GO:0005102|GO:0043227|GO:1905114|GO:0050877|GO:2000146|GO:2000145|GO:0016477|GO:0004888|GO:…	cellular process|molecular function regulator|response to stimulus|locomotion|behavior|signaling|signaling receptor activity|protein binding|locomotory behavior|cell population proliferation|cell-cell signaling|negative regulation of locomotion|signaling receptor regulator activity|signal transduction|regulation of locomotion|extracellular space|extracellular region|regulation of signaling recept…	K23681	secreted Ly-6/uPAR-related protein 1[-]	hsa04080	Neuroactive ligand-receptor interaction - Homo sapiens (human)聽	8:142740949-142742406	54	29	18	2	4	8	5.47212	3.46195	2.10074	0.256601	0.429085	0.952451	3.67827	0.546046	2.75193	2.17042e-05	0.000373362	UP
ENSG00000102970	CCL17	C-C motif chemokine ligand 17 [Source:HGNC Symbol;Acc:HGNC:10615]	protein_coding	GO:0009987|GO:0098772|GO:0050896|GO:0044093|GO:0003824|GO:0032502|GO:0040011|GO:0002376|GO:0023052|GO:0038023|GO:0005515|GO:0007275|GO:0050900|GO:0007267|GO:0048869|GO:0050793|GO:0030545|GO:0007165|GO:0050790|GO:0048856|GO:0005615|GO:0005576|GO:0023051|GO:0048870|GO:0050794|GO:0007154|GO:0006955|GO:0016787|GO:0048523|GO:0043085|GO:0051707|GO:0030595|GO:0010646|GO:0061061|GO:0051345|GO:0035556|GO:…	cellular process|molecular function regulator|response to stimulus|positive regulation of molecular function|catalytic activity|developmental process|locomotion|immune system process|signaling|signaling receptor activity|protein binding|multicellular organism development|leukocyte migration|cell-cell signaling|cellular developmental process|regulation of developmental process|signaling receptor r…	K21083	C-C motif chemokine 17[-]	hsa04060|hsa04062|hsa04625|hsa04061|hsa04657	Cytokine-cytokine receptor interaction - Homo sapiens (human)聽|Chemokine signaling pathway - Homo sapiens (human)聽|C-type lectin receptor signaling pathway - Homo sapiens (human)聽|Viral protein interaction with cytokine and cytokine receptor - Homo sapiens (human)聽|IL-17 signaling pathway - Homo sapiens (human)聽	16:57404767-57416063	51	35	8	5	5	3	2.59885	2.10107	0.46951	0.322524	0.269699	0.179583	1.72314	0.257269	2.74369	0.00015039	0.00187449	UP
ENSG00000213700	RPL17P50	ribosomal protein L17 pseudogene 50 [Source:HGNC Symbol;Acc:HGNC:45098]	processed_pseudogene	-	-	-	-	-	-	10:73005833-73006595	52	37	19	7	6	2	5.08604	4.26326	2.14038	0.866729	0.621175	0.229797	3.82989	0.572567	2.74179	9.21379e-06	0.000180525	UP
ENSG00000244617	ASPRV1	aspartic peptidase retroviral like 1 [Source:HGNC Symbol;Acc:HGNC:26321]	protein_coding	GO:0003824|GO:0032502|GO:0008152|GO:0007275|GO:0031224|GO:0071704|GO:0048856|GO:0016020|GO:0006807|GO:0016787|GO:0016021|GO:0048513|GO:0008233|GO:0019538|GO:0043170|GO:0051604|GO:0070001|GO:0006508|GO:0004175|GO:0043588|GO:0010467|GO:0004190|GO:0016485	catalytic activity|developmental process|metabolic process|multicellular organism development|intrinsic component of membrane|organic substance metabolic process|anatomical structure development|membrane|nitrogen compound metabolic process|hydrolase activity|integral component of membrane|animal organ development|peptidase activity|protein metabolic process|macromolecule metabolic process|protein…	-	-	-	-	2:69960089-69962265	60	27	47	3	3	13	1.47186	0.780258	1.3279	0.0931757	0.0779105	0.374681	1.19334	0.181922	2.71361	1.29666e-05	0.000240452	UP
ENSG00000188373	C10orf99	chromosome 10 open reading frame 99 [Source:HGNC Symbol;Acc:HGNC:31428]	protein_coding	GO:0009987|GO:0098772|GO:0050896|GO:0040011|GO:0002376|GO:0023052|GO:0038023|GO:0007049|GO:0005515|GO:0050900|GO:0002682|GO:0030545|GO:0051301|GO:0007165|GO:0040012|GO:0005615|GO:0005576|GO:0048870|GO:0050794|GO:0007154|GO:0006955|GO:0048523|GO:0051707|GO:0002685|GO:0030595|GO:0009620|GO:0045786|GO:0009617|GO:0051782|GO:0005102|GO:0071674|GO:0098542|GO:0044770|GO:2000145|GO:0016477|GO:0051726|GO:…	cellular process|molecular function regulator|response to stimulus|locomotion|immune system process|signaling|signaling receptor activity|cell cycle|protein binding|leukocyte migration|regulation of immune system process|signaling receptor regulator activity|cell division|signal transduction|regulation of locomotion|extracellular space|extracellular region|cell motility|regulation of cellular pro…	-	-	-	-	10:84173801-84185294	102	115	70	13	7	21	4.15498	5.51859	3.28411	0.670369	0.301814	1.00505	4.31923	0.659078	2.71225	3.82984e-08	1.61342e-06	UP
ENSG00000261243	AC022165.1	novel transcript, antisense to KIAA1609	lncRNA	-	-	-	-	-	-	16:84495599-84497495	12	16	14	4	2	0	1.07526	1.68891	1.44479	0.453675	0.189653	0	1.40299	0.214443	2.70984	0.000588071	0.0058056	UP
ENSG00000210049	MT-TF	mitochondrially encoded tRNA-Phe (UUU/C) [Source:HGNC Symbol;Acc:HGNC:7481]	Mt_tRNA	-	-	-	-	-	-	MT:577-647	73	75	133	18	13	10	54.9081	66.4563	115.216	17.1389	10.3507	8.83677	78.8602	12.1088	2.70324	9.29571e-08	3.54843e-06	UP
ENSG00000186480	INSIG1	insulin induced gene 1 [Source:HGNC Symbol;Acc:HGNC:6083]	protein_coding	GO:0032991|GO:0009987|GO:0050896|GO:0032502|GO:0008152|GO:0023052|GO:0005515|GO:0009653|GO:0007275|GO:0012505|GO:0048869|GO:0050793|GO:0031224|GO:0005737|GO:0033036|GO:0007165|GO:0071704|GO:0044281|GO:0048856|GO:0016192|GO:0009892|GO:0023051|GO:0016020|GO:0050794|GO:0009058|GO:0007154|GO:1904950|GO:0051051|GO:0098796|GO:0051651|GO:0048523|GO:0051641|GO:0097159|GO:0044237|GO:0005622|GO:0008289|GO:…	protein-containing complex|cellular process|response to stimulus|developmental process|metabolic process|signaling|protein binding|anatomical structure morphogenesis|multicellular organism development|endomembrane system|cellular developmental process|regulation of developmental process|intrinsic component of membrane|cytoplasm|macromolecule localization|signal transduction|organic substance meta…	-	-	-	-	7:155297776-155310235	18273	11130	6980	1153	1405	2678	119.633	85.8414	52.6316	9.55601	9.73675	20.5991	86.0352	13.2973	2.69379	1.62725e-12	2.23803e-10	UP
ENSG00000239556	AC004951.2	uroplakin-like protein (UPLP) pseudogene	transcribed_unprocessed_pseudogene	-	-	-	-	-	-	7:43984995-43990207	89	72	98	17	5	15	5.99362	5.71205	7.60109	1.44932	0.356424	1.18682	6.43559	0.997522	2.68965	1.76697e-07	6.0979e-06	UP
ENSG00000237641	RPL28P2	ribosomal protein L28 pseudogene 2 [Source:HGNC Symbol;Acc:HGNC:36234]	processed_pseudogene	-	-	-	-	-	-	2:231789481-231789887	9	7	17	2	3	0	1.18094	1.08202	2.56902	0.332258	0.416735	0	1.61066	0.249664	2.68959	0.00305739	0.0219783	UP
ENSG00000178372	CALML5	calmodulin like 5 [Source:HGNC Symbol;Acc:HGNC:18180]	protein_coding	GO:0009987|GO:0098772|GO:0050896|GO:0003824|GO:0032502|GO:0002376|GO:0023052|GO:0012505|GO:0045321|GO:0030234|GO:0005737|GO:0007165|GO:0050790|GO:0048856|GO:0016192|GO:0005576|GO:0050794|GO:0007154|GO:0006955|GO:0043167|GO:0001775|GO:0051641|GO:0005622|GO:0007017|GO:0051649|GO:0030141|GO:0035556|GO:0032940|GO:0043227|GO:0002263|GO:0031410|GO:0043229|GO:0000226|GO:0006887|GO:0043169|GO:0016043|GO:…	cellular process|molecular function regulator|response to stimulus|catalytic activity|developmental process|immune system process|signaling|endomembrane system|leukocyte activation|enzyme regulator activity|cytoplasm|signal transduction|regulation of catalytic activity|anatomical structure development|vesicle-mediated transport|extracellular region|regulation of cellular process|cell communicatio…	K02183	calmodulin[-]	hsa05200|hsa05022|hsa04740|hsa05010|hsa05012|hsa04020|hsa04014|hsa05163|hsa04024|hsa05417|hsa05170|hsa04015|hsa05167|hsa05034|hsa05152|hsa04022|hsa04218|hsa04921|hsa04261|hsa05418|hsa04915|hsa04371|hsa04910|hsa04270|hsa04728|hsa04114|hsa04722|hsa04922|hsa04625|hsa04916|hsa04925|hsa04750|hsa04070|hsa04713|hsa04912|hsa04970|hsa05133|hsa04971|hsa05214|hsa05031|hsa04924|hsa04720|hsa04744	Pathways in cancer - Homo sapiens (human)聽|Pathways of neurodegeneration - multiple diseases - Homo sapiens (human)聽|Olfactory transduction - Homo sapiens (human)聽|Alzheimer disease - Homo sapiens (human)聽|Parkinson disease - Homo sapiens (human)聽|Calcium signaling pathway - Homo sapiens (human)聽|Ras signaling pathway - Homo sapiens (human)聽|Human cytomegalovirus infection - Homo sapiens (human)聽…	10:5498697-5499570	116	89	44	3	14	20	7.08789	6.40636	3.09643	0.232086	0.905511	1.4358	5.53023	0.857799	2.68863	1.89827e-06	4.73842e-05	UP
ENSG00000279488	AC004623.1	TEC	TEC	-	-	-	-	-	-	19:1372238-1374364	127	124	135	26	20	11	3.18864	3.66764	3.90381	0.826379	0.531537	0.324469	3.5867	0.560795	2.67711	2.49419e-09	1.41244e-07	UP
ENSG00000108821	COL1A1	collagen type I alpha 1 chain [Source:HGNC Symbol;Acc:HGNC:2197]	protein_coding	GO:0032991|GO:0009987|GO:0050896|GO:0032502|GO:0008152|GO:0040011|GO:0002376|GO:0005198|GO:0023052|GO:0005515|GO:0009653|GO:0007275|GO:0050900|GO:0012505|GO:0007267|GO:0002682|GO:0048869|GO:0050793|GO:0071944|GO:0005737|GO:0033036|GO:0007165|GO:0071704|GO:0001503|GO:0040012|GO:0048856|GO:0005615|GO:0005576|GO:0040017|GO:0023051|GO:0048870|GO:0050794|GO:0006807|GO:0005581|GO:0009058|GO:0007154|GO:…	protein-containing complex|cellular process|response to stimulus|developmental process|metabolic process|locomotion|immune system process|structural molecule activity|signaling|protein binding|anatomical structure morphogenesis|multicellular organism development|leukocyte migration|endomembrane system|cell-cell signaling|regulation of immune system process|cellular developmental process|regulatio…	K06236	collagen, type I, alpha[-]	hsa04151|hsa05165|hsa05205|hsa05415|hsa04510|hsa04926|hsa04611|hsa04974|hsa05146|hsa04933|hsa04512	PI3K-Akt signaling pathway - Homo sapiens (human)聽|Human papillomavirus infection - Homo sapiens (human)聽|Proteoglycans in cancer - Homo sapiens (human)聽|Diabetic cardiomyopathy - Homo sapiens (human)聽|Focal adhesion - Homo sapiens (human)聽|Relaxin signaling pathway - Homo sapiens (human)聽|Platelet activation - Homo sapiens (human)聽|Protein digestion and absorption - Homo sapiens (human)聽|Amoebia…	17:50184101-50201632	759	916	842	144	128	105	3.27251	4.65261	4.18121	0.785974	0.584181	0.531894	4.03544	0.634016	2.67014	3.9391e-16	1.05257e-13	UP
ENSG00000005001	PRSS22	serine protease 22 [Source:HGNC Symbol;Acc:HGNC:14368]	protein_coding	GO:0009987|GO:0098772|GO:0044093|GO:0003824|GO:0008152|GO:0030234|GO:0071704|GO:0050790|GO:0005615|GO:0005576|GO:0050794|GO:0006807|GO:0016787|GO:0044237|GO:0043085|GO:0009893|GO:0019222|GO:0008047|GO:0016504|GO:0051345|GO:0031325|GO:0008233|GO:0019538|GO:0051173|GO:0051171|GO:0017171|GO:0044260|GO:0031323|GO:0043170|GO:0006508|GO:0032268|GO:0051246|GO:0004175|GO:0032270|GO:0010952|GO:0052547|GO:…	cellular process|molecular function regulator|positive regulation of molecular function|catalytic activity|metabolic process|enzyme regulator activity|organic substance metabolic process|regulation of catalytic activity|extracellular space|extracellular region|regulation of cellular process|nitrogen compound metabolic process|hydrolase activity|cellular metabolic process|positive regulation of ca…	-	-	-	-	16:2852730-2858170	303	342	142	37	45	36	3.25907	4.3335	1.7591	0.503806	0.512347	0.454939	3.11722	0.490364	2.66834	1.15141e-10	9.20373e-09	UP
ENSG00000273151	AC073957.3	novel transcript, antisense to GET4	lncRNA	-	-	-	-	-	-	7:879790-886547	171	306	352	76	34	13	1.35129	2.84862	3.20366	0.760278	0.284403	0.120698	2.46786	0.38846	2.66742	4.90168e-06	0.000104822	UP
ENSG00000130701	RBBP8NL	RBBP8 N-terminal like [Source:HGNC Symbol;Acc:HGNC:16144]	protein_coding	GO:0005515|GO:0005615|GO:0005576	protein binding|extracellular space|extracellular region	-	-	-	-	20:62410237-62427539	71	89	75	20	9	6	1.35465	2.00041	1.64808	0.483061	0.181769	0.134503	1.66771	0.266444	2.64596	5.76531e-07	1.70092e-05	UP
ENSG00000249319	AC068533.4	novel protein	protein_coding	GO:0032991|GO:0009987|GO:0003824|GO:0008152|GO:0016740|GO:0005737|GO:1902494|GO:0071704|GO:0044281|GO:0036094|GO:0006807|GO:0009058|GO:0016829|GO:0097159|GO:0044237|GO:0005622|GO:0019627|GO:0034641|GO:0046483|GO:1901360|GO:0043227|GO:1990234|GO:0006139|GO:0043229|GO:0006082|GO:0006725|GO:0000166|GO:0006520|GO:0016772|GO:0044260|GO:0044249|GO:0043170|GO:0030880|GO:0034645|GO:0043603|GO:0000050|GO:…	protein-containing complex|cellular process|catalytic activity|metabolic process|transferase activity|cytoplasm|catalytic complex|organic substance metabolic process|small molecule metabolic process|small molecule binding|nitrogen compound metabolic process|biosynthetic process|lyase activity|organic cyclic compound binding|cellular metabolic process|intracellular anatomical structure|urea metabo…	-	-	-	-	7:66087761-66152277	17	9	24	7	0	0	0.984649	0.614108	1.60102	0.513269	0	0	1.06659	0.17109	2.64018	0.00722703	0.0430925	UP
ENSG00000100433	KCNK10	potassium two pore domain channel subfamily K member 10 [Source:HGNC Symbol;Acc:HGNC:6273]	protein_coding	GO:0009987|GO:0050896|GO:0005215|GO:0007610|GO:0023052|GO:0031224|GO:0071944|GO:0007165|GO:0016020|GO:0050794|GO:0022857|GO:0055085|GO:0007154|GO:0007611|GO:0022803|GO:0015075|GO:0016021|GO:0051049|GO:0050877|GO:0034220|GO:0031226|GO:0007613|GO:0042391|GO:0005886|GO:0006811|GO:0008324|GO:0050890|GO:0022890|GO:0034765|GO:0015267|GO:0005887|GO:0030322|GO:0043269|GO:0005244|GO:0005216|GO:0098655|GO:…	cellular process|response to stimulus|transporter activity|behavior|signaling|intrinsic component of membrane|cell periphery|signal transduction|membrane|regulation of cellular process|transmembrane transporter activity|transmembrane transport|cell communication|learning or memory|passive transmembrane transporter activity|ion transmembrane transporter activity|integral component of membrane|regu…	K04920	potassium channel subfamily K member 10[-]	hsa04971	Gastric acid secretion - Homo sapiens (human)聽	14:88180103-88326907	481	536	547	85	95	61	1.63539	2.14686	2.14198	0.365851	0.341902	0.24367	1.97474	0.317141	2.63847	1.67367e-14	3.37828e-12	UP
ENSG00000105141	CASP14	caspase 14 [Source:HGNC Symbol;Acc:HGNC:1502]	protein_coding	GO:0009987|GO:0003824|GO:0032502|GO:0008152|GO:0005515|GO:0007275|GO:0048869|GO:0005737|GO:0071704|GO:0048856|GO:0097194|GO:0006807|GO:0031424|GO:0005829|GO:0016787|GO:0005654|GO:0005622|GO:0008219|GO:0005739|GO:0097200|GO:0043227|GO:0048513|GO:0008233|GO:0012501|GO:0043229|GO:0030154|GO:0070268|GO:0019538|GO:0009888|GO:0043170|GO:0060429|GO:0006508|GO:0043231|GO:0030855|GO:0099512|GO:0004175|GO:…	cellular process|catalytic activity|developmental process|metabolic process|protein binding|multicellular organism development|cellular developmental process|cytoplasm|organic substance metabolic process|anatomical structure development|execution phase of apoptosis|nitrogen compound metabolic process|keratinization|cytosol|hydrolase activity|nucleoplasm|intracellular anatomical structure|cell dea…	-	-	-	-	19:15049480-15058293	1052	1005	1406	263	185	87	14.7378	16.5861	22.6858	4.66423	2.74339	1.43198	18.0032	2.94653	2.61117	2.3822e-10	1.72706e-08	UP
ENSG00000149260	CAPN5	calpain 5 [Source:HGNC Symbol;Acc:HGNC:1482]	protein_coding	GO:0009987|GO:0050896|GO:0003824|GO:0008152|GO:0023052|GO:0005737|GO:0007165|GO:0071704|GO:0005615|GO:0005576|GO:0050794|GO:0006807|GO:0009986|GO:0007154|GO:0016787|GO:0005622|GO:0030054|GO:0070062|GO:0043227|GO:0008233|GO:0045202|GO:0019538|GO:0043170|GO:0006508|GO:0065010|GO:0004175|GO:0031982|GO:0008234|GO:0030055|GO:0004197|GO:1903561|GO:0005925|GO:0004198	cellular process|response to stimulus|catalytic activity|metabolic process|signaling|cytoplasm|signal transduction|organic substance metabolic process|extracellular space|extracellular region|regulation of cellular process|nitrogen compound metabolic process|cell surface|cell communication|hydrolase activity|intracellular anatomical structure|cell junction|extracellular exosome|membrane-bounded o…	-	-	-	-	11:77066961-77126155	192	241	236	52	27	24	0.982508	1.45283	1.39091	0.336861	0.146249	0.144291	1.27542	0.209134	2.60847	5.39584e-09	2.75256e-07	UP
ENSG00000109107	ALDOC	aldolase, fructose-bisphosphate C [Source:HGNC Symbol;Acc:HGNC:418]	protein_coding	GO:0009987|GO:0050896|GO:0003824|GO:0032502|GO:0008152|GO:0002376|GO:0005515|GO:0012505|GO:0045321|GO:0048869|GO:0019674|GO:0005737|GO:0071704|GO:0044281|GO:0048856|GO:0016192|GO:0005615|GO:0005576|GO:0006807|GO:0009058|GO:0006955|GO:0005829|GO:0016829|GO:0046034|GO:0006734|GO:0001775|GO:0051641|GO:0009056|GO:0044237|GO:0005622|GO:0051649|GO:0034641|GO:1901135|GO:0046483|GO:1901360|GO:0019637|GO:…	cellular process|response to stimulus|catalytic activity|developmental process|metabolic process|immune system process|protein binding|endomembrane system|leukocyte activation|cellular developmental process|NAD metabolic process|cytoplasm|organic substance metabolic process|small molecule metabolic process|anatomical structure development|vesicle-mediated transport|extracellular space|extracellul…	K01623	fructose-bisphosphate aldolase, class I[4.1.2.13]	hsa01100|hsa01200|hsa04066|hsa01230|hsa00010|hsa00051|hsa00030	Metabolic pathways - Homo sapiens (human)聽|Carbon metabolism - Homo sapiens (human)聽|HIF-1 signaling pathway - Homo sapiens (human)聽|Biosynthesis of amino acids - Homo sapiens (human)聽|Glycolysis / Gluconeogenesis - Homo sapiens (human)聽|Fructose and mannose metabolism - Homo sapiens (human)聽|Pentose phosphate pathway - Homo sapiens (human)聽	17:28573115-28576948	5347	5202	2632	621	841	604	62.7717	71.9427	35.587	9.22897	10.4508	8.33085	56.7671	9.33687	2.60405	1.12086e-16	3.3815e-14	UP
ENSG00000276334	AL133243.2	novel transcript, sense intronic to BIRC6	lncRNA	-	-	-	-	-	-	2:32521927-32523547	78	93	86	4	22	16	2.56969	3.60938	3.26315	0.166805	0.767188	0.619299	3.14741	0.517764	2.6038	1.54434e-07	5.46399e-06	UP
ENSG00000274419	TBC1D3D	TBC1 domain family member 3D [Source:HGNC Symbol;Acc:HGNC:28944]	protein_coding	GO:0009987|GO:0098772|GO:0044093|GO:0003824|GO:0005515|GO:0030234|GO:0071944|GO:0033036|GO:0050790|GO:0016020|GO:0016787|GO:0051641|GO:0043085|GO:0008047|GO:0051649|GO:0051345|GO:0005096|GO:0019899|GO:0008104|GO:0045184|GO:0016817|GO:0046907|GO:0005886|GO:0030695|GO:0043087|GO:0043547|GO:0016818|GO:0071705|GO:0051020|GO:0006886|GO:0015031|GO:0034613|GO:0071702|GO:0017137|GO:0016462|GO:0090630|GO:…	cellular process|molecular function regulator|positive regulation of molecular function|catalytic activity|protein binding|enzyme regulator activity|cell periphery|macromolecule localization|regulation of catalytic activity|membrane|hydrolase activity|cellular localization|positive regulation of catalytic activity|enzyme activator activity|establishment of localization in cell|positive regulation…	-	-	-	-	17:38003976-38014902	156	244	93	29	24	25	3.93712	7.25449	2.70327	0.926536	0.641165	0.741286	4.63163	0.769662	2.58922	2.15133e-08	9.64213e-07	UP
ENSG00000185650	ZFP36L1	ZFP36 ring finger protein like 1 [Source:HGNC Symbol;Acc:HGNC:1107]	protein_coding	GO:0032991|GO:0009987|GO:0050896|GO:0022414|GO:0032502|GO:0008152|GO:0000003|GO:0002376|GO:0023052|GO:0007049|GO:0005515|GO:0035264|GO:0009653|GO:0007275|GO:0008283|GO:0045321|GO:0002682|GO:0048869|GO:0050793|GO:0005737|GO:0033036|GO:0007165|GO:0071704|GO:0048856|GO:1990904|GO:0009892|GO:0002262|GO:0050794|GO:0003006|GO:0006807|GO:0009058|GO:0007154|GO:0005829|GO:0007155|GO:0043167|GO:0048523|GO:…	protein-containing complex|cellular process|response to stimulus|reproductive process|developmental process|metabolic process|reproduction|immune system process|signaling|cell cycle|protein binding|multicellular organism growth|anatomical structure morphogenesis|multicellular organism development|cell population proliferation|leukocyte activation|regulation of immune system process|cellular devel…	K18753	butyrate response factor[-]	hsa04218	Cellular senescence - Homo sapiens (human)聽	14:68787660-68796253	11399	10728	9123	1739	1631	1555	54.9708	60.9462	50.6704	10.6163	8.32564	8.81037	55.5291	9.25077	2.5856	1.21265e-19	6.67125e-17	UP
ENSG00000273179	AC092535.5	novel transcript, antisense to SPON2	lncRNA	-	-	-	-	-	-	4:1167778-1168174	61	85	29	9	9	10	8.2056	13.4698	4.49292	1.53265	1.28154	1.58038	8.72277	1.46486	2.57403	2.07362e-06	5.10795e-05	UP
ENSG00000185479	KRT6B	keratin 6B [Source:HGNC Symbol;Acc:HGNC:6444]	protein_coding	GO:0009987|GO:0032502|GO:0005198|GO:0005515|GO:0007275|GO:0048869|GO:0005737|GO:0048856|GO:0005615|GO:0005576|GO:0031424|GO:0005829|GO:0005200|GO:0005622|GO:0008219|GO:0070062|GO:0043227|GO:0048513|GO:0012501|GO:0043229|GO:0030154|GO:0070268|GO:0016043|GO:0009888|GO:0007398|GO:0060429|GO:0030855|GO:0099512|GO:0065010|GO:0031982|GO:0008544|GO:0043588|GO:0006996|GO:0007010|GO:0030216|GO:1903561|GO:…	cellular process|developmental process|structural molecule activity|protein binding|multicellular organism development|cellular developmental process|cytoplasm|anatomical structure development|extracellular space|extracellular region|keratinization|cytosol|structural constituent of cytoskeleton|intracellular anatomical structure|cell death|extracellular exosome|membrane-bounded organelle|animal o…	-	-	-	-	12:52446651-52452146	784	754	789	131	119	121	18.1878	20.6062	21.0811	3.84718	2.92219	3.29797	19.9584	3.35578	2.57227	2.81516e-16	7.86227e-14	UP
ENSG00000258559	AC005519.1	novel transcript, sense overlapping ABCD4	lncRNA	-	-	-	-	-	-	14:74289127-74294425	58	103	17	15	6	7	2.26584	4.74025	0.76488	0.741831	0.248106	0.321293	2.59033	0.437077	2.56718	0.000196892	0.00234772	UP
ENSG00000159388	BTG2	BTG anti-proliferation factor 2 [Source:HGNC Symbol;Acc:HGNC:1131]	protein_coding	GO:0009987|GO:0050896|GO:0032502|GO:0008152|GO:0007610|GO:0023052|GO:0007049|GO:0005515|GO:0003712|GO:0007275|GO:0007389|GO:0008283|GO:0048869|GO:0005737|GO:0007165|GO:0071704|GO:0048856|GO:0005615|GO:0005576|GO:0009892|GO:0050794|GO:0006807|GO:0009058|GO:0007154|GO:0005829|GO:0048523|GO:0007611|GO:0009056|GO:0044237|GO:0032259|GO:0005622|GO:0009893|GO:0008219|GO:0019222|GO:0070997|GO:0034641|GO:…	cellular process|response to stimulus|developmental process|metabolic process|behavior|signaling|cell cycle|protein binding|transcription coregulator activity|multicellular organism development|pattern specification process|cell population proliferation|cellular developmental process|cytoplasm|signal transduction|organic substance metabolic process|anatomical structure development|extracellular s…	K14443	protein Tob/BTG[-]	hsa03018	RNA degradation - Homo sapiens (human)聽	1:203305491-203309602	7476	6589	4411	955	1024	980	99.7115	103.528	67.7586	16.1245	14.4569	15.3568	90.3327	15.3127	2.56052	1.00873e-18	4.35415e-16	UP
ENSG00000164938	TP53INP1	tumor protein p53 inducible nuclear protein 1 [Source:HGNC Symbol;Acc:HGNC:18022]	protein_coding	GO:0009987|GO:0050896|GO:0032502|GO:0008152|GO:0040011|GO:0023052|GO:0016209|GO:0007049|GO:0005515|GO:0008283|GO:0040013|GO:0048869|GO:0050793|GO:0005737|GO:0007165|GO:0071704|GO:0040012|GO:0009892|GO:0023051|GO:0048870|GO:0050794|GO:0006807|GO:0009058|GO:0007154|GO:0005829|GO:0005654|GO:0048523|GO:0009056|GO:0044237|GO:0005622|GO:0009893|GO:0008219|GO:0016604|GO:1990748|GO:0019222|GO:0048144|GO:…	cellular process|response to stimulus|developmental process|metabolic process|locomotion|signaling|antioxidant activity|cell cycle|protein binding|cell population proliferation|negative regulation of locomotion|cellular developmental process|regulation of developmental process|cytoplasm|signal transduction|organic substance metabolic process|regulation of locomotion|negative regulation of metabol…	-	-	-	-	8:94925972-94949378	6013	5691	3381	759	949	736	54.8353	61.1392	35.5112	8.7623	9.1608	7.88579	50.4952	8.60296	2.55324	6.91604e-18	2.61721e-15	UP
ENSG00000243686	RPLP1P11	ribosomal protein lateral stalk subunit P1 pseudogene 11 [Source:HGNC Symbol;Acc:HGNC:36196]	processed_pseudogene	-	-	-	-	-	-	17:16044621-16044961	5	12	18	2	3	1	0.783112	2.21391	3.2466	0.396566	0.497393	0.183972	2.08121	0.35931	2.53412	0.00374181	0.0257165	UP
ENSG00000228288	PCAT6	prostate cancer associated transcript 6 [Source:HGNC Symbol;Acc:HGNC:43714]	lncRNA	-	-	-	-	-	-	1:202810954-202812156	255	258	46	26	28	37	5.97801	7.12523	1.242	0.771601	0.694808	1.0191	4.78175	0.828503	2.52896	5.61833e-06	0.000117725	UP
ENSG00000266708	AP001793.1	novel transcript, antisense to RAB12	lncRNA	-	-	-	-	-	-	18:8635179-8636347	7	12	25	1	7	0	0.479251	0.967876	1.97133	0.0866852	0.50728	0	1.13949	0.197988	2.5249	0.00572679	0.0358015	UP
ENSG00000230042	AK3P3	adenylate kinase 3 pseudogene 3 [Source:HGNC Symbol;Acc:HGNC:39062]	processed_pseudogene	-	-	-	-	-	-	7:23129178-23129841	6	5	32	4	1	2	0.482573	0.473734	2.96413	0.407215	0.0851156	0.188959	1.30681	0.227097	2.52468	0.00858692	0.0493796	UP
ENSG00000113369	ARRDC3	arrestin domain containing 3 [Source:HGNC Symbol;Acc:HGNC:29263]	protein_coding	GO:0009987|GO:0050896|GO:0044093|GO:0003824|GO:0032502|GO:0008152|GO:0040011|GO:0007610|GO:0023052|GO:0005515|GO:0007626|GO:0007275|GO:0012505|GO:0040013|GO:0016740|GO:0071944|GO:0005737|GO:0033036|GO:0007165|GO:0071704|GO:0050790|GO:0040012|GO:0048856|GO:0009892|GO:0023051|GO:0016020|GO:0050794|GO:0006807|GO:1990845|GO:0007154|GO:0031987|GO:0050795|GO:0048523|GO:0048871|GO:0044237|GO:0043085|GO:…	cellular process|response to stimulus|positive regulation of molecular function|catalytic activity|developmental process|metabolic process|locomotion|behavior|signaling|protein binding|locomotory behavior|multicellular organism development|endomembrane system|negative regulation of locomotion|transferase activity|cell periphery|cytoplasm|macromolecule localization|signal transduction|organic subs…	-	-	-	-	5:91368631-91383317	6905	5591	9890	1610	1083	970	53.8716	51.3864	88.8677	15.9012	8.94382	8.89133	64.7086	11.2455	2.52461	2.12978e-12	2.7923e-10	UP
ENSG00000137193	PIM1	Pim-1 proto-oncogene, serine/threonine kinase [Source:HGNC Symbol;Acc:HGNC:8986]	protein_coding	GO:0009987|GO:0050896|GO:0003824|GO:0032502|GO:0008152|GO:0002376|GO:0005215|GO:0044092|GO:0023052|GO:0007049|GO:0005515|GO:0045927|GO:0009653|GO:0007275|GO:0008283|GO:0048869|GO:0050793|GO:0016740|GO:0071944|GO:0005737|GO:0007165|GO:0071704|GO:0048856|GO:0036094|GO:0040008|GO:0097367|GO:0016020|GO:0050794|GO:0022857|GO:0006807|GO:0055085|GO:0009058|GO:0007154|GO:0005829|GO:0005654|GO:0043167|GO:…	cellular process|response to stimulus|catalytic activity|developmental process|metabolic process|immune system process|transporter activity|negative regulation of molecular function|signaling|cell cycle|protein binding|positive regulation of growth|anatomical structure morphogenesis|multicellular organism development|cell population proliferation|cellular developmental process|regulation of devel…	K04702	proto-oncogene serine/threonine-protein kinase Pim-1[2.7.11.1]	hsa05200|hsa05206|hsa04630|hsa04933|hsa05221	Pathways in cancer - Homo sapiens (human)聽|MicroRNAs in cancer - Homo sapiens (human)聽|JAK-STAT signaling pathway - Homo sapiens (human)聽|AGE-RAGE signaling pathway in diabetic complications - Homo sapiens (human)聽|Acute myeloid leukemia - Homo sapiens (human)聽	6:37170152-37175428	4729	4825	3569	822	639	687	65.7328	79.0082	57.1361	14.4641	9.40182	11.2193	67.2923	11.6951	2.52454	6.1202e-17	1.97373e-14	UP
ENSG00000138061	CYP1B1	cytochrome P450 family 1 subfamily B member 1 [Source:HGNC Symbol;Acc:HGNC:2597]	protein_coding	GO:0009987|GO:0050896|GO:0003824|GO:0032502|GO:0008152|GO:0040011|GO:0044092|GO:0023052|GO:0009653|GO:0016491|GO:0007275|GO:0008283|GO:0012505|GO:0040013|GO:0050793|GO:0031224|GO:0005737|GO:0007165|GO:0071704|GO:0044281|GO:0040012|GO:0048856|GO:0036094|GO:0023051|GO:0048870|GO:0016020|GO:0050794|GO:0006807|GO:0042445|GO:0019748|GO:0009058|GO:0007154|GO:0007155|GO:0016829|GO:0043167|GO:0048523|GO:…	cellular process|response to stimulus|catalytic activity|developmental process|metabolic process|locomotion|negative regulation of molecular function|signaling|anatomical structure morphogenesis|oxidoreductase activity|multicellular organism development|cell population proliferation|endomembrane system|negative regulation of locomotion|regulation of developmental process|intrinsic component of me…	K07410	cytochrome P450 family 1 subfamily B polypeptide 1[1.14.14.1]	hsa05206|hsa05204|hsa00980|hsa00140|hsa04913|hsa00380	MicroRNAs in cancer - Homo sapiens (human)聽|Chemical carcinogenesis - Homo sapiens (human)聽|Metabolism of xenobiotics by cytochrome P450 - Homo sapiens (human)聽|Steroid hormone biosynthesis - Homo sapiens (human)聽|Ovarian steroidogenesis - Homo sapiens (human)聽|Tryptophan metabolism - Homo sapiens (human)聽	2:38066973-38109902	6792	5566	5977	753	1217	1113	36.268	35.0132	36.7588	5.09013	6.87885	6.98265	36.0133	6.31721	2.51117	3.26983e-19	1.52903e-16	UP
ENSG00000265168	AC005726.3	novel transcript, antisense to ALDOC	lncRNA	-	-	-	-	-	-	17:28573117-28574243	28	36	12	1	5	7	5.01784	7.6001	2.47684	0.226894	0.948472	1.47385	5.03159	0.883072	2.51041	0.000204141	0.00241772	UP
ENSG00000279700	AC131212.2	novel transcript	TEC	-	-	-	-	-	-	12:132565071-132566425	34	48	60	12	10	2	1.34003	2.22861	2.72352	0.5987	0.417188	0.0925971	2.09739	0.369495	2.50497	2.66366e-05	0.000441693	UP
ENSG00000215841	AP002761.1	novel transcript	lncRNA	-	-	-	-	-	-	11:73214998-73215913	9	10	8	0	5	0	1.83451	2.40122	1.87804	0	1.0788	0	2.03792	0.359599	2.50264	0.00771848	0.0454953	UP
ENSG00000073605	GSDMB	gasdermin B [Source:HGNC Symbol;Acc:HGNC:23690]	protein_coding	GO:0009987|GO:0050896|GO:0002376|GO:0071944|GO:0005737|GO:0016020|GO:0006955|GO:0005829|GO:0043167|GO:0072341|GO:0051707|GO:0005622|GO:0008289|GO:0008219|GO:0001786|GO:0009617|GO:0098542|GO:0012501|GO:0043207|GO:0006952|GO:0005543|GO:0005886|GO:0005546|GO:0042742|GO:0070269|GO:0035091|GO:1901981|GO:1902936|GO:0070273	cellular process|response to stimulus|immune system process|cell periphery|cytoplasm|membrane|immune response|cytosol|ion binding|modified amino acid binding|response to other organism|intracellular anatomical structure|lipid binding|cell death|phosphatidylserine binding|response to bacterium|defense response to other organism|programmed cell death|response to external biotic stimulus|defense res…	-	-	-	-	17:39904595-39919854	279	317	121	45	43	32	1.43652	1.92277	0.717538	0.293313	0.234353	0.193576	1.35894	0.240414	2.49889	9.21918e-09	4.49067e-07	UP
ENSG00000203812	H2AC18	H2A clustered histone 18 [Source:HGNC Symbol;Acc:HGNC:4736]	protein_coding	GO:0032991|GO:0009987|GO:0008152|GO:0005515|GO:0032993|GO:0071704|GO:0005615|GO:0005576|GO:0009892|GO:0050794|GO:0006807|GO:0009058|GO:0048523|GO:0044815|GO:0097159|GO:0044237|GO:0005622|GO:0016458|GO:0000785|GO:0000790|GO:0019222|GO:0034641|GO:0046483|GO:0009890|GO:1901360|GO:0070062|GO:0006342|GO:0043227|GO:0006139|GO:0043229|GO:0046983|GO:0006725|GO:0051171|GO:0016043|GO:0031324|GO:0044260|GO:…	protein-containing complex|cellular process|metabolic process|protein binding|protein-DNA complex|organic substance metabolic process|extracellular space|extracellular region|negative regulation of metabolic process|regulation of cellular process|nitrogen compound metabolic process|biosynthetic process|negative regulation of cellular process|DNA packaging complex|organic cyclic compound binding|c…	K11251	histone H2A[-]	hsa04613|hsa05034|hsa04217|hsa05322	Neutrophil extracellular trap formation - Homo sapiens (human)聽|Alcoholism - Homo sapiens (human)聽|Necroptosis - Homo sapiens (human)聽|Systemic lupus erythematosus - Homo sapiens (human)聽	1:149842188-149842736	278	253	77	24	47	32	27.0422	28.9922	8.62663	2.95546	4.83941	3.65714	21.5537	3.81733	2.4973	1.86722e-07	6.38887e-06	UP
ENSG00000074181	NOTCH3	notch receptor 3 [Source:HGNC Symbol;Acc:HGNC:7883]	protein_coding	GO:0032991|GO:0009987|GO:0050896|GO:0032502|GO:0008152|GO:0040011|GO:0023052|GO:0038023|GO:0005515|GO:0009653|GO:0007275|GO:0008283|GO:0012505|GO:0048869|GO:0050793|GO:0031224|GO:0071944|GO:0005737|GO:0007165|GO:0071704|GO:0048856|GO:0005576|GO:0043235|GO:0009892|GO:0023051|GO:0016020|GO:0050794|GO:0006807|GO:0009058|GO:0009986|GO:0007154|GO:0005829|GO:0005654|GO:0043167|GO:0048523|GO:0044237|GO:…	protein-containing complex|cellular process|response to stimulus|developmental process|metabolic process|locomotion|signaling|signaling receptor activity|protein binding|anatomical structure morphogenesis|multicellular organism development|cell population proliferation|endomembrane system|cellular developmental process|regulation of developmental process|intrinsic component of membrane|cell perip…	K20995	Notch 3[-]	hsa05200|hsa05165|hsa05206|hsa05224|hsa04371|hsa04919|hsa01522|hsa04658|hsa04330	Pathways in cancer - Homo sapiens (human)聽|Human papillomavirus infection - Homo sapiens (human)聽|MicroRNAs in cancer - Homo sapiens (human)聽|Breast cancer - Homo sapiens (human)聽|Apelin signaling pathway - Homo sapiens (human)聽|Thyroid hormone signaling pathway - Homo sapiens (human)聽|Endocrine resistance - Homo sapiens (human)聽|Th1 and Th2 cell differentiation - Homo sapiens (human)聽|Notch sign…	19:15159038-15200995	731	977	1184	223	166	100	3.68665	5.80459	6.8773	1.42373	0.886177	0.592537	5.45618	0.967481	2.49559	1.20917e-10	9.47644e-09	UP
ENSG00000278887	AC106782.6	SLX1 structure-specific endonuclease subunit homolog A (S. cerevisiae) (SLX1A) pseudogene	transcribed_unprocessed_pseudogene	-	-	-	-	-	-	16:30205418-30206927	230	53	4	5	15	26	11.2377	3.05062	0.225115	0.309245	0.775786	1.49255	4.83781	0.859195	2.4933	0.0059371	0.0368378	UP
ENSG00000135926	TMBIM1	transmembrane BAX inhibitor motif containing 1 [Source:HGNC Symbol;Acc:HGNC:23410]	protein_coding	GO:0009987|GO:0050896|GO:0003824|GO:0032502|GO:0002376|GO:0044092|GO:0023052|GO:0005515|GO:0009653|GO:0012505|GO:0045321|GO:0050793|GO:0031224|GO:0071944|GO:0005737|GO:0033036|GO:0007165|GO:0050790|GO:0048856|GO:0016192|GO:0005615|GO:0005576|GO:0043086|GO:0023051|GO:0016020|GO:0050794|GO:0007154|GO:0006955|GO:0048523|GO:0001775|GO:0051641|GO:0005622|GO:0048771|GO:0008219|GO:0051668|GO:0001974|GO:…	cellular process|response to stimulus|catalytic activity|developmental process|immune system process|negative regulation of molecular function|signaling|protein binding|anatomical structure morphogenesis|endomembrane system|leukocyte activation|regulation of developmental process|intrinsic component of membrane|cell periphery|cytoplasm|macromolecule localization|signal transduction|regulation of …	-	-	-	-	2:218274197-218292586	17700	16742	12334	2229	3009	2713	97.9323	109.124	78.5974	15.6124	17.6227	17.636	95.218	16.9571	2.48935	1.99224e-19	1.01629e-16	UP
ENSG00000284981	UPK3BL2	uroplakin 3B like 2 [Source:HGNC Symbol;Acc:HGNC:53444]	protein_coding	GO:0031224|GO:0016020|GO:0016021	intrinsic component of membrane|membrane|integral component of membrane	-	-	-	-	7:102538417-102543849	1034	1949	1033	320	247	125	54.9445	122.005	63.2201	21.5259	13.8931	7.80391	80.0566	14.4076	2.47419	1.86619e-09	1.09062e-07	UP
ENSG00000106479	ZNF862	zinc finger protein 862 [Source:HGNC Symbol;Acc:HGNC:34519]	protein_coding	GO:0009987|GO:0008152|GO:0005515|GO:0071704|GO:0050794|GO:0006807|GO:0009058|GO:0043167|GO:0097159|GO:0044237|GO:0005622|GO:0019222|GO:0034641|GO:0046483|GO:1901360|GO:0043227|GO:0006139|GO:0043229|GO:0043169|GO:0046983|GO:0006725|GO:0051171|GO:0044260|GO:0003676|GO:0044249|GO:0031323|GO:0043170|GO:0034645|GO:0046872|GO:0043231|GO:0051252|GO:0010468|GO:0019438|GO:0010467|GO:0006355|GO:2001141|GO:…	cellular process|metabolic process|protein binding|organic substance metabolic process|regulation of cellular process|nitrogen compound metabolic process|biosynthetic process|ion binding|organic cyclic compound binding|cellular metabolic process|intracellular anatomical structure|regulation of metabolic process|cellular nitrogen compound metabolic process|heterocycle metabolic process|organic cyc…	-	-	-	-	7:149838375-149867479	162	155	179	34	27	24	0.900433	1.01492	1.14589	0.239234	0.158853	0.156726	1.02041	0.184937	2.46404	7.7239e-10	4.98182e-08	UP
ENSG00000095752	IL11	interleukin 11 [Source:HGNC Symbol;Acc:HGNC:5966]	protein_coding	GO:0009987|GO:0098772|GO:0050896|GO:0032502|GO:0008152|GO:0002376|GO:0023052|GO:0038023|GO:0005515|GO:0007275|GO:0008283|GO:0007267|GO:0045321|GO:0048869|GO:0005737|GO:0030545|GO:0007165|GO:0071704|GO:0048856|GO:0005615|GO:0005576|GO:0023051|GO:0050794|GO:0006807|GO:0009058|GO:0007154|GO:0051051|GO:0048523|GO:0001775|GO:0044237|GO:0005622|GO:0009893|GO:0002520|GO:0019222|GO:0034641|GO:0046483|GO:…	cellular process|molecular function regulator|response to stimulus|developmental process|metabolic process|immune system process|signaling|signaling receptor activity|protein binding|multicellular organism development|cell population proliferation|cell-cell signaling|leukocyte activation|cellular developmental process|cytoplasm|signaling receptor regulator activity|signal transduction|organic sub…	K05417	interleukin 11[-]	hsa04060|hsa04630|hsa04640|hsa05323	Cytokine-cytokine receptor interaction - Homo sapiens (human)聽|JAK-STAT signaling pathway - Homo sapiens (human)聽|Hematopoietic cell lineage - Homo sapiens (human)聽|Rheumatoid arthritis - Homo sapiens (human)聽	19:55364382-55370463	234	252	59	26	33	35	3.51023	4.45332	1.01935	0.493738	0.523994	0.616864	2.9943	0.544865	2.45825	1.21115e-06	3.21792e-05	UP
ENSG00000095397	WHRN	whirlin [Source:HGNC Symbol;Acc:HGNC:16361]	protein_coding	GO:0032991|GO:0009987|GO:0050896|GO:0032502|GO:0008152|GO:0005515|GO:0009653|GO:0007275|GO:0048869|GO:0030427|GO:0071944|GO:0005737|GO:0033036|GO:0071704|GO:0002142|GO:0048856|GO:0051606|GO:0016020|GO:0005815|GO:0048871|GO:0042995|GO:0150034|GO:0048646|GO:0001917|GO:0036477|GO:0005622|GO:0032426|GO:0009893|GO:0044297|GO:1990696|GO:0035869|GO:0030054|GO:0019222|GO:0021697|GO:0022037|GO:0048598|GO:…	protein-containing complex|cellular process|response to stimulus|developmental process|metabolic process|protein binding|anatomical structure morphogenesis|multicellular organism development|cellular developmental process|site of polarized growth|cell periphery|cytoplasm|macromolecule localization|organic substance metabolic process|stereocilia ankle link complex|anatomical structure development|…	-	-	-	-	9:114402080-114505473	237	328	155	49	42	35	1.0961	1.78705	0.825625	0.286883	0.205611	0.190182	1.23626	0.227559	2.44167	3.50207e-09	1.87873e-07	UP
ENSG00000258897	EGLN3-AS1	EGLN3 antisense RNA 1 [Source:HGNC Symbol;Acc:HGNC:49077]	lncRNA	-	-	-	-	-	-	14:34040097-34059300	24	33	68	11	7	4	4.16124	6.74056	13.5793	2.41437	1.28467	0.814948	8.16036	1.50466	2.4392	0.000108875	0.00144158	UP
ENSG00000133328	PLAAT2	phospholipase A and acyltransferase 2 [Source:HGNC Symbol;Acc:HGNC:17824]	protein_coding	GO:0009987|GO:0003824|GO:0008152|GO:0005515|GO:0016740|GO:0031224|GO:0005737|GO:0071704|GO:0016020|GO:0006807|GO:0005829|GO:0016787|GO:0009056|GO:0044237|GO:0005622|GO:0034641|GO:0019637|GO:0006629|GO:0016021|GO:0044255|GO:0016788|GO:0016746|GO:0016747|GO:0043603|GO:0052689|GO:0016042|GO:0046470|GO:0046486|GO:0016298|GO:0006796|GO:0006644|GO:0070292|GO:0004623|GO:0102568|GO:0052739|GO:0016410|GO:…	cellular process|catalytic activity|metabolic process|protein binding|transferase activity|intrinsic component of membrane|cytoplasm|organic substance metabolic process|membrane|nitrogen compound metabolic process|cytosol|hydrolase activity|catabolic process|cellular metabolic process|intracellular anatomical structure|cellular nitrogen compound metabolic process|organophosphate metabolic process…	-	-	-	-	11:63552770-63563379	23	15	11	0	6	3	1.66433	1.2787	0.9168	0	0.459568	0.255018	1.28661	0.238195	2.43336	0.000823955	0.00765487	UP
ENSG00000233441	CYP2AB1P	cytochrome P450 family 2 subfamily AB member 1, pseudogene [Source:HGNC Symbol;Acc:HGNC:39975]	transcribed_unitary_pseudogene	-	-	-	-	-	-	3:183895900-183910936	61	113	46	5	21	15	1.62556	3.54743	1.41182	0.168665	0.592363	0.469635	2.19493	0.410221	2.4197	9.03104e-06	0.000177938	UP
ENSG00000173338	KCNK7	potassium two pore domain channel subfamily K member 7 [Source:HGNC Symbol;Acc:HGNC:6282]	protein_coding	GO:0009987|GO:0005215|GO:0005515|GO:0031224|GO:0071944|GO:0016020|GO:0050794|GO:0022857|GO:0055085|GO:0022803|GO:0015075|GO:0016021|GO:0051049|GO:0034220|GO:0031226|GO:0042391|GO:0005886|GO:0006811|GO:0008324|GO:0022890|GO:0034765|GO:0015267|GO:0005887|GO:0030322|GO:0043269|GO:0005244|GO:0005216|GO:0098655|GO:0006812|GO:0098662|GO:0005261|GO:0046873|GO:0015079|GO:0071805|GO:0022832|GO:0030001|GO:…	cellular process|transporter activity|protein binding|intrinsic component of membrane|cell periphery|membrane|regulation of cellular process|transmembrane transporter activity|transmembrane transport|passive transmembrane transporter activity|ion transmembrane transporter activity|integral component of membrane|regulation of transport|ion transmembrane transport|intrinsic component of plasma memb…	-	-	-	-	11:65592836-65595996	109	104	41	12	15	18	1.23196	1.38473	0.533711	0.171691	0.179457	0.239016	1.05013	0.196721	2.41635	7.61408e-07	2.14918e-05	UP
ENSG00000184502	GAST	gastrin [Source:HGNC Symbol;Acc:HGNC:4164]	protein_coding	GO:0009987|GO:0098772|GO:0050896|GO:0023052|GO:0038023|GO:0005515|GO:0030545|GO:0007165|GO:0005615|GO:0005576|GO:0050794|GO:0007154|GO:0009991|GO:0032094|GO:0005102|GO:0007186|GO:0030546|GO:0048018|GO:0005179|GO:0031667	cellular process|molecular function regulator|response to stimulus|signaling|signaling receptor activity|protein binding|signaling receptor regulator activity|signal transduction|extracellular space|extracellular region|regulation of cellular process|cell communication|response to extracellular stimulus|response to food|signaling receptor binding|G protein-coupled receptor signaling pathway|signa…	K13768	gastrin[-]	hsa04971	Gastric acid secretion - Homo sapiens (human)聽	17:41712331-41715969	127	61	14	9	12	14	14.5854	8.25296	1.85182	1.30852	1.45876	1.88906	8.23007	1.55212	2.40667	0.000203452	0.00241262	UP
ENSG00000167741	GGT6	gamma-glutamyltransferase 6 [Source:HGNC Symbol;Acc:HGNC:26891]	protein_coding	GO:0009987|GO:0003824|GO:0008152|GO:0005515|GO:0016740|GO:0031224|GO:0071704|GO:0044281|GO:0005615|GO:0005576|GO:0016020|GO:0006807|GO:0009058|GO:0016787|GO:0044237|GO:0034641|GO:0070062|GO:0006790|GO:0016021|GO:0043227|GO:0006575|GO:0008233|GO:0019538|GO:0006082|GO:0016746|GO:0044249|GO:0043170|GO:0043603|GO:0006508|GO:0006518|GO:0065010|GO:0031982|GO:0103068|GO:0006749|GO:0008242|GO:0102953|GO:…	cellular process|catalytic activity|metabolic process|protein binding|transferase activity|intrinsic component of membrane|organic substance metabolic process|small molecule metabolic process|extracellular space|extracellular region|membrane|nitrogen compound metabolic process|biosynthetic process|hydrolase activity|cellular metabolic process|cellular nitrogen compound metabolic process|extracell…	K00681	gamma-glutamyltranspeptidase / glutathione hydrolase[2.3.2.2 3.4.19.13]	hsa01100|hsa00480|hsa00430	Metabolic pathways - Homo sapiens (human)聽|Glutathione metabolism - Homo sapiens (human)聽|Taurine and hypotaurine metabolism - Homo sapiens (human)聽	17:4556927-4560818	170	208	163	42	32	23	1.2275	1.76929	1.35554	0.383911	0.244578	0.195118	1.45078	0.274536	2.40176	5.13008e-09	2.62654e-07	UP
ENSG00000091592	NLRP1	NLR family pyrin domain containing 1 [Source:HGNC Symbol;Acc:HGNC:14374]	protein_coding	GO:0032991|GO:0009987|GO:0098772|GO:0050896|GO:0044093|GO:0016032|GO:0003824|GO:0008152|GO:0002376|GO:0005515|GO:0030234|GO:0005737|GO:0071704|GO:0061702|GO:0050790|GO:0036094|GO:0097367|GO:0050794|GO:0006807|GO:0006955|GO:0005829|GO:0016787|GO:0005654|GO:0043167|GO:0001816|GO:0097159|GO:0044237|GO:0043085|GO:0051707|GO:0005622|GO:0009893|GO:0008219|GO:0019222|GO:0008047|GO:0016504|GO:0070997|GO:…	protein-containing complex|cellular process|molecular function regulator|response to stimulus|positive regulation of molecular function|viral process|catalytic activity|metabolic process|immune system process|protein binding|enzyme regulator activity|cytoplasm|organic substance metabolic process|inflammasome complex|regulation of catalytic activity|small molecule binding|carbohydrate derivative b…	K12798	NACHT, LRR and PYD domains-containing protein 1[-]	hsa04621	NOD-like receptor signaling pathway - Homo sapiens (human)聽	17:5499427-5619424	322	510	332	81	78	55	0.879678	1.64135	1.04462	0.280129	0.225559	0.176533	1.18855	0.227407	2.38585	1.94066e-10	1.44045e-08	UP
ENSG00000237916	RPL37P12	ribosomal protein L37 pseudogene 12 [Source:HGNC Symbol;Acc:HGNC:36989]	processed_pseudogene	-	-	-	-	-	-	2:109552536-109552846	7	10	22	5	2	0	1.20198	2.02289	4.35094	1.08683	0.363452	0	2.52527	0.483428	2.38506	0.00762457	0.0450458	UP
ENSG00000259291	ZNF710-AS1	ZNF710 antisense RNA 1 [Source:HGNC Symbol;Acc:HGNC:53141]	lncRNA	-	-	-	-	-	-	15:90074512-90082207	68	63	58	9	16	10	1.1001	1.20068	1.0807	0.184327	0.273993	0.190067	1.12716	0.216129	2.38273	1.05173e-07	3.92923e-06	UP
ENSG00000136235	GPNMB	glycoprotein nmb [Source:HGNC Symbol;Acc:HGNC:4462]	protein_coding	GO:0009987|GO:0098772|GO:0050896|GO:0032502|GO:0008152|GO:0040011|GO:0002376|GO:0023052|GO:0038023|GO:0007049|GO:0005515|GO:0009653|GO:0007275|GO:0008283|GO:0012505|GO:0007267|GO:0045321|GO:0002682|GO:0048869|GO:0050793|GO:0031224|GO:0071944|GO:0005737|GO:0030545|GO:0007165|GO:0071704|GO:0001503|GO:0040012|GO:0048856|GO:0040017|GO:0009892|GO:0023051|GO:0048870|GO:0097367|GO:0016020|GO:0050794|GO:…	cellular process|molecular function regulator|response to stimulus|developmental process|metabolic process|locomotion|immune system process|signaling|signaling receptor activity|cell cycle|protein binding|anatomical structure morphogenesis|multicellular organism development|cell population proliferation|endomembrane system|cell-cell signaling|leukocyte activation|regulation of immune system proce…	-	-	-	-	7:23235967-23275108	62145	41360	43993	8085	9797	8847	281.92	221.036	229.855	46.431	47.0448	47.1535	244.27	46.8764	2.38154	7.29532e-18	2.69322e-15	UP
ENSG00000258130	AC106782.1	coiled-coil domain containing 101 (CCDC101) pseudogene	transcribed_unprocessed_pseudogene	-	-	-	-	-	-	16:30204316-30209071	490	403	123	42	78	66	6.60301	6.39754	1.90898	0.716478	1.1126	1.04493	4.96985	0.958003	2.3751	1.86224e-07	6.3796e-06	UP
ENSG00000234857	HNRNPUL2-BSCL2	HNRNPUL2-BSCL2 readthrough (NMD candidate) [Source:HGNC Symbol;Acc:HGNC:49189]	protein_coding	-	-	-	-	-	-	11:62690275-62727384	190	125	204	20	26	49	2.53604	1.96551	3.13605	0.337937	0.367343	0.768421	2.54586	0.491234	2.37367	5.63216e-08	2.28025e-06	UP
ENSG00000187837	H1-2	H1.2 linker histone, cluster member [Source:HGNC Symbol;Acc:HGNC:4716]	protein_coding	GO:0032991|GO:0009987|GO:0008152|GO:0005515|GO:0032993|GO:0071704|GO:0009892|GO:0050794|GO:0006807|GO:0009058|GO:0003682|GO:0048523|GO:0044815|GO:0097159|GO:0044237|GO:0032259|GO:0005622|GO:0044877|GO:0016458|GO:0000785|GO:0009893|GO:0000790|GO:0019222|GO:0035327|GO:0034641|GO:0046483|GO:0009890|GO:1901360|GO:0006342|GO:0060968|GO:0043227|GO:0031325|GO:0031490|GO:0006139|GO:0043229|GO:0019538|GO:…	protein-containing complex|cellular process|metabolic process|protein binding|protein-DNA complex|organic substance metabolic process|negative regulation of metabolic process|regulation of cellular process|nitrogen compound metabolic process|biosynthetic process|chromatin binding|negative regulation of cellular process|DNA packaging complex|organic cyclic compound binding|cellular metabolic proce…	-	-	-	-	6:26055740-26056470	830	748	110	29	147	140	60.636	64.3749	9.25541	2.68201	11.3676	12.0165	44.7554	8.68872	2.36485	0.000101368	0.0013608	UP
ENSG00000147883	CDKN2B	cyclin dependent kinase inhibitor 2B [Source:HGNC Symbol;Acc:HGNC:1788]	protein_coding	GO:0009987|GO:0098772|GO:0050896|GO:0003824|GO:0032502|GO:0008152|GO:0002376|GO:0044092|GO:0023052|GO:0007049|GO:0005515|GO:0007275|GO:0008283|GO:0048869|GO:0016740|GO:0030234|GO:0005737|GO:0007165|GO:0071704|GO:0050790|GO:0048856|GO:0043086|GO:0009892|GO:0023051|GO:0050794|GO:0006807|GO:0009058|GO:0007154|GO:0004857|GO:0005829|GO:0048523|GO:0007568|GO:0044237|GO:0005622|GO:0009893|GO:0002520|GO:…	cellular process|molecular function regulator|response to stimulus|catalytic activity|developmental process|metabolic process|immune system process|negative regulation of molecular function|signaling|cell cycle|protein binding|multicellular organism development|cell population proliferation|cellular developmental process|transferase activity|enzyme regulator activity|cytoplasm|signal transduction…	K04685	cyclin-dependent kinase inhibitor 2B[-]	hsa05200|hsa05166|hsa05203|hsa04218|hsa04934|hsa05226|hsa04068|hsa04110|hsa04350|hsa05222	Pathways in cancer - Homo sapiens (human)聽|Human T-cell leukemia virus 1 infection - Homo sapiens (human)聽|Viral carcinogenesis - Homo sapiens (human)聽|Cellular senescence - Homo sapiens (human)聽|Cushing syndrome - Homo sapiens (human)聽|Gastric cancer - Homo sapiens (human)聽|FoxO signaling pathway - Homo sapiens (human)聽|Cell cycle - Homo sapiens (human)聽|TGF-beta signaling pathway - Homo sapiens…	9:22002903-22009305	2631	2801	1792	438	438	464	20.0149	25.102	15.7008	4.21808	3.527	4.14715	20.2726	3.96407	2.35447	7.96763e-16	2.01395e-13	UP
ENSG00000168071	CCDC88B	coiled-coil domain containing 88B [Source:HGNC Symbol;Acc:HGNC:26757]	protein_coding	GO:0009987|GO:0050896|GO:0008152|GO:0002376|GO:0005515|GO:0008283|GO:0012505|GO:0045321|GO:0002682|GO:0005737|GO:0071704|GO:0016020|GO:0050794|GO:0005815|GO:0006955|GO:0007155|GO:0001816|GO:0001775|GO:0051641|GO:0051707|GO:0005622|GO:0007017|GO:0009893|GO:0002684|GO:0019222|GO:0051959|GO:0051649|GO:0005783|GO:0030155|GO:0043227|GO:0050865|GO:0001819|GO:0098542|GO:0043229|GO:0005794|GO:0045785|GO:…	cellular process|response to stimulus|metabolic process|immune system process|protein binding|cell population proliferation|endomembrane system|leukocyte activation|regulation of immune system process|cytoplasm|organic substance metabolic process|membrane|regulation of cellular process|microtubule organizing center|immune response|cell adhesion|cytokine production|cell activation|cellular localiz…	-	-	-	-	11:64340204-64357534	306	509	284	83	67	56	1.18468	2.32145	1.26634	0.406785	0.27457	0.254724	1.59082	0.312026	2.35003	2.03399e-09	1.17665e-07	UP
ENSG00000074211	PPP2R2C	protein phosphatase 2 regulatory subunit Bgamma [Source:HGNC Symbol;Acc:HGNC:9306]	protein_coding	GO:0032991|GO:0009987|GO:0098772|GO:0003824|GO:0008152|GO:0005515|GO:0030234|GO:0005737|GO:1902494|GO:0071704|GO:0050790|GO:0050794|GO:0006807|GO:0005829|GO:0016787|GO:0044237|GO:0005622|GO:0019222|GO:0019538|GO:0051171|GO:0004721|GO:0016788|GO:0019208|GO:0044260|GO:0031323|GO:0043170|GO:0036211|GO:0019888|GO:0032268|GO:0051174|GO:0000159|GO:0051246|GO:0008287|GO:0042578|GO:0010921|GO:0043666|GO:…	protein-containing complex|cellular process|molecular function regulator|catalytic activity|metabolic process|protein binding|enzyme regulator activity|cytoplasm|catalytic complex|organic substance metabolic process|regulation of catalytic activity|regulation of cellular process|nitrogen compound metabolic process|cytosol|hydrolase activity|cellular metabolic process|intracellular anatomical stru…	K04354	serine/threonine-protein phosphatase 2A regulatory subunit B[-]	hsa04151|hsa05165|hsa04530|hsa04390|hsa05160|hsa04261|hsa04728|hsa04152|hsa04071|hsa05142|hsa03015	PI3K-Akt signaling pathway - Homo sapiens (human)聽|Human papillomavirus infection - Homo sapiens (human)聽|Tight junction - Homo sapiens (human)聽|Hippo signaling pathway - Homo sapiens (human)聽|Hepatitis C - Homo sapiens (human)聽|Adrenergic signaling in cardiomyocytes - Homo sapiens (human)聽|Dopaminergic synapse - Homo sapiens (human)聽|AMPK signaling pathway - Homo sapiens (human)聽|Sphingolipid si…	4:6320578-6563600	557	645	492	81	124	119	2.03362	2.77419	2.06886	0.374374	0.479219	0.510457	2.29222	0.454683	2.33381	4.0231e-13	6.30593e-11	UP
ENSG00000170345	FOS	Fos proto-oncogene, AP-1 transcription factor subunit [Source:HGNC Symbol;Acc:HGNC:3796]	protein_coding	GO:0032991|GO:0009987|GO:0050896|GO:0022414|GO:0032502|GO:0008152|GO:0000003|GO:0002376|GO:0007610|GO:0023052|GO:0005515|GO:0007275|GO:0012505|GO:0002682|GO:0048869|GO:0050793|GO:0007631|GO:0005667|GO:0032993|GO:0005737|GO:0007165|GO:0071704|GO:0030431|GO:0048856|GO:0016020|GO:0050794|GO:0006807|GO:0009058|GO:0007154|GO:0006955|GO:0005829|GO:0005654|GO:0003682|GO:0007568|GO:0042995|GO:0007611|GO:…	protein-containing complex|cellular process|response to stimulus|reproductive process|developmental process|metabolic process|reproduction|immune system process|behavior|signaling|protein binding|multicellular organism development|endomembrane system|regulation of immune system process|cellular developmental process|regulation of developmental process|feeding behavior|transcription regulator comp…	K04379	proto-oncogene protein c-fos[-]	hsa05200|hsa04010|hsa05132|hsa05171|hsa05166|hsa04024|hsa05417|hsa05170|hsa05130|hsa05167|hsa05161|hsa04921|hsa04932|hsa05224|hsa05418|hsa05162|hsa04915|hsa05135|hsa04210|hsa04728|hsa04926|hsa04380|hsa04935|hsa04725|hsa04668|hsa04659|hsa04928|hsa04620|hsa04660|hsa05142|hsa01522|hsa05231|hsa04713|hsa04657|hsa05323|hsa04658|hsa05235|hsa05210|hsa04662|hsa05133|hsa05140|hsa04917|hsa05031	Pathways in cancer - Homo sapiens (human)聽|MAPK signaling pathway - Homo sapiens (human)聽|Salmonella infection - Homo sapiens (human)聽|Coronavirus disease - COVID-19 - Homo sapiens (human)聽|Human T-cell leukemia virus 1 infection - Homo sapiens (human)聽|cAMP signaling pathway - Homo sapiens (human)聽|Lipid and atherosclerosis - Homo sapiens (human)聽|Human immunodeficiency virus 1 infection - Homo …	14:75278826-75282230	444	518	339	82	53	109	2.71015	3.7248	2.38321	0.633624	0.342439	0.781695	2.93939	0.585919	2.32674	1.25124e-09	7.78403e-08	UP
ENSG00000171903	CYP4F11	cytochrome P450 family 4 subfamily F member 11 [Source:HGNC Symbol;Acc:HGNC:13265]	protein_coding	GO:0009987|GO:0050896|GO:0003824|GO:0008152|GO:0005515|GO:0016491|GO:0012505|GO:0031224|GO:0005737|GO:0071704|GO:0044281|GO:0016020|GO:0009058|GO:0043167|GO:0050817|GO:0009056|GO:0097159|GO:0044237|GO:0005622|GO:0008289|GO:0016705|GO:0006766|GO:0005783|GO:0004497|GO:0007596|GO:0050878|GO:0006629|GO:0016021|GO:0043227|GO:0043229|GO:0044255|GO:0043169|GO:0006082|GO:0005504|GO:0031090|GO:0042180|GO:…	cellular process|response to stimulus|catalytic activity|metabolic process|protein binding|oxidoreductase activity|endomembrane system|intrinsic component of membrane|cytoplasm|organic substance metabolic process|small molecule metabolic process|membrane|biosynthetic process|ion binding|coagulation|catabolic process|organic cyclic compound binding|cellular metabolic process|intracellular anatomic…	-	-	-	-	19:15912367-15934867	837	980	773	149	203	146	5.34227	7.36866	5.68239	1.20391	1.3715	1.09484	6.1311	1.22342	2.32523	1.36462e-14	2.79468e-12	UP
ENSG00000277196	AC007325.2	proline dehydrogenase 1, mitochondrial [Source:NCBI gene (formerly Entrezgene);Acc:102724788]	protein_coding	GO:0009987|GO:0003824|GO:0008152|GO:0016491|GO:0071704|GO:0044281|GO:0006807|GO:0009056|GO:0044237|GO:0006082|GO:0006520|GO:0016645|GO:0009063|GO:1901565|GO:0004657|GO:1901605|GO:0019752|GO:0006562|GO:0046395|GO:0006560	cellular process|catalytic activity|metabolic process|oxidoreductase activity|organic substance metabolic process|small molecule metabolic process|nitrogen compound metabolic process|catabolic process|cellular metabolic process|organic acid metabolic process|cellular amino acid metabolic process|oxidoreductase activity, acting on the CH-NH group of donors|cellular amino acid catabolic process|org…	K00318	proline dehydrogenase[1.5.5.2]	hsa01100|hsa00330	Metabolic pathways - Homo sapiens (human)聽|Arginine and proline metabolism - Homo sapiens (human)聽	KI270734.1:138082-161852	651	662	475	132	103	102	14.0923	16.8819	11.8426	3.61728	2.36013	2.59418	14.2722	2.8572	2.32054	3.66852e-12	4.57456e-10	UP
ENSG00000180638	SLC47A2	solute carrier family 47 member 2 [Source:HGNC Symbol;Acc:HGNC:26439]	protein_coding	GO:0009987|GO:0005215|GO:0031224|GO:0071944|GO:0016020|GO:0022857|GO:0055085|GO:0016021|GO:0042910|GO:0005886|GO:0042908|GO:0015291|GO:0015297	cellular process|transporter activity|intrinsic component of membrane|cell periphery|membrane|transmembrane transporter activity|transmembrane transport|integral component of membrane|xenobiotic transmembrane transporter activity|plasma membrane|xenobiotic transport|secondary active transmembrane transporter activity|antiporter activity	-	-	-	-	17:19678288-19718979	415	426	233	70	85	50	1.69037	2.04412	1.09305	0.360944	0.366483	0.239279	1.60918	0.322235	2.32014	3.81778e-10	2.65137e-08	UP
ENSG00000228612	HK2P1	hexokinase 2 pseudogene 1 [Source:HGNC Symbol;Acc:HGNC:4924]	processed_pseudogene	-	-	-	-	-	-	X:80571871-80574607	59	51	68	15	15	4	1.15119	1.17227	1.5281	0.370509	0.309804	0.0917077	1.28385	0.25734	2.31873	8.36334e-06	0.000166183	UP
ENSG00000274012	RN7SL2	RNA component of signal recognition particle 7SL2 [Source:HGNC Symbol;Acc:HGNC:23134]	misc_RNA	-	-	-	-	-	-	14:49862550-49862849	24	18	105	5	10	14	4.27221	3.77472	21.5274	1.12668	1.8843	2.92805	9.8581	1.97968	2.31604	0.00115204	0.0100475	UP
ENSG00000283900	TPTEP2-CSNK1E	TPTEP2-CSNK1E readthrough [Source:HGNC Symbol;Acc:HGNC:53829]	protein_coding	GO:0009987|GO:0003824|GO:0008152|GO:0016740|GO:0071704|GO:0036094|GO:0097367|GO:0006807|GO:0043167|GO:0097159|GO:0044237|GO:0019538|GO:0000166|GO:0016772|GO:0044260|GO:0043170|GO:0004672|GO:0036211|GO:0016773|GO:0017076|GO:0035639|GO:0006796|GO:0044267|GO:0032555|GO:0016301|GO:0004674|GO:0016310|GO:0030554|GO:0032559|GO:0006464|GO:0005524|GO:0006468	cellular process|catalytic activity|metabolic process|transferase activity|organic substance metabolic process|small molecule binding|carbohydrate derivative binding|nitrogen compound metabolic process|ion binding|organic cyclic compound binding|cellular metabolic process|protein metabolic process|nucleotide binding|transferase activity, transferring phosphorus-containing groups|cellular macromol…	K08960	casein kinase 1, epsilon[2.7.11.1]	hsa05022|hsa05010|hsa04310|hsa04390|hsa04068|hsa04340|hsa04710|hsa04392	Pathways of neurodegeneration - multiple diseases - Homo sapiens (human)聽|Alzheimer disease - Homo sapiens (human)聽|Wnt signaling pathway - Homo sapiens (human)聽|Hippo signaling pathway - Homo sapiens (human)聽|FoxO signaling pathway - Homo sapiens (human)聽|Hedgehog signaling pathway - Homo sapiens (human)聽|Circadian rhythm - Homo sapiens (human)聽|Hippo signaling pathway - multiple species - Homo …	22:38291918-38398522	24	60	20	0	8	13	0.724103	2.13261	0.694996	0	0.255512	0.460836	1.1839	0.238783	2.30978	0.00260487	0.01935	UP
ENSG00000187609	EXD3	exonuclease 3'-5' domain containing 3 [Source:HGNC Symbol;Acc:HGNC:26023]	protein_coding	GO:0009987|GO:0003824|GO:0008152|GO:0005515|GO:0071704|GO:0006807|GO:0016787|GO:0043167|GO:0097159|GO:0044237|GO:0034641|GO:0046483|GO:1901360|GO:0006139|GO:0043169|GO:0006725|GO:0016788|GO:0003676|GO:0043170|GO:0046872|GO:0004518|GO:0004527|GO:0090305|GO:0008408	cellular process|catalytic activity|metabolic process|protein binding|organic substance metabolic process|nitrogen compound metabolic process|hydrolase activity|ion binding|organic cyclic compound binding|cellular metabolic process|cellular nitrogen compound metabolic process|heterocycle metabolic process|organic cyclic compound metabolic process|nucleobase-containing compound metabolic process|c…	-	-	-	-	9:137306896-137423211	704	670	231	88	116	103	4.11201	4.61019	1.55398	0.650683	0.717198	0.706833	3.42539	0.691572	2.30832	5.71926e-09	2.90172e-07	UP
ENSG00000260287	TBC1D3G	TBC1 domain family member 3G [Source:HGNC Symbol;Acc:HGNC:29860]	protein_coding	GO:0009987|GO:0098772|GO:0044093|GO:0003824|GO:0005515|GO:0030234|GO:0071944|GO:0033036|GO:0050790|GO:0016020|GO:0016787|GO:0051641|GO:0043085|GO:0008047|GO:0051649|GO:0051345|GO:0005096|GO:0019899|GO:0008104|GO:0045184|GO:0016817|GO:0046907|GO:0005886|GO:0030695|GO:0043087|GO:0043547|GO:0016818|GO:0071705|GO:0051020|GO:0006886|GO:0015031|GO:0034613|GO:0071702|GO:0017137|GO:0016462|GO:0090630|GO:…	cellular process|molecular function regulator|positive regulation of molecular function|catalytic activity|protein binding|enzyme regulator activity|cell periphery|macromolecule localization|regulation of catalytic activity|membrane|hydrolase activity|cellular localization|positive regulation of catalytic activity|enzyme activator activity|establishment of localization in cell|positive regulation…	-	-	-	-	17:36323884-36334759	195	193	122	34	36	28	5.04294	5.8799	3.6338	1.1131	0.985486	0.850765	4.85222	0.983118	2.30321	2.88034e-09	1.60344e-07	UP
ENSG00000130522	JUND	JunD proto-oncogene, AP-1 transcription factor subunit [Source:HGNC Symbol;Acc:HGNC:6206]	protein_coding	GO:0032991|GO:0009987|GO:0050896|GO:0032502|GO:0008152|GO:0048511|GO:0007049|GO:0005515|GO:0007623|GO:0008283|GO:0048869|GO:0050793|GO:0005667|GO:0032993|GO:0071704|GO:0001503|GO:0048856|GO:0050794|GO:0006807|GO:0009058|GO:0005654|GO:0007568|GO:0097159|GO:0044237|GO:0051707|GO:0005622|GO:0000785|GO:0003700|GO:0009893|GO:0000790|GO:0019222|GO:0034641|GO:0046483|GO:0009314|GO:1901360|GO:0009617|GO:…	protein-containing complex|cellular process|response to stimulus|developmental process|metabolic process|rhythmic process|cell cycle|protein binding|circadian rhythm|cell population proliferation|cellular developmental process|regulation of developmental process|transcription regulator complex|protein-DNA complex|organic substance metabolic process|ossification|anatomical structure development|re…	K04449	transcription factor jun-D[-]	hsa04010|hsa04380|hsa04928|hsa04657	MAPK signaling pathway - Homo sapiens (human)聽|Osteoclast differentiation - Homo sapiens (human)聽|Parathyroid hormone synthesis, secretion and action - Homo sapiens (human)聽|IL-17 signaling pathway - Homo sapiens (human)聽	19:18279694-18281622	7153	6382	3905	962	1220	1170	157.264	165.296	98.8814	26.7747	28.3923	30.2222	140.481	28.4631	2.30321	2.06549e-15	4.78936e-13	UP
ENSG00000035664	DAPK2	death associated protein kinase 2 [Source:HGNC Symbol;Acc:HGNC:2675]	protein_coding	GO:0009987|GO:0050896|GO:0003824|GO:0008152|GO:0040011|GO:0002376|GO:0023052|GO:0005515|GO:0050900|GO:0012505|GO:0002682|GO:0016740|GO:0031224|GO:0005737|GO:0007165|GO:0071704|GO:0040012|GO:0036094|GO:0040017|GO:0023051|GO:0048870|GO:0097367|GO:0016020|GO:0050794|GO:0006807|GO:0007154|GO:0043167|GO:0009056|GO:0097159|GO:0044237|GO:0005622|GO:0008219|GO:0002684|GO:0019222|GO:0050921|GO:0002685|GO:…	cellular process|response to stimulus|catalytic activity|metabolic process|locomotion|immune system process|signaling|protein binding|leukocyte migration|endomembrane system|regulation of immune system process|transferase activity|intrinsic component of membrane|cytoplasm|signal transduction|organic substance metabolic process|regulation of locomotion|small molecule binding|positive regulation of…	K08803	death-associated protein kinase[2.7.11.1]	hsa05200|hsa04140|hsa05219	Pathways in cancer - Homo sapiens (human)聽|Autophagy - animal - Homo sapiens (human)聽|Bladder cancer - Homo sapiens (human)聽	15:63907036-64072033	501	500	510	104	97	90	1.44889	1.70345	1.69871	0.380748	0.296939	0.3058	1.61702	0.327829	2.30232	1.52885e-12	2.13407e-10	UP
ENSG00000111540	RAB5B	RAB5B, member RAS oncogene family [Source:HGNC Symbol;Acc:HGNC:9784]	protein_coding	GO:0009987|GO:0050896|GO:0003824|GO:0002376|GO:0005515|GO:0012505|GO:0045321|GO:0031224|GO:0071944|GO:0005737|GO:0033036|GO:0016192|GO:0005615|GO:0005576|GO:0036094|GO:0097367|GO:0016020|GO:0050794|GO:0006955|GO:0016787|GO:0043167|GO:0001775|GO:0051641|GO:0097159|GO:0005622|GO:0098793|GO:0019882|GO:0030054|GO:0031300|GO:0051649|GO:0048227|GO:0070062|GO:0030141|GO:0032940|GO:0006897|GO:0043227|GO:…	cellular process|response to stimulus|catalytic activity|immune system process|protein binding|endomembrane system|leukocyte activation|intrinsic component of membrane|cell periphery|cytoplasm|macromolecule localization|vesicle-mediated transport|extracellular space|extracellular region|small molecule binding|carbohydrate derivative binding|membrane|regulation of cellular process|immune response|…	K07888	Ras-related protein Rab-5B[-]	hsa04144|hsa05132|hsa04014|hsa05152|hsa04145|hsa05146|hsa04962	Endocytosis - Homo sapiens (human)聽|Salmonella infection - Homo sapiens (human)聽|Ras signaling pathway - Homo sapiens (human)聽|Tuberculosis - Homo sapiens (human)聽|Phagosome - Homo sapiens (human)聽|Amoebiasis - Homo sapiens (human)聽|Vasopressin-regulated water reabsorption - Homo sapiens (human)聽	12:55973913-55996683	414	590	482	131	101	56	1.90727	3.20203	2.55747	0.763994	0.49253	0.303111	2.55559	0.519878	2.29741	6.64977e-09	3.33762e-07	UP
ENSG00000116106	EPHA4	EPH receptor A4 [Source:HGNC Symbol;Acc:HGNC:3388]	protein_coding	GO:0032991|GO:0009987|GO:0098772|GO:0050896|GO:0044093|GO:0003824|GO:0032502|GO:0008152|GO:0040011|GO:0007610|GO:0023052|GO:0038023|GO:0005515|GO:0007626|GO:0009653|GO:0007275|GO:0012505|GO:0007267|GO:0048869|GO:0030427|GO:0050793|GO:0043198|GO:0016740|GO:0031224|GO:0030234|GO:0071944|GO:0005737|GO:0008037|GO:0007165|GO:0071704|GO:0050790|GO:0048856|GO:0043235|GO:0036094|GO:0044306|GO:0009892|GO:…	protein-containing complex|cellular process|molecular function regulator|response to stimulus|positive regulation of molecular function|catalytic activity|developmental process|metabolic process|locomotion|behavior|signaling|signaling receptor activity|protein binding|locomotory behavior|anatomical structure morphogenesis|multicellular organism development|endomembrane system|cell-cell signaling|…	K05105	Eph receptor A4[2.7.10.1]	hsa04360	Axon guidance - Homo sapiens (human)聽	2:221418027-221574202	341	378	497	83	79	75	1.4755	1.92681	2.47681	0.454642	0.361832	0.381279	1.9597	0.399251	2.29527	1.15881e-10	9.21039e-09	UP
ENSG00000143217	NECTIN4	nectin cell adhesion molecule 4 [Source:HGNC Symbol;Acc:HGNC:19688]	protein_coding	GO:0009987|GO:0016032|GO:0005515|GO:0031224|GO:0071944|GO:0005615|GO:0005576|GO:0140272|GO:0016020|GO:0007155|GO:0019058|GO:0030054|GO:0070062|GO:0042802|GO:0016021|GO:0043227|GO:0001618|GO:0098609|GO:0016043|GO:0046718|GO:0005886|GO:0098742|GO:0065010|GO:0031982|GO:0005911|GO:0005912|GO:1903561|GO:0007157|GO:0007156|GO:0045216|GO:0034332	cellular process|viral process|protein binding|intrinsic component of membrane|cell periphery|extracellular space|extracellular region|exogenous protein binding|membrane|cell adhesion|viral life cycle|cell junction|extracellular exosome|identical protein binding|integral component of membrane|membrane-bounded organelle|virus receptor activity|cell-cell adhesion|cellular component organization|vir…	K06593	poliovirus receptor-related 4[-]	hsa04520	Adherens junction - Homo sapiens (human)聽	1:161070998-161089558	3338	3361	1752	484	570	584	41.9833	49.799	25.3791	7.70626	7.58862	8.62981	39.0538	7.9749	2.29192	5.44537e-14	9.92082e-12	UP
ENSG00000162976	SLC66A3	solute carrier family 66 member 3 [Source:HGNC Symbol;Acc:HGNC:28503]	protein_coding	GO:0031224|GO:0016020|GO:0016021	intrinsic component of membrane|membrane|integral component of membrane	-	-	-	-	2:11155198-11178870	889	485	533	109	146	112	7.02928	4.51765	4.85386	1.09104	1.22196	1.04046	5.46693	1.11782	2.29004	1.81095e-12	2.43109e-10	UP
ENSG00000204592	HLA-E	major histocompatibility complex, class I, E [Source:HGNC Symbol;Acc:HGNC:4962]	protein_coding	GO:0032991|GO:0009987|GO:0050896|GO:0016032|GO:0032502|GO:0008152|GO:0002376|GO:0023052|GO:0005515|GO:0007275|GO:0008283|GO:0012505|GO:0045321|GO:0002682|GO:0031224|GO:0071944|GO:0005737|GO:0007165|GO:0071704|GO:0048856|GO:0005615|GO:0005576|GO:0003823|GO:0016020|GO:0050794|GO:0009986|GO:0007154|GO:0006955|GO:0033218|GO:0001906|GO:0007155|GO:0098796|GO:0048523|GO:0001816|GO:0001775|GO:0051707|GO:…	protein-containing complex|cellular process|response to stimulus|viral process|developmental process|metabolic process|immune system process|signaling|protein binding|multicellular organism development|cell population proliferation|endomembrane system|leukocyte activation|regulation of immune system process|intrinsic component of membrane|cell periphery|cytoplasm|signal transduction|organic subst…	K06751	MHC class I antigen[-]	hsa05168|hsa05165|hsa04144|hsa05163|hsa05166|hsa05170|hsa05203|hsa05169|hsa05167|hsa04218|hsa04145|hsa04514|hsa04650|hsa04612|hsa05416|hsa05320|hsa04940|hsa05332|hsa05330	Herpes simplex virus 1 infection - Homo sapiens (human)聽|Human papillomavirus infection - Homo sapiens (human)聽|Endocytosis - Homo sapiens (human)聽|Human cytomegalovirus infection - Homo sapiens (human)聽|Human T-cell leukemia virus 1 infection - Homo sapiens (human)聽|Human immunodeficiency virus 1 infection - Homo sapiens (human)聽|Viral carcinogenesis - Homo sapiens (human)聽|Epstein-Barr virus in…	6:30489509-30494194	463	404	348	89	86	60	6.33184	6.50867	5.48125	1.5408	1.24494	0.964045	6.10725	1.24993	2.28868	2.12721e-11	2.11643e-09	UP
ENSG00000100033	PRODH	proline dehydrogenase 1 [Source:HGNC Symbol;Acc:HGNC:9453]	protein_coding	GO:0009987|GO:0050896|GO:0003824|GO:0008152|GO:0023052|GO:0016491|GO:0005737|GO:0007165|GO:0071704|GO:0044281|GO:0036094|GO:0016020|GO:0050794|GO:0006807|GO:0007154|GO:0043167|GO:0009056|GO:0097159|GO:0044237|GO:0005622|GO:0008219|GO:0036473|GO:0006979|GO:0005739|GO:0010941|GO:0035556|GO:0043227|GO:0006575|GO:0012501|GO:0043229|GO:0006082|GO:0031090|GO:0000166|GO:0006520|GO:0010942|GO:0016645|GO:…	cellular process|response to stimulus|catalytic activity|metabolic process|signaling|oxidoreductase activity|cytoplasm|signal transduction|organic substance metabolic process|small molecule metabolic process|small molecule binding|membrane|regulation of cellular process|nitrogen compound metabolic process|cell communication|ion binding|catabolic process|organic cyclic compound binding|cellular me…	K00318	proline dehydrogenase[1.5.5.2]	hsa01100|hsa00330	Metabolic pathways - Homo sapiens (human)聽|Arginine and proline metabolism - Homo sapiens (human)聽	22:18912777-18936553	445	512	431	109	90	71	1.26475	1.71425	1.41082	0.392171	0.270761	0.237084	1.46327	0.300006	2.28614	5.02099e-11	4.44397e-09	UP
ENSG00000184678	H2BC21	H2B clustered histone 21 [Source:HGNC Symbol;Acc:HGNC:4760]	protein_coding	GO:0032991|GO:0009987|GO:0050896|GO:0002376|GO:0005515|GO:0032993|GO:0005737|GO:0005615|GO:0005576|GO:0006955|GO:0005829|GO:0005654|GO:0044815|GO:0097159|GO:0051707|GO:0005622|GO:0000785|GO:0070062|GO:0009617|GO:0043227|GO:0098542|GO:0043229|GO:0019730|GO:0046983|GO:0043207|GO:0016043|GO:0006959|GO:0002251|GO:0003676|GO:0006952|GO:0000786|GO:0061844|GO:0043231|GO:0065010|GO:0019731|GO:0006325|GO:…	protein-containing complex|cellular process|response to stimulus|immune system process|protein binding|protein-DNA complex|cytoplasm|extracellular space|extracellular region|immune response|cytosol|nucleoplasm|DNA packaging complex|organic cyclic compound binding|response to other organism|intracellular anatomical structure|chromatin|extracellular exosome|response to bacterium|membrane-bounded or…	K11252	histone H2B[-]	hsa05203|hsa04613|hsa05034|hsa05322	Viral carcinogenesis - Homo sapiens (human)聽|Neutrophil extracellular trap formation - Homo sapiens (human)聽|Alcoholism - Homo sapiens (human)聽|Systemic lupus erythematosus - Homo sapiens (human)聽	1:149884459-149886652	623	661	317	79	127	109	15.1643	18.9538	8.88677	2.43428	3.27217	3.11716	14.335	2.9412	2.28506	9.97065e-11	8.08516e-09	UP
ENSG00000124762	CDKN1A	cyclin dependent kinase inhibitor 1A [Source:HGNC Symbol;Acc:HGNC:1784]	protein_coding	GO:0032991|GO:0009987|GO:0098772|GO:0050896|GO:0044093|GO:0003824|GO:0032502|GO:0008152|GO:0002376|GO:0044092|GO:0023052|GO:0007049|GO:0005515|GO:0045926|GO:0007275|GO:0008283|GO:0021700|GO:0045321|GO:0002682|GO:0048869|GO:0050793|GO:0016740|GO:0030234|GO:0005737|GO:1902494|GO:0033036|GO:0007165|GO:0071704|GO:0050790|GO:0048856|GO:0043086|GO:0009892|GO:0040008|GO:0048471|GO:0050794|GO:0006807|GO:…	protein-containing complex|cellular process|molecular function regulator|response to stimulus|positive regulation of molecular function|catalytic activity|developmental process|metabolic process|immune system process|negative regulation of molecular function|signaling|cell cycle|protein binding|negative regulation of growth|multicellular organism development|cell population proliferation|developm…	K06625	cyclin-dependent kinase inhibitor 1A[-]	hsa05200|hsa04151|hsa05165|hsa05206|hsa05163|hsa05166|hsa05205|hsa05203|hsa05169|hsa05167|hsa05202|hsa05225|hsa05161|hsa04630|hsa05160|hsa04218|hsa04934|hsa04921|hsa05226|hsa05224|hsa04068|hsa04110|hsa04066|hsa04928|hsa01522|hsa05215|hsa05222|hsa05210|hsa04012|hsa05220|hsa05212|hsa05214|hsa01524|hsa04115|hsa05218|hsa05223|hsa05211|hsa05217|hsa05213|hsa05219|hsa05216	Pathways in cancer - Homo sapiens (human)聽|PI3K-Akt signaling pathway - Homo sapiens (human)聽|Human papillomavirus infection - Homo sapiens (human)聽|MicroRNAs in cancer - Homo sapiens (human)聽|Human cytomegalovirus infection - Homo sapiens (human)聽|Human T-cell leukemia virus 1 infection - Homo sapiens (human)聽|Proteoglycans in cancer - Homo sapiens (human)聽|Viral carcinogenesis - Homo sapiens (h…	6:36676460-36687337	11711	10386	5843	1597	1939	1894	101.166	105.694	58.1337	17.4644	17.7303	19.2229	88.3314	18.1392	2.28381	1.99598e-14	3.97845e-12	UP
ENSG00000167757	KLK11	kallikrein related peptidase 11 [Source:HGNC Symbol;Acc:HGNC:6359]	protein_coding	GO:0003824|GO:0008152|GO:0012505|GO:0005737|GO:0071704|GO:0005615|GO:0005576|GO:0006807|GO:0016787|GO:0005622|GO:0070062|GO:0030141|GO:0043227|GO:0008233|GO:0031410|GO:0043229|GO:0005794|GO:0019538|GO:0017171|GO:0043170|GO:0006508|GO:0043231|GO:0065010|GO:0004175|GO:0031982|GO:0008236|GO:0099503|GO:0004252|GO:1903561|GO:0097708	catalytic activity|metabolic process|endomembrane system|cytoplasm|organic substance metabolic process|extracellular space|extracellular region|nitrogen compound metabolic process|hydrolase activity|intracellular anatomical structure|extracellular exosome|secretory granule|membrane-bounded organelle|peptidase activity|cytoplasmic vesicle|intracellular organelle|Golgi apparatus|protein metabolic p…	-	-	-	-	19:51022216-51028039	944	823	402	77	171	179	7.53782	7.74169	3.69702	0.778345	1.44533	1.67928	6.32551	1.30099	2.28158	1.0324e-09	6.4946e-08	UP
ENSG00000013441	CLK1	CDC like kinase 1 [Source:HGNC Symbol;Acc:HGNC:2068]	protein_coding	GO:0009987|GO:0003824|GO:0008152|GO:0005515|GO:0016740|GO:0005737|GO:0071704|GO:0036094|GO:0097367|GO:0050794|GO:0006807|GO:0043167|GO:0097159|GO:0044237|GO:0005622|GO:0019222|GO:0034641|GO:0046483|GO:1901360|GO:0043227|GO:0006139|GO:0043229|GO:0019538|GO:0006725|GO:0000166|GO:0051171|GO:0016772|GO:0044260|GO:0031323|GO:0043170|GO:0004672|GO:0036211|GO:0016773|GO:0017076|GO:0035639|GO:0043231|GO:…	cellular process|catalytic activity|metabolic process|protein binding|transferase activity|cytoplasm|organic substance metabolic process|small molecule binding|carbohydrate derivative binding|regulation of cellular process|nitrogen compound metabolic process|ion binding|organic cyclic compound binding|cellular metabolic process|intracellular anatomical structure|regulation of metabolic process|ce…	K23561	dual specificity protein kinase CLK1/4[2.7.12.1]	hsa05134	Legionellosis - Homo sapiens (human)聽	2:200853009-200864744	2349	1647	572	153	371	369	10.2262	8.44671	2.868	0.8432	1.70964	1.88737	7.1803	1.48007	2.27838	6.43905e-08	2.55531e-06	UP
ENSG00000226549	SCDP1	stearoyl-CoA desaturase pseudogene 1 [Source:HGNC Symbol;Acc:HGNC:10572]	processed_pseudogene	-	-	-	-	-	-	17:20784645-20785725	80	86	93	29	14	7	3.95217	5.00502	5.2915	1.81365	0.732116	0.406297	4.74956	0.984019	2.27104	1.76658e-05	0.000312318	UP
ENSG00000132510	KDM6B	lysine demethylase 6B [Source:HGNC Symbol;Acc:HGNC:29012]	protein_coding	GO:0032991|GO:0009987|GO:0050896|GO:0003824|GO:0032502|GO:0008152|GO:0002376|GO:0005515|GO:0009653|GO:0016491|GO:0007275|GO:0048869|GO:1902494|GO:0071704|GO:0048856|GO:0014823|GO:0050794|GO:0006807|GO:1990845|GO:0009058|GO:0006955|GO:0005654|GO:0043167|GO:0003682|GO:0048871|GO:0097159|GO:0044237|GO:0048646|GO:0005622|GO:0032451|GO:0009893|GO:0070988|GO:0000790|GO:0019222|GO:0016705|GO:0046677|GO:…	protein-containing complex|cellular process|response to stimulus|catalytic activity|developmental process|metabolic process|immune system process|protein binding|anatomical structure morphogenesis|oxidoreductase activity|multicellular organism development|cellular developmental process|catalytic complex|organic substance metabolic process|anatomical structure development|response to activity|regu…	-	-	-	-	17:7839904-7854796	1768	2406	2267	560	496	222	11.7522	18.8407	17.3557	4.71231	3.48994	1.73376	15.9828	3.31201	2.27075	8.16438e-10	5.21795e-08	UP
ENSG00000254122	PCDHGB7	protocadherin gamma subfamily B, 7 [Source:HGNC Symbol;Acc:HGNC:8714]	protein_coding	GO:0009987|GO:0031224|GO:0071944|GO:0016020|GO:0007155|GO:0043167|GO:0016021|GO:0043169|GO:0098609|GO:0031226|GO:0005886|GO:0098742|GO:0046872|GO:0005887|GO:0007156|GO:0005509	cellular process|intrinsic component of membrane|cell periphery|membrane|cell adhesion|ion binding|integral component of membrane|cation binding|cell-cell adhesion|intrinsic component of plasma membrane|plasma membrane|cell-cell adhesion via plasma-membrane adhesion molecules|metal ion binding|integral component of plasma membrane|homophilic cell adhesion via plasma membrane adhesion molecules|ca…	-	-	-	-	5:141417645-141512975	222	253	122	59	49	9	1.5682	2.10539	0.992566	0.527608	0.366393	0.0746926	1.55538	0.322898	2.26812	4.68518e-05	0.000713347	UP
ENSG00000135253	KCP	kielin cysteine rich BMP regulator [Source:HGNC Symbol;Acc:HGNC:17585]	protein_coding	GO:0009987|GO:0050896|GO:0032502|GO:0002376|GO:0023052|GO:0005515|GO:0007275|GO:0048869|GO:0007165|GO:0048856|GO:0005615|GO:0005576|GO:0023051|GO:0050794|GO:0007154|GO:0002520|GO:0010646|GO:0048513|GO:0048534|GO:0009967|GO:0090287|GO:0030154|GO:0010033|GO:0007166|GO:0009966|GO:0030510|GO:0071310|GO:0002244|GO:0071773|GO:0070848|GO:0030097|GO:0007167|GO:0030513|GO:0007178|GO:0071363|GO:0030509	cellular process|response to stimulus|developmental process|immune system process|signaling|protein binding|multicellular organism development|cellular developmental process|signal transduction|anatomical structure development|extracellular space|extracellular region|regulation of signaling|regulation of cellular process|cell communication|immune system development|regulation of cell communicatio…	-	-	-	-	7:128862042-128910719	427	518	365	78	115	70	1.23662	1.76726	1.21746	0.285965	0.352536	0.238182	1.40711	0.292228	2.26757	2.09424e-11	2.09851e-09	UP
ENSG00000115596	WNT6	Wnt family member 6 [Source:HGNC Symbol;Acc:HGNC:12785]	protein_coding	GO:0009987|GO:0098772|GO:0050896|GO:0032502|GO:0008152|GO:0023052|GO:0038023|GO:0005515|GO:0009653|GO:0007275|GO:0007389|GO:0012505|GO:0007267|GO:0110151|GO:0048869|GO:0050793|GO:0071944|GO:0005737|GO:0030545|GO:0007165|GO:0071704|GO:0048856|GO:0005615|GO:0005576|GO:0016020|GO:0050794|GO:0006807|GO:0009058|GO:0009986|GO:0007154|GO:0044237|GO:0048646|GO:0005622|GO:0031214|GO:0009893|GO:0019222|GO:…	cellular process|molecular function regulator|response to stimulus|developmental process|metabolic process|signaling|signaling receptor activity|protein binding|anatomical structure morphogenesis|multicellular organism development|pattern specification process|endomembrane system|cell-cell signaling|positive regulation of biomineralization|cellular developmental process|regulation of developmenta…	K00445	wingless-type MMTV integration site family, member 6[-]	hsa05200|hsa05022|hsa05010|hsa05165|hsa05205|hsa05225|hsa04310|hsa04390|hsa04934|hsa04150|hsa05226|hsa05224|hsa04550|hsa04916|hsa05217	Pathways in cancer - Homo sapiens (human)聽|Pathways of neurodegeneration - multiple diseases - Homo sapiens (human)聽|Alzheimer disease - Homo sapiens (human)聽|Human papillomavirus infection - Homo sapiens (human)聽|Proteoglycans in cancer - Homo sapiens (human)聽|Hepatocellular carcinoma - Homo sapiens (human)聽|Wnt signaling pathway - Homo sapiens (human)聽|Hippo signaling pathway - Homo sapiens (hu…	2:218859805-218874233	50	36	29	7	3	12	1.25536	1.0648	0.838594	0.222489	0.0797419	0.353994	1.05292	0.218742	2.26709	4.19042e-05	0.000649561	UP
ENSG00000278558	TMEM191B	transmembrane protein 191B [Source:HGNC Symbol;Acc:HGNC:33600]	protein_coding	GO:0031224|GO:0016020|GO:0016021	intrinsic component of membrane|membrane|integral component of membrane	-	-	-	-	22:18527802-18530573	172	170	27	5	40	30	2.28209	2.65715	0.412594	0.0839764	0.561778	0.467652	1.78394	0.371135	2.26505	0.000780831	0.00732892	UP
ENSG00000072310	SREBF1	sterol regulatory element binding transcription factor 1 [Source:HGNC Symbol;Acc:HGNC:11289]	protein_coding	GO:0032991|GO:0009987|GO:0050896|GO:0032502|GO:0008152|GO:0023052|GO:0048511|GO:0038023|GO:0005515|GO:0007623|GO:0007275|GO:0012505|GO:0007267|GO:0048869|GO:0031224|GO:0005737|GO:0033036|GO:0007165|GO:0071704|GO:0044281|GO:0048856|GO:0009892|GO:0023051|GO:0016020|GO:0050794|GO:0006807|GO:0009058|GO:0007154|GO:0005829|GO:0005654|GO:1904950|GO:0051051|GO:0003682|GO:0048523|GO:0007568|GO:0051641|GO:…	protein-containing complex|cellular process|response to stimulus|developmental process|metabolic process|signaling|rhythmic process|signaling receptor activity|protein binding|circadian rhythm|multicellular organism development|endomembrane system|cell-cell signaling|cellular developmental process|intrinsic component of membrane|cytoplasm|macromolecule localization|signal transduction|organic sub…	K07197	sterol regulatory element-binding transcription factor 1[-]	hsa04932|hsa04910|hsa04152|hsa04931	Non-alcoholic fatty liver disease - Homo sapiens (human)聽|Insulin signaling pathway - Homo sapiens (human)聽|AMPK signaling pathway - Homo sapiens (human)聽|Insulin resistance - Homo sapiens (human)聽	17:17810399-17837011	23529	22977	15811	4193	4428	3727	71.8757	82.6865	55.6275	16.2148	14.3181	13.3763	70.0632	14.6364	2.2591	1.30573e-15	3.13119e-13	UP
ENSG00000241794	SPRR2A	small proline rich protein 2A [Source:HGNC Symbol;Acc:HGNC:11261]	protein_coding	GO:0009987|GO:0032502|GO:0005515|GO:0007275|GO:0048869|GO:0071944|GO:0005737|GO:0048856|GO:0016020|GO:0031424|GO:0005829|GO:0005622|GO:0008219|GO:0048513|GO:0012501|GO:0030154|GO:0070268|GO:0009888|GO:0005886|GO:0060429|GO:0030855|GO:0001533|GO:0008544|GO:0043588|GO:0030216|GO:0009913	cellular process|developmental process|protein binding|multicellular organism development|cellular developmental process|cell periphery|cytoplasm|anatomical structure development|membrane|keratinization|cytosol|intracellular anatomical structure|cell death|animal organ development|programmed cell death|cell differentiation|cornification|tissue development|plasma membrane|epithelium development|ep…	-	-	-	-	1:153056120-153057512	38	60	40	6	9	13	2.99756	5.57565	3.6341	0.599143	0.75151	1.20485	4.0691	0.851833	2.25607	8.015e-06	0.000160319	UP
ENSG00000235027	AC068580.3	novel transcript	lncRNA	-	-	-	-	-	-	11:1760348-1762486	33	28	49	7	7	8	0.874593	0.87421	1.4957	0.234856	0.196366	0.249103	1.0815	0.226775	2.2537	2.69832e-05	0.000446384	UP
ENSG00000243708	PLA2G4B	phospholipase A2 group IVB [Source:HGNC Symbol;Acc:HGNC:9036]	protein_coding	GO:0009987|GO:0050896|GO:0022414|GO:0003824|GO:0008152|GO:0000003|GO:0023052|GO:0012505|GO:0005737|GO:0007165|GO:0071704|GO:0044281|GO:0005576|GO:0016020|GO:0050794|GO:0006807|GO:0009058|GO:0007154|GO:0005829|GO:0016787|GO:0043167|GO:0009056|GO:0044237|GO:0005622|GO:0008289|GO:0019637|GO:0005739|GO:0006629|GO:0035556|GO:0043227|GO:0006575|GO:0031410|GO:0007567|GO:0043229|GO:0005768|GO:0044255|GO:…	cellular process|response to stimulus|reproductive process|catalytic activity|metabolic process|reproduction|signaling|endomembrane system|cytoplasm|signal transduction|organic substance metabolic process|small molecule metabolic process|extracellular region|membrane|regulation of cellular process|nitrogen compound metabolic process|biosynthetic process|cell communication|cytosol|hydrolase activi…	K16342	cytosolic phospholipase A2[3.1.1.4]	hsa01100|hsa04010|hsa04014|hsa04217|hsa04921|hsa04072|hsa04270|hsa04611|hsa04726|hsa04724|hsa04750|hsa05231|hsa00564|hsa04666|hsa04912|hsa04664|hsa00590|hsa04730|hsa04370|hsa04913|hsa00565|hsa00591|hsa00592	Metabolic pathways - Homo sapiens (human)聽|MAPK signaling pathway - Homo sapiens (human)聽|Ras signaling pathway - Homo sapiens (human)聽|Necroptosis - Homo sapiens (human)聽|Oxytocin signaling pathway - Homo sapiens (human)聽|Phospholipase D signaling pathway - Homo sapiens (human)聽|Vascular smooth muscle contraction - Homo sapiens (human)聽|Platelet activation - Homo sapiens (human)聽|Serotonergic sy…	15:41837775-41848147	55	213	106	15	17	45	0.491087	2.24047	1.09007	0.169551	0.16067	0.47207	1.27388	0.26743	2.25199	0.000136476	0.0017295	UP
ENSG00000159674	SPON2	spondin 2 [Source:HGNC Symbol;Acc:HGNC:11253]	protein_coding	GO:0009987|GO:0050896|GO:0008152|GO:0002376|GO:0005515|GO:0002682|GO:0071944|GO:0008037|GO:0071704|GO:0016192|GO:0005615|GO:0005576|GO:0003823|GO:0097367|GO:0006955|GO:0007155|GO:0043167|GO:0001816|GO:0051707|GO:0008289|GO:0009893|GO:0002684|GO:0019222|GO:0070062|GO:0009620|GO:0009617|GO:0032635|GO:0006897|GO:0043227|GO:0001819|GO:0098542|GO:0019730|GO:0009615|GO:0043169|GO:0010033|GO:0043207|GO:…	cellular process|response to stimulus|metabolic process|immune system process|protein binding|regulation of immune system process|cell periphery|cell recognition|organic substance metabolic process|vesicle-mediated transport|extracellular space|extracellular region|antigen binding|carbohydrate derivative binding|immune response|cell adhesion|ion binding|cytokine production|response to other organ…	-	-	-	-	4:1166932-1208962	1225	1454	675	207	241	225	5.36136	7.49662	3.40247	1.14688	1.11649	1.15697	5.42015	1.14011	2.24916	5.44008e-12	6.38629e-10	UP
ENSG00000161010	MRNIP	MRN complex interacting protein [Source:HGNC Symbol;Acc:HGNC:30817]	protein_coding	GO:0032991|GO:0009987|GO:0050896|GO:0044093|GO:0003824|GO:0008152|GO:0023052|GO:0007049|GO:0005515|GO:0016740|GO:0033036|GO:0007165|GO:0071704|GO:0050790|GO:0050794|GO:0006807|GO:0007154|GO:0005654|GO:0003682|GO:0048523|GO:0051641|GO:0044237|GO:0043085|GO:0005622|GO:0009893|GO:0019222|GO:0034641|GO:0046483|GO:0009314|GO:1901360|GO:0045786|GO:0035556|GO:0043227|GO:0000278|GO:0031325|GO:0044770|GO:…	protein-containing complex|cellular process|response to stimulus|positive regulation of molecular function|catalytic activity|metabolic process|signaling|cell cycle|protein binding|transferase activity|macromolecule localization|signal transduction|organic substance metabolic process|regulation of catalytic activity|regulation of cellular process|nitrogen compound metabolic process|cell communica…	-	-	-	-	5:179835133-179862173	823	1013	386	28	258	179	2.56335	3.71688	1.38467	0.110401	0.850599	0.655025	2.55497	0.538675	2.24582	2.30157e-05	0.000390891	UP
ENSG00000160471	COX6B2	cytochrome c oxidase subunit 6B2 [Source:HGNC Symbol;Acc:HGNC:24380]	protein_coding	GO:0009987|GO:0008152|GO:0005515|GO:0005737|GO:0016020|GO:0046034|GO:0044237|GO:0030061|GO:0005622|GO:0005739|GO:0043227|GO:0043229|GO:0031090|GO:0006091|GO:0006119|GO:0043231|GO:0005740|GO:0019866|GO:0031966|GO:0015980|GO:0005743|GO:0045333|GO:0009060	cellular process|metabolic process|protein binding|cytoplasm|membrane|ATP metabolic process|cellular metabolic process|mitochondrial crista|intracellular anatomical structure|mitochondrion|membrane-bounded organelle|intracellular organelle|organelle membrane|generation of precursor metabolites and energy|oxidative phosphorylation|intracellular membrane-bounded organelle|mitochondrial envelope|org…	K02267	cytochrome c oxidase subunit 6b[-]	hsa01100|hsa05022|hsa05010|hsa05014|hsa05016|hsa05020|hsa05012|hsa04714|hsa05415|hsa04932|hsa00190|hsa04260	Metabolic pathways - Homo sapiens (human)聽|Pathways of neurodegeneration - multiple diseases - Homo sapiens (human)聽|Alzheimer disease - Homo sapiens (human)聽|Amyotrophic lateral sclerosis - Homo sapiens (human)聽|Huntington disease - Homo sapiens (human)聽|Prion disease - Homo sapiens (human)聽|Parkinson disease - Homo sapiens (human)聽|Thermogenesis - Homo sapiens (human)聽|Diabetic cardiomyopathy -…	19:55349306-55354719	166	196	88	14	33	45	1.11974	1.5575	0.683664	0.119549	0.235622	0.356631	1.1203	0.237267	2.2393	1.65353e-06	4.23295e-05	UP
ENSG00000141579	ZNF750	zinc finger protein 750 [Source:HGNC Symbol;Acc:HGNC:25843]	protein_coding	GO:0009987|GO:0032502|GO:0008152|GO:0005515|GO:0007275|GO:0048869|GO:0050793|GO:0071704|GO:0048856|GO:0009892|GO:0050794|GO:0006807|GO:0009058|GO:0043167|GO:0003682|GO:0048523|GO:0097159|GO:0044237|GO:0005622|GO:0003700|GO:0009893|GO:0019222|GO:0034641|GO:0046483|GO:0009890|GO:1901360|GO:0043227|GO:0031325|GO:0048513|GO:0006139|GO:0010719|GO:0043229|GO:0030154|GO:0000981|GO:0043169|GO:0006725|GO:…	cellular process|developmental process|metabolic process|protein binding|multicellular organism development|cellular developmental process|regulation of developmental process|organic substance metabolic process|anatomical structure development|negative regulation of metabolic process|regulation of cellular process|nitrogen compound metabolic process|biosynthetic process|ion binding|chromatin bind…	-	-	-	-	17:82829434-82840022	201	215	161	57	31	26	2.34625	2.95652	2.16449	0.842292	0.383035	0.356582	2.48909	0.527303	2.23891	2.40225e-07	7.95467e-06	UP
ENSG00000142619	PADI3	peptidyl arginine deiminase 3 [Source:HGNC Symbol;Acc:HGNC:18337]	protein_coding	GO:0009987|GO:0003824|GO:0008152|GO:0005515|GO:0005737|GO:0071704|GO:0006807|GO:0005829|GO:0016787|GO:0043167|GO:0044237|GO:0005622|GO:0042802|GO:0043227|GO:0043229|GO:0019538|GO:0043169|GO:0016043|GO:0016810|GO:0044260|GO:0043170|GO:0036211|GO:0046872|GO:0043231|GO:0006325|GO:0044267|GO:0016813|GO:0006996|GO:0051276|GO:0006464|GO:0005634|GO:0005509|GO:0016569|GO:0004668|GO:0016570|GO:0018193|GO:…	cellular process|catalytic activity|metabolic process|protein binding|cytoplasm|organic substance metabolic process|nitrogen compound metabolic process|cytosol|hydrolase activity|ion binding|cellular metabolic process|intracellular anatomical structure|identical protein binding|membrane-bounded organelle|intracellular organelle|protein metabolic process|cation binding|cellular component organizat…	-	-	-	-	1:17249098-17284233	662	738	589	105	178	125	11.086	14.5591	11.3601	2.22594	3.15526	2.45937	12.3351	2.61352	2.2387	6.43811e-13	9.71151e-11	UP
ENSG00000102962	CCL22	C-C motif chemokine ligand 22 [Source:HGNC Symbol;Acc:HGNC:10621]	protein_coding	GO:0009987|GO:0098772|GO:0050896|GO:0044093|GO:0003824|GO:0040011|GO:0002376|GO:0023052|GO:0038023|GO:0005515|GO:0050900|GO:0007267|GO:0030545|GO:0007165|GO:0050790|GO:0005615|GO:0005576|GO:0023051|GO:0048870|GO:0050794|GO:0007154|GO:0006955|GO:0016787|GO:0043085|GO:0051707|GO:0030595|GO:0010646|GO:0051345|GO:0035556|GO:0005102|GO:0071674|GO:0098542|GO:0009967|GO:0009615|GO:0016477|GO:0010033|GO:…	cellular process|molecular function regulator|response to stimulus|positive regulation of molecular function|catalytic activity|locomotion|immune system process|signaling|signaling receptor activity|protein binding|leukocyte migration|cell-cell signaling|signaling receptor regulator activity|signal transduction|regulation of catalytic activity|extracellular space|extracellular region|regulation o…	K21095	C-C motif chemokine 22[-]	hsa04060|hsa04062|hsa04625|hsa04061	Cytokine-cytokine receptor interaction - Homo sapiens (human)聽|Chemokine signaling pathway - Homo sapiens (human)聽|C-type lectin receptor signaling pathway - Homo sapiens (human)聽|Viral protein interaction with cytokine and cytokine receptor - Homo sapiens (human)聽	16:57358783-57366189	192	140	135	27	37	30	3.51507	3.01943	2.84655	0.625753	0.717019	0.645286	3.12702	0.662686	2.23839	1.84865e-09	1.0851e-07	UP
ENSG00000144136	SLC20A1	solute carrier family 20 member 1 [Source:HGNC Symbol;Acc:HGNC:10946]	protein_coding	GO:0009987|GO:0050896|GO:0016032|GO:0032502|GO:0008152|GO:0005215|GO:0023052|GO:0038023|GO:0007275|GO:0031224|GO:0071944|GO:0007165|GO:0048856|GO:0023051|GO:0016020|GO:0050794|GO:0022857|GO:0055085|GO:0007154|GO:0044237|GO:0031214|GO:0010646|GO:0015075|GO:0035556|GO:0016021|GO:0048513|GO:0009967|GO:0034220|GO:0031226|GO:0009888|GO:0009966|GO:0005886|GO:0006811|GO:1902531|GO:0008324|GO:0022890|GO:…	cellular process|response to stimulus|viral process|developmental process|metabolic process|transporter activity|signaling|signaling receptor activity|multicellular organism development|intrinsic component of membrane|cell periphery|signal transduction|anatomical structure development|regulation of signaling|membrane|regulation of cellular process|transmembrane transporter activity|transmembrane …	-	-	-	-	2:112645939-112663825	11174	11515	6395	1304	2543	2110	72.454	87.9589	47.7579	10.7038	17.4541	16.0744	69.3903	14.7441	2.23459	3.7439e-13	5.96833e-11	UP
ENSG00000128590	DNAJB9	DnaJ heat shock protein family (Hsp40) member B9 [Source:HGNC Symbol;Acc:HGNC:6968]	protein_coding	GO:0009987|GO:0050896|GO:0032502|GO:0008152|GO:0002376|GO:0023052|GO:0005515|GO:0007275|GO:0012505|GO:0045321|GO:0048869|GO:0005737|GO:0007165|GO:0071704|GO:0048856|GO:0005615|GO:0005576|GO:0023051|GO:0016020|GO:0050794|GO:0006807|GO:0007154|GO:0048523|GO:0001775|GO:0009056|GO:0044237|GO:0005622|GO:0002520|GO:0031072|GO:0009968|GO:0005783|GO:0010646|GO:0070062|GO:1903573|GO:0043227|GO:0002377|GO:…	cellular process|response to stimulus|developmental process|metabolic process|immune system process|signaling|protein binding|multicellular organism development|endomembrane system|leukocyte activation|cellular developmental process|cytoplasm|signal transduction|organic substance metabolic process|anatomical structure development|extracellular space|extracellular region|regulation of signaling|me…	-	-	-	-	7:108569867-108574850	1608	1105	659	181	247	246	25.7413	20.8386	12.1501	3.66801	4.18542	4.62676	19.5767	4.16006	2.23446	7.43006e-12	8.4742e-10	UP
ENSG00000177000	MTHFR	methylenetetrahydrofolate reductase [Source:HGNC Symbol;Acc:HGNC:7436]	protein_coding	GO:0009987|GO:0050896|GO:0003824|GO:0032502|GO:0008152|GO:0009653|GO:0016491|GO:0007275|GO:0005737|GO:0071704|GO:0044281|GO:0048856|GO:0036094|GO:0009892|GO:0050794|GO:0006807|GO:0009058|GO:0005829|GO:0043167|GO:0048523|GO:0072341|GO:0097159|GO:0044237|GO:0048646|GO:0032259|GO:0005622|GO:0044877|GO:0016458|GO:0030054|GO:0019222|GO:0006730|GO:0046500|GO:0006766|GO:0034641|GO:0046483|GO:0009890|GO:…	cellular process|response to stimulus|catalytic activity|developmental process|metabolic process|anatomical structure morphogenesis|oxidoreductase activity|multicellular organism development|cytoplasm|organic substance metabolic process|small molecule metabolic process|anatomical structure development|small molecule binding|negative regulation of metabolic process|regulation of cellular process|n…	K00297	methylenetetrahydrofolate reductase (NADPH)[1.5.1.20]	hsa01100|hsa01200|hsa01523|hsa00670	Metabolic pathways - Homo sapiens (human)聽|Carbon metabolism - Homo sapiens (human)聽|Antifolate resistance - Homo sapiens (human)聽|One carbon pool by folate - Homo sapiens (human)聽	1:11785723-11806455	515	618	670	164	169	36	0.819145	1.15799	1.22738	0.330223	0.284537	0.0672754	1.06817	0.227345	2.23219	1.91803e-06	4.775e-05	UP
ENSG00000059804	SLC2A3	solute carrier family 2 member 3 [Source:HGNC Symbol;Acc:HGNC:11007]	protein_coding	GO:0009987|GO:0050896|GO:0008152|GO:0002376|GO:0005215|GO:0005515|GO:0012505|GO:0045321|GO:0031224|GO:0071944|GO:0005737|GO:0030246|GO:0071704|GO:0044281|GO:0016192|GO:0005615|GO:0005576|GO:0036094|GO:0016020|GO:0022857|GO:0055085|GO:0006955|GO:0042995|GO:0001775|GO:0051641|GO:0044237|GO:0036477|GO:0005622|GO:0044297|GO:0043204|GO:0098739|GO:0051649|GO:0006766|GO:0015144|GO:0070062|GO:0030141|GO:…	cellular process|response to stimulus|metabolic process|immune system process|transporter activity|protein binding|endomembrane system|leukocyte activation|intrinsic component of membrane|cell periphery|cytoplasm|carbohydrate binding|organic substance metabolic process|small molecule metabolic process|vesicle-mediated transport|extracellular space|extracellular region|small molecule binding|membr…	-	-	-	-	12:7919230-7936187	1450	1242	1136	244	298	236	5.94101	5.99482	5.36071	1.26558	1.29243	1.13606	5.76551	1.23136	2.2272	2.53917e-15	5.74527e-13	UP
ENSG00000235385	LINC02154	long intergenic non-protein coding RNA 2154 [Source:HGNC Symbol;Acc:HGNC:53015]	lncRNA	-	-	-	-	-	-	X:13266048-13303452	86	27	51	12	6	14	1.82034	0.673255	1.24329	0.321537	0.134428	0.348163	1.24563	0.268043	2.21634	6.06384e-05	0.000887497	UP
ENSG00000221887	HMSD	histocompatibility minor serpin domain containing [Source:HGNC Symbol;Acc:HGNC:23037]	protein_coding	GO:0009987|GO:0098772|GO:0050896|GO:0003824|GO:0008152|GO:0002376|GO:0044092|GO:0002682|GO:0030234|GO:0019835|GO:0071704|GO:0050790|GO:0005615|GO:0005576|GO:0043086|GO:0009892|GO:0050794|GO:0006807|GO:0006955|GO:0004857|GO:0016787|GO:0048523|GO:0001816|GO:0044237|GO:0009893|GO:0002253|GO:0002684|GO:0019222|GO:0032609|GO:0001819|GO:0008233|GO:0051346|GO:0019538|GO:0050776|GO:0051171|GO:0017171|GO:…	cellular process|molecular function regulator|response to stimulus|catalytic activity|metabolic process|immune system process|negative regulation of molecular function|regulation of immune system process|enzyme regulator activity|cytolysis|organic substance metabolic process|regulation of catalytic activity|extracellular space|extracellular region|negative regulation of catalytic activity|negativ…	-	-	-	-	18:63949301-63981774	741	792	216	65	129	166	11.8515	14.9225	3.97886	1.31606	2.18394	3.11933	10.2509	2.20645	2.21596	9.06651e-07	2.50373e-05	UP
ENSG00000266094	RASSF5	Ras association domain family member 5 [Source:HGNC Symbol;Acc:HGNC:17609]	protein_coding	GO:0009987|GO:0050896|GO:0008152|GO:0023052|GO:0005515|GO:0008283|GO:0005737|GO:0033036|GO:0007165|GO:0071704|GO:0050794|GO:0006807|GO:0007154|GO:0043167|GO:0048523|GO:0051641|GO:0044237|GO:0005622|GO:0009893|GO:0008219|GO:0019222|GO:0042802|GO:0032880|GO:0010941|GO:0035556|GO:0043227|GO:0019899|GO:0031325|GO:0012501|GO:0043229|GO:0019538|GO:0043169|GO:0051173|GO:0008104|GO:0051171|GO:0044260|GO:…	cellular process|response to stimulus|metabolic process|signaling|protein binding|cell population proliferation|cytoplasm|macromolecule localization|signal transduction|organic substance metabolic process|regulation of cellular process|nitrogen compound metabolic process|cell communication|ion binding|negative regulation of cellular process|cellular localization|cellular metabolic process|intrace…	K08015	Ras association domain-containing protein 5[-]	hsa05200|hsa04014|hsa04015|hsa04218|hsa04670|hsa05223	Pathways in cancer - Homo sapiens (human)聽|Ras signaling pathway - Homo sapiens (human)聽|Rap1 signaling pathway - Homo sapiens (human)聽|Cellular senescence - Homo sapiens (human)聽|Leukocyte transendothelial migration - Homo sapiens (human)聽|Non-small cell lung cancer - Homo sapiens (human)聽	1:206507531-206589448	510	773	3769	240	122	688	1.2381	2.21069	10.5381	0.737575	0.313506	1.96234	4.66232	1.00447	2.21461	0.00117301	0.0101987	UP
ENSG00000159714	ZDHHC1	zinc finger DHHC-type containing 1 [Source:HGNC Symbol;Acc:HGNC:17916]	protein_coding	GO:0009987|GO:0050896|GO:0003824|GO:0008152|GO:0002376|GO:0005515|GO:0012505|GO:0002682|GO:0016740|GO:0031224|GO:0005737|GO:0033036|GO:0071704|GO:0005615|GO:0005576|GO:0016020|GO:0050794|GO:0006807|GO:0009058|GO:0006955|GO:0051641|GO:0097159|GO:0044237|GO:0051707|GO:0005622|GO:0051668|GO:1903829|GO:0051649|GO:0005783|GO:0070062|GO:0032880|GO:0016021|GO:0043227|GO:0044089|GO:0098542|GO:0031410|GO:…	cellular process|response to stimulus|catalytic activity|metabolic process|immune system process|protein binding|endomembrane system|regulation of immune system process|transferase activity|intrinsic component of membrane|cytoplasm|macromolecule localization|organic substance metabolic process|extracellular space|extracellular region|membrane|regulation of cellular process|nitrogen compound metab…	-	-	-	-	16:67394152-67416833	125	136	48	22	22	19	1.18675	1.52107	0.524859	0.264412	0.221087	0.211938	1.07756	0.232479	2.2126	3.1443e-06	7.25491e-05	UP
ENSG00000105376	ICAM5	intercellular adhesion molecule 5 [Source:HGNC Symbol;Acc:HGNC:5348]	protein_coding	GO:0009987|GO:0050896|GO:0002376|GO:0005515|GO:0002682|GO:0031224|GO:0071944|GO:0016192|GO:0016020|GO:0006955|GO:0007155|GO:0044877|GO:0005102|GO:0016021|GO:0050839|GO:0050776|GO:0098609|GO:0016043|GO:0031226|GO:0005178|GO:0006909|GO:0005886|GO:0043062|GO:0005887|GO:0030198	cellular process|response to stimulus|immune system process|protein binding|regulation of immune system process|intrinsic component of membrane|cell periphery|vesicle-mediated transport|membrane|immune response|cell adhesion|protein-containing complex binding|signaling receptor binding|integral component of membrane|cell adhesion molecule binding|regulation of immune response|cell-cell adhesion|c…	-	-	-	-	19:10289952-10296778	778	834	333	97	185	125	7.01468	8.85842	3.45799	1.10715	1.76562	1.32415	6.4437	1.39897	2.20352	2.30518e-09	1.3119e-07	UP
ENSG00000275993	SIK1B	salt inducible kinase 1B (putative) [Source:HGNC Symbol;Acc:HGNC:52389]	protein_coding	GO:0009987|GO:0050896|GO:0003824|GO:0008152|GO:0023052|GO:0005515|GO:0016740|GO:0005737|GO:0007165|GO:0071704|GO:0036094|GO:0097367|GO:0050794|GO:0006807|GO:0007154|GO:0043167|GO:0097159|GO:0044237|GO:0005622|GO:0009991|GO:0035556|GO:0043227|GO:0043229|GO:0019538|GO:0043169|GO:0042594|GO:0000166|GO:0016772|GO:0044260|GO:0043170|GO:0004672|GO:0031668|GO:0036211|GO:0016773|GO:0046872|GO:0017076|GO:…	cellular process|response to stimulus|catalytic activity|metabolic process|signaling|protein binding|transferase activity|cytoplasm|signal transduction|organic substance metabolic process|small molecule binding|carbohydrate derivative binding|regulation of cellular process|nitrogen compound metabolic process|cell communication|ion binding|organic cyclic compound binding|cellular metabolic process…	K19008	serine/threonine-protein kinase SIK1[2.7.11.1]	hsa04922	Glucagon signaling pathway - Homo sapiens (human)聽	21:6111131-6123778	1598	1520	1235	319	289	285	16.9055	18.9433	15.0477	4.27217	3.23628	3.54237	16.9655	3.68361	2.20341	2.90006e-14	5.46088e-12	UP
ENSG00000274180	NATD1	N-acetyltransferase domain containing 1 [Source:HGNC Symbol;Acc:HGNC:30770]	protein_coding	GO:0005515	protein binding	-	-	-	-	17:21238870-21253410	456	610	525	162	114	52	4.93855	7.78264	6.54856	2.22105	1.30688	0.661662	6.42325	1.39653	2.20145	2.01639e-07	6.86575e-06	UP
ENSG00000245571	FAM111A-DT	FAM111A divergent transcript [Source:HGNC Symbol;Acc:HGNC:53752]	lncRNA	-	-	-	-	-	-	11:59130133-59143015	711	386	576	104	157	85	5.30084	3.39019	4.94594	0.981557	1.23901	0.744552	4.54566	0.988372	2.20136	1.86228e-10	1.38963e-08	UP
ENSG00000162645	GBP2	guanylate binding protein 2 [Source:HGNC Symbol;Acc:HGNC:4183]	protein_coding	GO:0009987|GO:0050896|GO:0003824|GO:0002376|GO:0023052|GO:0005515|GO:0012505|GO:0005737|GO:0033036|GO:0007165|GO:0036094|GO:0097367|GO:0048471|GO:0016020|GO:0050794|GO:0007154|GO:0006955|GO:0005829|GO:0016787|GO:0005654|GO:0043167|GO:0051641|GO:0097159|GO:0051707|GO:0005622|GO:0042802|GO:0009617|GO:0043227|GO:0098542|GO:0031410|GO:0043229|GO:0005794|GO:0046983|GO:0010033|GO:0031090|GO:0001562|GO:…	cellular process|response to stimulus|catalytic activity|immune system process|signaling|protein binding|endomembrane system|cytoplasm|macromolecule localization|signal transduction|small molecule binding|carbohydrate derivative binding|perinuclear region of cytoplasm|membrane|regulation of cellular process|cell communication|immune response|cytosol|hydrolase activity|nucleoplasm|ion binding|cell…	K20897	guanylate-binding protein 2[-]	hsa04621	NOD-like receptor signaling pathway - Homo sapiens (human)聽	1:89106132-89150456	1446	1303	1133	230	286	288	8.47935	9.00122	7.65202	1.70738	1.77525	1.9842	8.37753	1.82228	2.20078	4.55568e-15	9.98583e-13	UP
ENSG00000100767	PAPLN	papilin, proteoglycan like sulfated glycoprotein [Source:HGNC Symbol;Acc:HGNC:19262]	protein_coding	GO:0009987|GO:0098772|GO:0003824|GO:0008152|GO:0044092|GO:0030234|GO:0071944|GO:0071704|GO:0050790|GO:0005576|GO:0043086|GO:0009892|GO:0050794|GO:0006807|GO:0004857|GO:0016787|GO:0048523|GO:0044237|GO:0019222|GO:0008233|GO:0051346|GO:0019538|GO:0051171|GO:0016043|GO:0017171|GO:0031324|GO:0031012|GO:0044260|GO:0030414|GO:0031323|GO:0043170|GO:0008237|GO:0043062|GO:0006508|GO:0004866|GO:0032268|GO:…	cellular process|molecular function regulator|catalytic activity|metabolic process|negative regulation of molecular function|enzyme regulator activity|cell periphery|organic substance metabolic process|regulation of catalytic activity|extracellular region|negative regulation of catalytic activity|negative regulation of metabolic process|regulation of cellular process|nitrogen compound metabolic p…	-	-	-	-	14:73237497-73274640	423	526	480	128	119	52	1.36066	1.99323	1.77829	0.521229	0.405186	0.196522	1.71073	0.374312	2.1923	1.95108e-08	8.82926e-07	UP
ENSG00000257671	KRT7-AS	KRT7 antisense RNA 1 [Source:HGNC Symbol;Acc:HGNC:52643]	lncRNA	-	-	-	-	-	-	12:52245048-52247448	280	304	186	51	44	65	8.83225	11.2966	6.75737	2.03654	1.46916	2.40894	8.96208	1.97155	2.18451	6.75004e-09	3.38189e-07	UP
ENSG00000227782	AC002553.1	novel transcript, antisense to NCOR1	lncRNA	-	-	-	-	-	-	17:16040472-16041273	37	31	23	8	9	2	2.46372	2.43176	1.76389	0.674375	0.63438	0.156445	2.21979	0.4884	2.18429	0.00015559	0.00192647	UP
ENSG00000199477	SNORA31	small nucleolar RNA, H/ACA box 31 [Source:HGNC Symbol;Acc:HGNC:32621]	snoRNA	-	-	-	-	-	-	13:45337480-45337609	33	29	5	2	5	7	13.5562	14.0342	2.36577	1.04022	2.17419	3.37852	9.98539	2.19764	2.18386	0.002932	0.0212897	UP
ENSG00000181029	TRAPPC5	trafficking protein particle complex 5 [Source:HGNC Symbol;Acc:HGNC:23067]	protein_coding	GO:0032991|GO:0009987|GO:0005515|GO:0012505|GO:0005737|GO:0016192|GO:0006903|GO:0016020|GO:0005829|GO:0099023|GO:0051641|GO:0005622|GO:0051649|GO:0005783|GO:0005793|GO:0043227|GO:0030008|GO:0031410|GO:0048199|GO:0043229|GO:0005794|GO:0005768|GO:0051640|GO:0051656|GO:0031090|GO:0048193|GO:0016043|GO:0006900|GO:0046907|GO:0006888|GO:1990071|GO:0061024|GO:0051648|GO:0051650|GO:1990072|GO:0043231|GO:…	protein-containing complex|cellular process|protein binding|endomembrane system|cytoplasm|vesicle-mediated transport|vesicle targeting|membrane|cytosol|vesicle tethering complex|cellular localization|intracellular anatomical structure|establishment of localization in cell|endoplasmic reticulum|endoplasmic reticulum-Golgi intermediate compartment|membrane-bounded organelle|TRAPP complex|cytoplasmi…	-	-	-	-	19:7680833-7687703	67	66	471	44	27	57	0.478733	0.555551	3.87605	0.397997	0.204209	0.478511	1.63678	0.360239	2.18383	0.00154952	0.0126307	UP
ENSG00000128923	MINDY2	MINDY lysine 48 deubiquitinase 2 [Source:HGNC Symbol;Acc:HGNC:26954]	protein_coding	GO:0009987|GO:0003824|GO:0008152|GO:0005515|GO:0071944|GO:0005737|GO:0071704|GO:0006807|GO:0005829|GO:0016787|GO:0005654|GO:0044237|GO:0005622|GO:0043227|GO:0008233|GO:0043229|GO:0019538|GO:0044260|GO:0043170|GO:0140030|GO:0036211|GO:0006508|GO:0043231|GO:0008238|GO:0008234|GO:0008242|GO:0044267|GO:0031593|GO:0071795|GO:0004180|GO:0070646|GO:0006464|GO:0005634|GO:0070530|GO:0036435|GO:0004843|GO:…	cellular process|catalytic activity|metabolic process|protein binding|cell periphery|cytoplasm|organic substance metabolic process|nitrogen compound metabolic process|cytosol|hydrolase activity|nucleoplasm|cellular metabolic process|intracellular anatomical structure|membrane-bounded organelle|peptidase activity|intracellular organelle|protein metabolic process|cellular macromolecule metabolic pr…	-	-	-	-	15:58771192-58861900	1555	1418	1348	119	805	45	4.45387	4.7846	4.44681	0.431482	2.44063	0.151432	4.56176	1.00785	2.17831	0.000552215	0.00551174	UP
ENSG00000196456	ZNF775	zinc finger protein 775 [Source:HGNC Symbol;Acc:HGNC:28501]	protein_coding	GO:0009987|GO:0008152|GO:0005515|GO:0071704|GO:0050794|GO:0006807|GO:0009058|GO:0043167|GO:0097159|GO:0044237|GO:0005622|GO:0003700|GO:0019222|GO:0034641|GO:0046483|GO:1901360|GO:0043227|GO:0006139|GO:0043229|GO:0000981|GO:0043169|GO:0006725|GO:0051171|GO:0044260|GO:0003676|GO:0044249|GO:0031323|GO:0043170|GO:0034645|GO:0046872|GO:0043231|GO:0051252|GO:0003677|GO:0010468|GO:0019438|GO:0001067|GO:…	cellular process|metabolic process|protein binding|organic substance metabolic process|regulation of cellular process|nitrogen compound metabolic process|biosynthetic process|ion binding|organic cyclic compound binding|cellular metabolic process|intracellular anatomical structure|DNA-binding transcription factor activity|regulation of metabolic process|cellular nitrogen compound metabolic process…	-	-	-	-	7:150368790-150398630	311	235	207	74	71	12	4.8691	4.3343	3.73259	1.46665	1.17665	0.22074	4.312	0.954678	2.17527	2.98943e-05	0.000488006	UP
ENSG00000268307	LINC02560	long intergenic non-protein coding RNA 2560 [Source:HGNC Symbol;Acc:HGNC:53600]	lncRNA	-	-	-	-	-	-	19:58400221-58400679	16	17	11	5	2	2	1.86157	2.33007	1.47407	0.736394	0.24626	0.273353	1.88857	0.418669	2.17341	0.00173451	0.0138332	UP
ENSG00000244219	TMEM225B	transmembrane protein 225B [Source:HGNC Symbol;Acc:HGNC:53075]	protein_coding	GO:0009987|GO:0003824|GO:0008152|GO:0044092|GO:0005515|GO:0031224|GO:0050790|GO:0043086|GO:0009892|GO:0016020|GO:0050794|GO:0016787|GO:0048523|GO:0044237|GO:0019222|GO:0016021|GO:0051346|GO:0016788|GO:0031324|GO:0031323|GO:0051174|GO:0042578|GO:0010921|GO:0010923|GO:0006796|GO:0016311|GO:0016791|GO:0035305|GO:0035303	cellular process|catalytic activity|metabolic process|negative regulation of molecular function|protein binding|intrinsic component of membrane|regulation of catalytic activity|negative regulation of catalytic activity|negative regulation of metabolic process|membrane|regulation of cellular process|hydrolase activity|negative regulation of cellular process|cellular metabolic process|regulation of…	-	-	-	-	7:99598267-99611045	67	40	21	3	10	14	1.72022	1.20984	0.620982	0.0975209	0.271774	0.422315	1.18368	0.26387	2.16538	0.000222752	0.00259973	UP
ENSG00000131069	ACSS2	acyl-CoA synthetase short chain family member 2 [Source:HGNC Symbol;Acc:HGNC:15814]	protein_coding	GO:0009987|GO:0003824|GO:0008152|GO:0005737|GO:0071704|GO:0044281|GO:0036094|GO:0097367|GO:0006807|GO:0009058|GO:0005829|GO:0016874|GO:0005654|GO:0043167|GO:0097159|GO:0044237|GO:0005622|GO:0034641|GO:1901135|GO:0046483|GO:1901360|GO:0019637|GO:0005739|GO:0006629|GO:0006790|GO:0043227|GO:0006066|GO:0006139|GO:0043229|GO:0044255|GO:0043169|GO:0006082|GO:0006725|GO:0000166|GO:0006091|GO:0044249|GO:…	cellular process|catalytic activity|metabolic process|cytoplasm|organic substance metabolic process|small molecule metabolic process|small molecule binding|carbohydrate derivative binding|nitrogen compound metabolic process|biosynthetic process|cytosol|ligase activity|nucleoplasm|ion binding|organic cyclic compound binding|cellular metabolic process|intracellular anatomical structure|cellular nit…	K01895	acetyl-CoA synthetase[6.2.1.1]	hsa01100|hsa01200|hsa00010|hsa00620|hsa00640|hsa00630	Metabolic pathways - Homo sapiens (human)聽|Carbon metabolism - Homo sapiens (human)聽|Glycolysis / Gluconeogenesis - Homo sapiens (human)聽|Pyruvate metabolism - Homo sapiens (human)聽|Propanoate metabolism - Homo sapiens (human)聽|Glyoxylate and dicarboxylate metabolism - Homo sapiens (human)聽	20:34872146-34927962	4597	5719	2850	957	1025	840	23.3095	34.1619	16.6439	6.14298	5.5015	5.00422	24.7051	5.54957	2.15436	2.94505e-12	3.75486e-10	UP
ENSG00000172478	MAB21L4	mab-21 like 4 [Source:HGNC Symbol;Acc:HGNC:26216]	protein_coding	-	-	-	-	-	-	2:240886048-240896889	143	127	87	18	33	26	1.58077	1.65386	1.10765	0.251885	0.386135	0.337686	1.44743	0.325235	2.15394	6.43642e-08	2.55531e-06	UP
ENSG00000278456	AC015712.7	novel transcript, antisense to ALDH1A3	lncRNA	-	-	-	-	-	-	15:100888472-100889106	32	41	36	9	14	1	2.69121	4.06203	3.48699	0.958209	1.24633	0.0987945	3.41341	0.767777	2.15245	0.00038141	0.0040581	UP
ENSG00000123358	NR4A1	nuclear receptor subfamily 4 group A member 1 [Source:HGNC Symbol;Acc:HGNC:7980]	protein_coding	GO:0032991|GO:0009987|GO:0050896|GO:0003824|GO:0032502|GO:0008152|GO:0040011|GO:0044092|GO:0023052|GO:0038023|GO:0007049|GO:0005515|GO:0009653|GO:0007275|GO:0008283|GO:0012505|GO:0048869|GO:0005667|GO:0005737|GO:0007165|GO:0071704|GO:0050790|GO:0048856|GO:0043086|GO:0009892|GO:0048870|GO:0016020|GO:0050794|GO:0006807|GO:0009058|GO:0007154|GO:0005829|GO:0016787|GO:0005654|GO:0043167|GO:0048523|GO:…	protein-containing complex|cellular process|response to stimulus|catalytic activity|developmental process|metabolic process|locomotion|negative regulation of molecular function|signaling|signaling receptor activity|cell cycle|protein binding|anatomical structure morphogenesis|multicellular organism development|cell population proliferation|endomembrane system|cellular developmental process|transc…	K04465	nuclear receptor subfamily 4 group A member 1[-]	hsa04151|hsa04010|hsa04934|hsa04925|hsa04927	PI3K-Akt signaling pathway - Homo sapiens (human)聽|MAPK signaling pathway - Homo sapiens (human)聽|Cushing syndrome - Homo sapiens (human)聽|Aldosterone synthesis and secretion - Homo sapiens (human)聽|Cortisol synthesis and secretion - Homo sapiens (human)聽	12:52022832-52059507	399	461	369	102	79	81	0.997005	1.35702	1.06195	0.32265	0.208953	0.237798	1.13866	0.256467	2.15049	4.56213e-10	3.09927e-08	UP
ENSG00000109101	FOXN1	forkhead box N1 [Source:HGNC Symbol;Acc:HGNC:12765]	protein_coding	GO:0009987|GO:0050896|GO:0032502|GO:0008152|GO:0040011|GO:0002376|GO:0005515|GO:0009653|GO:0007275|GO:0045321|GO:0002682|GO:0048869|GO:0050793|GO:0071704|GO:0001776|GO:0048856|GO:0048870|GO:0050794|GO:0006807|GO:0009058|GO:0045058|GO:0001775|GO:0097159|GO:0044237|GO:0005622|GO:0003700|GO:0009893|GO:0002520|GO:0000790|GO:0019222|GO:0001568|GO:0045165|GO:0002260|GO:0034641|GO:0046483|GO:0045061|GO:…	cellular process|response to stimulus|developmental process|metabolic process|locomotion|immune system process|protein binding|anatomical structure morphogenesis|multicellular organism development|leukocyte activation|regulation of immune system process|cellular developmental process|regulation of developmental process|organic substance metabolic process|leukocyte homeostasis|anatomical structure…	-	-	-	-	17:28506243-28538900	77	111	131	29	24	16	0.683638	1.16097	1.33954	0.325944	0.225554	0.166897	1.06138	0.239465	2.14806	2.84727e-06	6.66971e-05	UP
ENSG00000148926	ADM	adrenomedullin [Source:HGNC Symbol;Acc:HGNC:259]	protein_coding	GO:0009987|GO:0098772|GO:0050896|GO:0022414|GO:0032502|GO:0008152|GO:0000003|GO:0023052|GO:0038023|GO:0005515|GO:0009653|GO:0007275|GO:0008283|GO:0007267|GO:0048869|GO:0050793|GO:0019725|GO:0005737|GO:0030545|GO:0007165|GO:0071704|GO:0044281|GO:0048856|GO:0016192|GO:0005615|GO:0005576|GO:0023051|GO:0050794|GO:0003006|GO:0042445|GO:0009058|GO:0007154|GO:0048523|GO:0007568|GO:0044237|GO:0048646|GO:…	cellular process|molecular function regulator|response to stimulus|reproductive process|developmental process|metabolic process|reproduction|signaling|signaling receptor activity|protein binding|anatomical structure morphogenesis|multicellular organism development|cell population proliferation|cell-cell signaling|cellular developmental process|regulation of developmental process|cellular homeosta…	K12333	adrenomedullin[-]	hsa04080|hsa04270	Neuroactive ligand-receptor interaction - Homo sapiens (human)聽|Vascular smooth muscle contraction - Homo sapiens (human)聽	11:10305073-10307397	1739	1657	988	153	462	347	11.0138	12.363	7.20689	1.2267	3.09727	2.58206	10.1946	2.30201	2.14683	4.80636e-10	3.24163e-08	UP
ENSG00000118689	FOXO3	forkhead box O3 [Source:HGNC Symbol;Acc:HGNC:3821]	protein_coding	GO:0032991|GO:0009987|GO:0050896|GO:0032502|GO:0008152|GO:0040011|GO:0002376|GO:0023052|GO:0005515|GO:0007275|GO:0040013|GO:0002682|GO:0048869|GO:0050793|GO:0005737|GO:0007165|GO:0071704|GO:0040012|GO:0048856|GO:0009892|GO:0048870|GO:0002262|GO:0016020|GO:0050794|GO:0006807|GO:0009058|GO:0007154|GO:0005829|GO:0005654|GO:0003682|GO:0048523|GO:0009056|GO:0097159|GO:0044237|GO:0005622|GO:0003700|GO:…	protein-containing complex|cellular process|response to stimulus|developmental process|metabolic process|locomotion|immune system process|signaling|protein binding|multicellular organism development|negative regulation of locomotion|regulation of immune system process|cellular developmental process|regulation of developmental process|cytoplasm|signal transduction|organic substance metabolic proce…	K09408	forkhead box protein O3[-]	hsa04151|hsa05131|hsa04062|hsa04218|hsa04068|hsa04152|hsa04722|hsa04211|hsa01521|hsa05223|hsa04917|hsa04137|hsa04213|hsa05213	PI3K-Akt signaling pathway - Homo sapiens (human)聽|Shigellosis - Homo sapiens (human)聽|Chemokine signaling pathway - Homo sapiens (human)聽|Cellular senescence - Homo sapiens (human)聽|FoxO signaling pathway - Homo sapiens (human)聽|AMPK signaling pathway - Homo sapiens (human)聽|Neurotrophin signaling pathway - Homo sapiens (human)聽|Longevity regulating pathway - Homo sapiens (human)聽|EGFR tyrosine …	6:108559835-108684774	4801	4921	5133	1239	1126	850	27.4537	33.1501	33.8059	8.9691	6.81564	5.71067	31.4699	7.16514	2.13491	5.83793e-13	8.99971e-11	UP
ENSG00000136155	SCEL	sciellin [Source:HGNC Symbol;Acc:HGNC:10573]	protein_coding	GO:0009987|GO:0050896|GO:0032502|GO:0023052|GO:0005515|GO:0007275|GO:0007267|GO:0048869|GO:0071944|GO:0005737|GO:0007165|GO:0048856|GO:0005615|GO:0005576|GO:0023051|GO:0048471|GO:0016020|GO:0050794|GO:0007154|GO:0043167|GO:0005622|GO:0010646|GO:0070062|GO:0043227|GO:1905114|GO:0048513|GO:0009967|GO:0009612|GO:0030154|GO:0043169|GO:0198738|GO:0009888|GO:0007166|GO:0009966|GO:0005886|GO:0060429|GO:…	cellular process|response to stimulus|developmental process|signaling|protein binding|multicellular organism development|cell-cell signaling|cellular developmental process|cell periphery|cytoplasm|signal transduction|anatomical structure development|extracellular space|extracellular region|regulation of signaling|perinuclear region of cytoplasm|membrane|regulation of cellular process|cell communi…	-	-	-	-	13:77535674-77645263	1264	977	878	169	280	230	11.7069	10.6599	9.36572	1.98148	2.74506	2.50277	10.5775	2.40977	2.13403	1.76943e-13	3.00878e-11	UP
ENSG00000233429	HOTAIRM1	HOXA transcript antisense RNA, myeloid-specific 1 [Source:HGNC Symbol;Acc:HGNC:37117]	lncRNA	-	-	-	-	-	-	7:27095647-27100265	693	718	169	52	150	145	10.4515	12.7565	2.93549	0.992793	2.3946	2.56928	8.71448	1.98556	2.13387	1.02108e-05	0.000197032	UP
ENSG00000278599	TBC1D3E	TBC1 domain family member 3E [Source:HGNC Symbol;Acc:HGNC:27071]	protein_coding	GO:0009987|GO:0098772|GO:0044093|GO:0003824|GO:0005515|GO:0030234|GO:0071944|GO:0033036|GO:0050790|GO:0016020|GO:0016787|GO:0051641|GO:0043085|GO:0008047|GO:0051649|GO:0051345|GO:0005096|GO:0019899|GO:0008104|GO:0045184|GO:0016817|GO:0046907|GO:0005886|GO:0030695|GO:0043087|GO:0043547|GO:0016818|GO:0071705|GO:0051020|GO:0006886|GO:0015031|GO:0034613|GO:0071702|GO:0017137|GO:0016462|GO:0090630|GO:…	cellular process|molecular function regulator|positive regulation of molecular function|catalytic activity|protein binding|enzyme regulator activity|cell periphery|macromolecule localization|regulation of catalytic activity|membrane|hydrolase activity|cellular localization|positive regulation of catalytic activity|enzyme activator activity|establishment of localization in cell|positive regulation…	-	-	-	-	17:38127951-38138862	288	393	158	31	85	71	7.40858	11.9096	4.68114	1.00953	2.31453	2.14586	7.99977	1.82331	2.1334	6.56339e-07	1.9004e-05	UP
ENSG00000120129	DUSP1	dual specificity phosphatase 1 [Source:HGNC Symbol;Acc:HGNC:3064]	protein_coding	GO:0009987|GO:0050896|GO:0022414|GO:0003824|GO:0032502|GO:0008152|GO:0000003|GO:0040011|GO:0002376|GO:0044092|GO:0023052|GO:0007049|GO:0005515|GO:0009653|GO:0007275|GO:0050900|GO:0008283|GO:0040013|GO:0002682|GO:0016740|GO:0005737|GO:0007165|GO:0071704|GO:0050790|GO:0040012|GO:0048856|GO:0043086|GO:0009892|GO:0023051|GO:0048870|GO:0050794|GO:0006807|GO:0009058|GO:0007154|GO:0016787|GO:0007155|GO:…	cellular process|response to stimulus|reproductive process|catalytic activity|developmental process|metabolic process|reproduction|locomotion|immune system process|negative regulation of molecular function|signaling|cell cycle|protein binding|anatomical structure morphogenesis|multicellular organism development|leukocyte migration|cell population proliferation|negative regulation of locomotion|re…	K21278	dual specificity protein phosphatase 1[3.1.3.16 3.1.3.48]	hsa04010|hsa05012|hsa05418|hsa04726	MAPK signaling pathway - Homo sapiens (human)聽|Parkinson disease - Homo sapiens (human)聽|Fluid shear stress and atherosclerosis - Homo sapiens (human)聽|Serotonergic synapse - Homo sapiens (human)聽	5:172768096-172771195	496	437	296	56	97	115	13.1585	13.6574	9.04418	1.88071	2.72393	3.58446	11.9534	2.7297	2.1306	1.3794e-09	8.48725e-08	UP
ENSG00000167759	KLK13	kallikrein related peptidase 13 [Source:HGNC Symbol;Acc:HGNC:6361]	protein_coding	GO:0009987|GO:0003824|GO:0032502|GO:0008152|GO:0005515|GO:0007275|GO:0012505|GO:0048869|GO:0005737|GO:0071704|GO:0048856|GO:0005615|GO:0005576|GO:0006807|GO:0031424|GO:0016787|GO:0005622|GO:0008219|GO:0030141|GO:0043227|GO:0048513|GO:0008233|GO:0031410|GO:0012501|GO:0043229|GO:0030154|GO:0070268|GO:0019538|GO:0017171|GO:0009888|GO:0043170|GO:0051604|GO:0060429|GO:0006508|GO:0043231|GO:0030855|GO:…	cellular process|catalytic activity|developmental process|metabolic process|protein binding|multicellular organism development|endomembrane system|cellular developmental process|cytoplasm|organic substance metabolic process|anatomical structure development|extracellular space|extracellular region|nitrogen compound metabolic process|keratinization|hydrolase activity|intracellular anatomical struct…	-	-	-	-	19:51055626-51065114	505	422	325	61	123	94	6.27765	6.17988	4.65308	0.959934	1.61849	1.37288	5.70353	1.3171	2.11449	2.53824e-10	1.82346e-08	UP
ENSG00000134013	LOXL2	lysyl oxidase like 2 [Source:HGNC Symbol;Acc:HGNC:6666]	protein_coding	GO:0009987|GO:0050896|GO:0003824|GO:0032502|GO:0008152|GO:0040011|GO:0038024|GO:0005515|GO:0009653|GO:0016491|GO:0007275|GO:0008283|GO:0012505|GO:0048869|GO:0050793|GO:0071944|GO:0005737|GO:0030246|GO:0071704|GO:0048856|GO:0016192|GO:0005615|GO:0005576|GO:0005044|GO:0009892|GO:0048870|GO:0016020|GO:0050794|GO:0006807|GO:0009058|GO:0005654|GO:0007155|GO:0043167|GO:0048523|GO:0007568|GO:0044237|GO:…	cellular process|response to stimulus|catalytic activity|developmental process|metabolic process|locomotion|cargo receptor activity|protein binding|anatomical structure morphogenesis|oxidoreductase activity|multicellular organism development|cell population proliferation|endomembrane system|cellular developmental process|regulation of developmental process|cell periphery|cytoplasm|carbohydrate bi…	-	-	-	-	8:23296897-23425328	6269	6685	6604	1605	1730	1007	34.1619	42.9148	41.4479	11.072	9.97903	6.44721	39.5082	9.16609	2.10777	3.11463e-12	3.9187e-10	UP
ENSG00000111859	NEDD9	neural precursor cell expressed, developmentally down-regulated 9 [Source:HGNC Symbol;Acc:HGNC:7733]	protein_coding	GO:0009987|GO:0050896|GO:0044093|GO:0003824|GO:0032502|GO:0008152|GO:0040011|GO:0023052|GO:0007049|GO:0005515|GO:0009653|GO:0012505|GO:0030029|GO:0048869|GO:0050793|GO:0016740|GO:0071944|GO:0005737|GO:0051301|GO:0007165|GO:0071704|GO:0050790|GO:0040012|GO:0048856|GO:0040017|GO:0040008|GO:0048870|GO:0016020|GO:0050794|GO:0006807|GO:0007154|GO:0005829|GO:0016787|GO:0005654|GO:0007155|GO:0031252|GO:…	cellular process|response to stimulus|positive regulation of molecular function|catalytic activity|developmental process|metabolic process|locomotion|signaling|cell cycle|protein binding|anatomical structure morphogenesis|endomembrane system|actin filament-based process|cellular developmental process|regulation of developmental process|transferase activity|cell periphery|cytoplasm|cell division|s…	-	-	-	-	6:11183298-11382348	1202	963	1034	258	231	211	3.33062	3.14347	3.29984	0.904999	0.677534	0.686914	3.25797	0.756482	2.1066	1.30579e-12	1.84103e-10	UP
ENSG00000074855	ANO8	anoctamin 8 [Source:HGNC Symbol;Acc:HGNC:29329]	protein_coding	GO:0009987|GO:0008152|GO:0005215|GO:0012505|GO:0031224|GO:0071944|GO:0005737|GO:0071704|GO:0016020|GO:0022857|GO:0006807|GO:0055085|GO:0044237|GO:0005622|GO:0005783|GO:0022803|GO:0015075|GO:0016021|GO:0043227|GO:0043229|GO:0034220|GO:0019538|GO:0044260|GO:0043170|GO:0005886|GO:0036211|GO:0006811|GO:0043231|GO:0008509|GO:0015267|GO:0044267|GO:0005216|GO:0098656|GO:0005788|GO:0006820|GO:0006464|GO:…	cellular process|metabolic process|transporter activity|endomembrane system|intrinsic component of membrane|cell periphery|cytoplasm|organic substance metabolic process|membrane|transmembrane transporter activity|nitrogen compound metabolic process|transmembrane transport|cellular metabolic process|intracellular anatomical structure|endoplasmic reticulum|passive transmembrane transporter activity…	-	-	-	-	19:17323223-17334855	655	901	653	194	202	98	4.98565	8.07918	5.7246	1.86934	1.62753	0.876402	6.26314	1.45776	2.10313	2.99716e-09	1.6586e-07	UP
ENSG00000173846	PLK3	polo like kinase 3 [Source:HGNC Symbol;Acc:HGNC:2154]	protein_coding	GO:0009987|GO:0050896|GO:0003824|GO:0008152|GO:0023052|GO:0007049|GO:0005515|GO:0012505|GO:0016740|GO:0005737|GO:0033036|GO:0051301|GO:0007165|GO:0071704|GO:0036094|GO:0009892|GO:0023051|GO:0097367|GO:0050794|GO:0006807|GO:0005815|GO:0009058|GO:0007154|GO:0005654|GO:0043167|GO:0048523|GO:0042995|GO:0051641|GO:0009056|GO:0097159|GO:0044237|GO:0036477|GO:1904951|GO:0000922|GO:0005622|GO:0051050|GO:…	cellular process|response to stimulus|catalytic activity|metabolic process|signaling|cell cycle|protein binding|endomembrane system|transferase activity|cytoplasm|macromolecule localization|cell division|signal transduction|organic substance metabolic process|small molecule binding|negative regulation of metabolic process|regulation of signaling|carbohydrate derivative binding|regulation of cellu…	K08862	polo-like kinase 3[2.7.11.21]	hsa05152|hsa04068|hsa04625	Tuberculosis - Homo sapiens (human)聽|FoxO signaling pathway - Homo sapiens (human)聽|C-type lectin receptor signaling pathway - Homo sapiens (human)聽	1:44800377-44805990	432	421	223	69	97	73	3.84378	4.41284	2.28523	0.777195	0.913576	0.763125	3.51395	0.817965	2.10298	2.74784e-09	1.53885e-07	UP
ENSG00000130164	LDLR	low density lipoprotein receptor [Source:HGNC Symbol;Acc:HGNC:6547]	protein_coding	GO:0032991|GO:0009987|GO:0050896|GO:0016032|GO:0032502|GO:0008152|GO:0002376|GO:0038024|GO:0007610|GO:0005515|GO:0009653|GO:0007275|GO:0007586|GO:0012505|GO:0045178|GO:0045321|GO:0002682|GO:0048869|GO:0050793|GO:0031224|GO:0071944|GO:0005737|GO:0033036|GO:0071704|GO:0097006|GO:0044281|GO:0048856|GO:0016192|GO:0005615|GO:0005576|GO:0043235|GO:1990666|GO:0009892|GO:0140272|GO:0097242|GO:0016020|GO:…	protein-containing complex|cellular process|response to stimulus|viral process|developmental process|metabolic process|immune system process|cargo receptor activity|behavior|protein binding|anatomical structure morphogenesis|multicellular organism development|digestion|endomembrane system|basal part of cell|leukocyte activation|regulation of immune system process|cellular developmental process|re…	K12473	low-density lipoprotein receptor[-]	hsa04144|hsa05417|hsa05160|hsa04934|hsa05145|hsa04925|hsa04976|hsa04927|hsa04913|hsa04979	Endocytosis - Homo sapiens (human)聽|Lipid and atherosclerosis - Homo sapiens (human)聽|Hepatitis C - Homo sapiens (human)聽|Cushing syndrome - Homo sapiens (human)聽|Toxoplasmosis - Homo sapiens (human)聽|Aldosterone synthesis and secretion - Homo sapiens (human)聽|Bile secretion - Homo sapiens (human)聽|Cortisol synthesis and secretion - Homo sapiens (human)聽|Ovarian steroidogenesis - Homo sapiens (hu…	19:11089462-11133820	6069	7062	7025	1572	1128	1748	23.4519	32.1478	31.2651	7.68993	4.61391	7.93601	28.955	6.74662	2.10157	1.69063e-11	1.7375e-09	UP
ENSG00000102878	HSF4	heat shock transcription factor 4 [Source:HGNC Symbol;Acc:HGNC:5227]	protein_coding	GO:0009987|GO:0032502|GO:0008152|GO:0005515|GO:0007275|GO:0008283|GO:0048869|GO:0050793|GO:0071704|GO:0048856|GO:0009892|GO:0050794|GO:0006807|GO:0009058|GO:0005654|GO:0048523|GO:0097159|GO:0044237|GO:0005622|GO:0003700|GO:0009893|GO:0016604|GO:0070988|GO:0000790|GO:0019222|GO:0016607|GO:0034641|GO:0046483|GO:0009890|GO:1901360|GO:0042802|GO:0006482|GO:0045597|GO:0043227|GO:0019899|GO:0031325|GO:…	cellular process|developmental process|metabolic process|protein binding|multicellular organism development|cell population proliferation|cellular developmental process|regulation of developmental process|organic substance metabolic process|anatomical structure development|negative regulation of metabolic process|regulation of cellular process|nitrogen compound metabolic process|biosynthetic proc…	-	-	-	-	16:67164681-67169945	243	325	92	26	79	46	1.22321	1.92726	0.533379	0.165681	0.420938	0.27205	1.22795	0.286223	2.10104	1.36594e-05	0.000250598	UP
ENSG00000125846	ZNF133	zinc finger protein 133 [Source:HGNC Symbol;Acc:HGNC:12917]	protein_coding	GO:0009987|GO:0008152|GO:0005515|GO:0071704|GO:0009892|GO:0050794|GO:0006807|GO:0009058|GO:0043167|GO:0048523|GO:0097159|GO:0044237|GO:0005622|GO:0003700|GO:0000790|GO:0019222|GO:0034641|GO:0046483|GO:0009890|GO:1901360|GO:0043227|GO:0006139|GO:0043229|GO:0000981|GO:0043169|GO:0006725|GO:0051171|GO:0001217|GO:0031324|GO:0044260|GO:0003676|GO:0044249|GO:0031323|GO:0043170|GO:0034645|GO:0046872|GO:…	cellular process|metabolic process|protein binding|organic substance metabolic process|negative regulation of metabolic process|regulation of cellular process|nitrogen compound metabolic process|biosynthetic process|ion binding|negative regulation of cellular process|organic cyclic compound binding|cellular metabolic process|intracellular anatomical structure|DNA-binding transcription factor acti…	K09228	KRAB domain-containing zinc finger protein[-]	hsa05168	Herpes simplex virus 1 infection - Homo sapiens (human)聽	20:18288283-18316996	420	469	200	99	107	36	1.51961	1.99903	0.833423	0.453448	0.409795	0.153033	1.45069	0.338759	2.09841	2.81011e-06	6.59775e-05	UP
ENSG00000225138	SLC9A3-AS1	SLC9A3 antisense RNA 1 [Source:HGNC Symbol;Acc:HGNC:40550]	lncRNA	-	-	-	-	-	-	5:473236-480884	583	727	334	100	148	123	2.59387	3.81046	1.7115	0.563235	0.697013	0.642961	2.70528	0.634403	2.0923	1.82913e-09	1.07589e-07	UP
ENSG00000104081	BMF	Bcl2 modifying factor [Source:HGNC Symbol;Acc:HGNC:24132]	protein_coding	GO:0032991|GO:0009987|GO:0050896|GO:0008152|GO:0023052|GO:0005515|GO:0012505|GO:0071944|GO:0005737|GO:0033036|GO:0007165|GO:0009892|GO:0023051|GO:0016020|GO:0050794|GO:0007154|GO:0005829|GO:0048523|GO:0051641|GO:0009056|GO:0044237|GO:0005622|GO:0008219|GO:0016459|GO:0019222|GO:0051668|GO:0051649|GO:0009895|GO:0010646|GO:0009314|GO:0005739|GO:0030141|GO:0010941|GO:0035556|GO:0043227|GO:0019867|GO:…	protein-containing complex|cellular process|response to stimulus|metabolic process|signaling|protein binding|endomembrane system|cell periphery|cytoplasm|macromolecule localization|signal transduction|negative regulation of metabolic process|regulation of signaling|membrane|regulation of cellular process|cell communication|cytosol|negative regulation of cellular process|cellular localization|cata…	K17460	Bcl-2-modifying factor[-]	hsa05206	MicroRNAs in cancer - Homo sapiens (human)聽	15:40087890-40108892	1068	1239	1115	280	246	241	4.82692	6.5968	5.80398	1.60201	1.17688	1.27972	5.74257	1.35287	2.08567	3.91066e-12	4.83354e-10	UP
ENSG00000105879	CBLL1	Cbl proto-oncogene like 1 [Source:HGNC Symbol;Acc:HGNC:21225]	protein_coding	GO:0032991|GO:0009987|GO:0003824|GO:0032502|GO:0008152|GO:0040011|GO:0005515|GO:0007275|GO:0016740|GO:0005737|GO:1902494|GO:0071704|GO:0040012|GO:0048856|GO:0016192|GO:0040017|GO:0048870|GO:0050794|GO:0006807|GO:0005829|GO:0005654|GO:0007155|GO:0043167|GO:0048523|GO:0044237|GO:0032259|GO:0005622|GO:0051050|GO:0016604|GO:0016607|GO:0034641|GO:0046483|GO:0019787|GO:2000147|GO:1901360|GO:0030155|GO:…	protein-containing complex|cellular process|catalytic activity|developmental process|metabolic process|locomotion|protein binding|multicellular organism development|transferase activity|cytoplasm|catalytic complex|organic substance metabolic process|regulation of locomotion|anatomical structure development|vesicle-mediated transport|positive regulation of locomotion|cell motility|regulation of ce…	-	-	-	-	7:107743949-107761667	642	147	567	84	171	50	4.06655	1.09691	4.13643	0.673563	1.14653	0.372101	3.09996	0.73073	2.08484	3.09714e-05	0.000502292	UP
ENSG00000012822	CALCOCO1	calcium binding and coiled-coil domain 1 [Source:HGNC Symbol;Acc:HGNC:29306]	protein_coding	GO:0009987|GO:0050896|GO:0008152|GO:0023052|GO:0005515|GO:0003712|GO:0007267|GO:0005737|GO:0007165|GO:0071704|GO:0050794|GO:0006807|GO:0009058|GO:0007154|GO:0005829|GO:0043167|GO:0003682|GO:0097159|GO:0044237|GO:0005622|GO:0009893|GO:0000790|GO:0019222|GO:0009755|GO:0034641|GO:0046483|GO:1901360|GO:0008022|GO:0008013|GO:0043227|GO:1905114|GO:0009725|GO:0031325|GO:0006139|GO:0043229|GO:0043169|GO:…	cellular process|response to stimulus|metabolic process|signaling|protein binding|transcription coregulator activity|cell-cell signaling|cytoplasm|signal transduction|organic substance metabolic process|regulation of cellular process|nitrogen compound metabolic process|biosynthetic process|cell communication|cytosol|ion binding|chromatin binding|organic cyclic compound binding|cellular metabolic …	-	-	-	-	12:53708517-53727745	872	1247	801	242	248	171	2.94398	4.95961	3.1146	1.03429	0.886273	0.678285	3.67273	0.866282	2.08394	1.14347e-10	9.16637e-09	UP
ENSG00000127561	SYNGR3	synaptogyrin 3 [Source:HGNC Symbol;Acc:HGNC:11501]	protein_coding	GO:0009987|GO:0044093|GO:0032502|GO:0005215|GO:0005515|GO:0007275|GO:0012505|GO:0032411|GO:0031224|GO:0005737|GO:0048856|GO:0016192|GO:0016020|GO:0005622|GO:0051050|GO:0098793|GO:0030054|GO:0048857|GO:0030901|GO:0032940|GO:0016021|GO:0043227|GO:0048513|GO:0031410|GO:0051049|GO:0045202|GO:0008021|GO:0043229|GO:0006887|GO:0031090|GO:0060322|GO:0030133|GO:0007420|GO:0030659|GO:0012506|GO:0045055|GO:…	cellular process|positive regulation of molecular function|developmental process|transporter activity|protein binding|multicellular organism development|endomembrane system|positive regulation of transporter activity|intrinsic component of membrane|cytoplasm|anatomical structure development|vesicle-mediated transport|membrane|intracellular anatomical structure|positive regulation of transport|pre…	-	-	-	-	16:1989660-1994275	343	320	208	50	79	69	2.87783	3.16288	2.00996	0.531069	0.701608	0.680169	2.68356	0.637615	2.07339	2.54605e-09	1.43443e-07	UP
ENSG00000111674	ENO2	enolase 2 [Source:HGNC Symbol;Acc:HGNC:3353]	protein_coding	GO:0032991|GO:0009987|GO:0003824|GO:0008152|GO:0005515|GO:0019674|GO:0071944|GO:0005737|GO:1902494|GO:0071704|GO:0044281|GO:0005615|GO:0005576|GO:0016020|GO:0050794|GO:0006807|GO:0009058|GO:0005829|GO:0016829|GO:0043167|GO:0046034|GO:0006734|GO:0009056|GO:0044237|GO:0001917|GO:0036477|GO:0005622|GO:0044297|GO:0043204|GO:0034641|GO:1901135|GO:0046483|GO:1901360|GO:0019637|GO:0070062|GO:0043227|GO:…	protein-containing complex|cellular process|catalytic activity|metabolic process|protein binding|NAD metabolic process|cell periphery|cytoplasm|catalytic complex|organic substance metabolic process|small molecule metabolic process|extracellular space|extracellular region|membrane|regulation of cellular process|nitrogen compound metabolic process|biosynthetic process|cytosol|lyase activity|ion bin…	K01689	enolase[4.2.1.11]	hsa01100|hsa01200|hsa04066|hsa03018|hsa01230|hsa00010	Metabolic pathways - Homo sapiens (human)聽|Carbon metabolism - Homo sapiens (human)聽|HIF-1 signaling pathway - Homo sapiens (human)聽|RNA degradation - Homo sapiens (human)聽|Biosynthesis of amino acids - Homo sapiens (human)聽|Glycolysis / Gluconeogenesis - Homo sapiens (human)聽	12:6913745-6923698	2525	3137	3382	761	506	774	13.68	20.0217	21.1033	5.21936	2.90185	4.9268	18.2683	4.34934	2.07048	1.71567e-10	1.29053e-08	UP
ENSG00000254910	AC136475.2	novel transcript	lncRNA	-	-	-	-	-	-	11:310139-311141	39	26	10	2	7	8	5.3131	4.17273	1.56899	0.344972	1.00938	1.28046	3.68494	0.878273	2.0689	0.001371	0.0114653	UP
ENSG00000142178	SIK1	salt inducible kinase 1 [Source:HGNC Symbol;Acc:HGNC:11142]	protein_coding	GO:0009987|GO:0050896|GO:0003824|GO:0032502|GO:0008152|GO:0044092|GO:0023052|GO:0048511|GO:0007049|GO:0005515|GO:0007623|GO:0007275|GO:0048869|GO:0050793|GO:0016740|GO:0005737|GO:0007165|GO:0071704|GO:0044281|GO:0048856|GO:0036094|GO:0009892|GO:0097367|GO:0050794|GO:0006807|GO:0009058|GO:0007154|GO:0043167|GO:0048523|GO:0097159|GO:0044237|GO:0005622|GO:0043433|GO:0003700|GO:0008219|GO:0042752|GO:…	cellular process|response to stimulus|catalytic activity|developmental process|metabolic process|negative regulation of molecular function|signaling|rhythmic process|cell cycle|protein binding|circadian rhythm|multicellular organism development|cellular developmental process|regulation of developmental process|transferase activity|cytoplasm|signal transduction|organic substance metabolic process|…	K19008	serine/threonine-protein kinase SIK1[2.7.11.1]	hsa04922	Glucagon signaling pathway - Homo sapiens (human)聽	21:43414483-43427131	2121	2104	1766	457	467	433	18.8029	21.9732	18.0313	5.12873	4.38228	4.50995	19.6025	4.67365	2.06841	6.70614e-14	1.21266e-11	UP
ENSG00000120885	CLU	clusterin [Source:HGNC Symbol;Acc:HGNC:2095]	protein_coding	GO:0032991|GO:0009987|GO:0050896|GO:0044093|GO:0003824|GO:0032502|GO:0008152|GO:0002376|GO:0023052|GO:0005515|GO:0009653|GO:0007275|GO:0008283|GO:0012505|GO:0045321|GO:0002682|GO:0048869|GO:0016740|GO:0071944|GO:0005737|GO:0033036|GO:0007165|GO:0071704|GO:0050790|GO:0048856|GO:0016192|GO:0005615|GO:0005576|GO:0009892|GO:0023051|GO:0097242|GO:0048471|GO:0016020|GO:0050794|GO:0006807|GO:0051091|GO:…	protein-containing complex|cellular process|response to stimulus|positive regulation of molecular function|catalytic activity|developmental process|metabolic process|immune system process|signaling|protein binding|anatomical structure morphogenesis|multicellular organism development|cell population proliferation|endomembrane system|leukocyte activation|regulation of immune system process|cellular…	K17252	clusterin[-]	hsa04610	Complement and coagulation cascades - Homo sapiens (human)聽	8:27596917-27614700	3728	3346	1894	535	749	749	18.7271	19.8009	10.9579	3.40218	3.98269	4.42055	16.4953	3.93514	2.06757	3.08958e-12	3.9047e-10	UP
ENSG00000002726	AOC1	amine oxidase copper containing 1 [Source:HGNC Symbol;Acc:HGNC:80]	protein_coding	GO:0009987|GO:0050896|GO:0003824|GO:0008152|GO:0002376|GO:0005515|GO:0016491|GO:0012505|GO:0045321|GO:0071944|GO:0005737|GO:0071704|GO:0016192|GO:0005615|GO:0005576|GO:0097367|GO:0016020|GO:0006807|GO:0007154|GO:0006955|GO:0048038|GO:0043167|GO:0001775|GO:0051641|GO:0044237|GO:0005622|GO:0044877|GO:0030054|GO:0046677|GO:0051649|GO:0034641|GO:0070062|GO:0030141|GO:0042802|GO:0009991|GO:0016638|GO:…	cellular process|response to stimulus|catalytic activity|metabolic process|immune system process|protein binding|oxidoreductase activity|endomembrane system|leukocyte activation|cell periphery|cytoplasm|organic substance metabolic process|vesicle-mediated transport|extracellular space|extracellular region|carbohydrate derivative binding|membrane|nitrogen compound metabolic process|cell communicat…	K11182	diamine oxidase[1.4.3.22]	hsa01100|hsa00330|hsa00380|hsa00340	Metabolic pathways - Homo sapiens (human)聽|Arginine and proline metabolism - Homo sapiens (human)聽|Tryptophan metabolism - Homo sapiens (human)聽|Histidine metabolism - Homo sapiens (human)聽	7:150824627-150861504	415	358	310	92	86	66	3.35795	3.41249	2.88894	0.942372	0.736587	0.627435	3.21979	0.768798	2.06629	8.63121e-10	5.50377e-08	UP
ENSG00000281183	NPTN-IT1	NPTN intronic transcript 1 [Source:HGNC Symbol;Acc:HGNC:45091]	lncRNA	-	-	-	-	-	-	15:73567012-73569294	175	233	239	65	58	25	4.09357	6.42071	6.43892	1.92481	1.43611	0.687061	5.65106	1.34933	2.06628	1.83858e-06	4.6283e-05	UP
ENSG00000137449	CPEB2	cytoplasmic polyadenylation element binding protein 2 [Source:HGNC Symbol;Acc:HGNC:21745]	protein_coding	GO:0032991|GO:0009987|GO:0098772|GO:0050896|GO:0003824|GO:0008152|GO:0044092|GO:0045182|GO:0030234|GO:0005737|GO:0071704|GO:0050790|GO:1990904|GO:0043086|GO:0009892|GO:0050794|GO:0006807|GO:0009058|GO:0004857|GO:0030371|GO:0016787|GO:0034260|GO:0048523|GO:0042995|GO:0097159|GO:0044237|GO:0005622|GO:0044877|GO:0030054|GO:0019222|GO:0005095|GO:0034641|GO:0046685|GO:0009890|GO:0120025|GO:0006979|GO:…	protein-containing complex|cellular process|molecular function regulator|response to stimulus|catalytic activity|metabolic process|negative regulation of molecular function|translation regulator activity|enzyme regulator activity|cytoplasm|organic substance metabolic process|regulation of catalytic activity|ribonucleoprotein complex|negative regulation of catalytic activity|negative regulation of…	K02602	cytoplasmic polyadenylation element-binding protein[-]	hsa04114|hsa04914	Oocyte meiosis - Homo sapiens (human)聽|Progesterone-mediated oocyte maturation - Homo sapiens (human)聽	4:15002481-15070153	304	386	242	92	71	48	1.14466	1.71219	1.04947	0.438529	0.282983	0.212347	1.3021	0.311286	2.06453	1.27692e-07	4.62279e-06	UP
ENSG00000090006	LTBP4	latent transforming growth factor beta binding protein 4 [Source:HGNC Symbol;Acc:HGNC:6717]	protein_coding	GO:0009987|GO:0050896|GO:0003824|GO:0032502|GO:0008152|GO:0005198|GO:0023052|GO:0038023|GO:0005515|GO:0007275|GO:0007267|GO:0048869|GO:0050793|GO:0016740|GO:0071944|GO:0007165|GO:0071704|GO:0048856|GO:0005615|GO:0005576|GO:0023051|GO:0040008|GO:0097367|GO:0050794|GO:0006807|GO:0007154|GO:0043167|GO:0005201|GO:0044237|GO:0044877|GO:0006457|GO:0019222|GO:0019838|GO:0001558|GO:0010646|GO:0023061|GO:…	cellular process|response to stimulus|catalytic activity|developmental process|metabolic process|structural molecule activity|signaling|signaling receptor activity|protein binding|multicellular organism development|cell-cell signaling|cellular developmental process|regulation of developmental process|transferase activity|cell periphery|signal transduction|organic substance metabolic process|anato…	-	-	-	-	19:40592883-40629818	2252	2745	1513	460	603	436	7.13568	10.2464	5.5215	1.84515	2.02247	1.62312	7.63453	1.83025	2.0605	4.69396e-12	5.61348e-10	UP
ENSG00000129991	TNNI3	troponin I3, cardiac type [Source:HGNC Symbol;Acc:HGNC:11947]	protein_coding	GO:0032991|GO:0009987|GO:0098772|GO:0050896|GO:0003824|GO:0032502|GO:0005215|GO:0044092|GO:0023052|GO:0005515|GO:0009653|GO:0007275|GO:0030029|GO:0048869|GO:0019725|GO:0005737|GO:0007165|GO:0050790|GO:0048856|GO:0043086|GO:0016247|GO:0050794|GO:0022857|GO:0055085|GO:0030017|GO:0007154|GO:0005829|GO:0016787|GO:0005861|GO:0043167|GO:0036379|GO:0005622|GO:0044877|GO:0016887|GO:0001568|GO:0016248|GO:…	protein-containing complex|cellular process|molecular function regulator|response to stimulus|catalytic activity|developmental process|transporter activity|negative regulation of molecular function|signaling|protein binding|anatomical structure morphogenesis|multicellular organism development|actin filament-based process|cellular developmental process|cellular homeostasis|cytoplasm|signal transdu…	K12044	troponin I, cardiac muscle[-]	hsa04024|hsa05415|hsa04261|hsa05414|hsa05410|hsa04260	cAMP signaling pathway - Homo sapiens (human)聽|Diabetic cardiomyopathy - Homo sapiens (human)聽|Adrenergic signaling in cardiomyocytes - Homo sapiens (human)聽|Dilated cardiomyopathy - Homo sapiens (human)聽|Hypertrophic cardiomyopathy - Homo sapiens (human)聽|Cardiac muscle contraction - Homo sapiens (human)聽	19:55151767-55157773	155	142	77	19	24	42	1.98217	2.13925	1.1341	0.307585	0.324882	0.631045	1.75184	0.42117	2.0564	2.87615e-06	6.72467e-05	UP
ENSG00000197353	LYPD2	LY6/PLAUR domain containing 2 [Source:HGNC Symbol;Acc:HGNC:25215]	protein_coding	GO:0005515|GO:0031224|GO:0071944|GO:0005576|GO:0016020|GO:0031225|GO:0005886	protein binding|intrinsic component of membrane|cell periphery|extracellular region|membrane|anchored component of membrane|plasma membrane	-	-	-	-	8:142750150-142752532	14	14	10	0	4	5	1.26289	1.48778	1.03893	0	0.381973	0.529964	1.2632	0.303979	2.05504	0.00478855	0.031252	UP
ENSG00000224781	EIF4A2P4	eukaryotic translation initiation factor 4A2 pseudogene 4 [Source:HGNC Symbol;Acc:HGNC:45101]	processed_pseudogene	-	-	-	-	-	-	X:52832704-52833899	73	41	30	3	13	17	3.2596	2.15668	1.5428	0.169602	0.614465	0.891821	2.31969	0.558629	2.05397	0.000200664	0.00238455	UP
ENSG00000138834	MAPK8IP3	mitogen-activated protein kinase 8 interacting protein 3 [Source:HGNC Symbol;Acc:HGNC:6884]	protein_coding	GO:0009987|GO:0050896|GO:0044093|GO:0003824|GO:0032502|GO:0008152|GO:0040011|GO:0023052|GO:0060090|GO:0005515|GO:0009653|GO:0007275|GO:0012505|GO:0048869|GO:0030427|GO:0050793|GO:0016740|GO:0071944|GO:0005737|GO:0033036|GO:0007165|GO:0071704|GO:0009791|GO:0050790|GO:0040012|GO:0048856|GO:0016192|GO:0040017|GO:0030674|GO:0023051|GO:0048870|GO:0031256|GO:0048471|GO:0016020|GO:0050794|GO:0006807|GO:…	cellular process|response to stimulus|positive regulation of molecular function|catalytic activity|developmental process|metabolic process|locomotion|signaling|molecular adaptor activity|protein binding|anatomical structure morphogenesis|multicellular organism development|endomembrane system|cellular developmental process|site of polarized growth|regulation of developmental process|transferase ac…	K04436	mitogen-activated protein kinase 8 interacting protein 3[-]	hsa04010	MAPK signaling pathway - Homo sapiens (human)聽	16:1706183-1770351	922	1302	1167	306	299	181	2.5771	4.2872	3.75684	1.08275	0.884645	0.594399	3.54038	0.853932	2.05171	6.07195e-10	4.04657e-08	UP
ENSG00000261092	LINC02178	long intergenic non-protein coding RNA 2178 [Source:HGNC Symbol;Acc:HGNC:53040]	lncRNA	-	-	-	-	-	-	16:50390916-50395133	11	11	12	2	4	2	1.38216	1.62831	1.7367	0.318186	0.532066	0.295221	1.58239	0.381824	2.05112	0.00448493	0.0296777	UP
ENSG00000105516	DBP	D-box binding PAR bZIP transcription factor [Source:HGNC Symbol;Acc:HGNC:2697]	protein_coding	GO:0009987|GO:0032502|GO:0008152|GO:0048511|GO:0007623|GO:0007275|GO:0071704|GO:0048856|GO:0050794|GO:0006807|GO:0009058|GO:0097159|GO:0044237|GO:0005622|GO:0003700|GO:0009893|GO:0000790|GO:0019222|GO:0034641|GO:0046483|GO:1901360|GO:0043227|GO:0031325|GO:0048513|GO:0006139|GO:0043229|GO:0000981|GO:0006725|GO:0051173|GO:0051171|GO:0044260|GO:0001216|GO:0003676|GO:0044249|GO:0031323|GO:0043170|GO:…	cellular process|developmental process|metabolic process|rhythmic process|circadian rhythm|multicellular organism development|organic substance metabolic process|anatomical structure development|regulation of cellular process|nitrogen compound metabolic process|biosynthetic process|organic cyclic compound binding|cellular metabolic process|intracellular anatomical structure|DNA-binding transcript…	-	-	-	-	19:48630030-48637379	1925	1988	1068	314	381	453	10.2791	12.5056	6.56824	2.12258	2.15352	2.842	9.78433	2.3727	2.04394	2.28325e-11	2.23209e-09	UP
ENSG00000272264	AC009686.2	novel transcript	lncRNA	-	-	-	-	-	-	8:80032724-80033300	23	41	53	7	12	9	2.12873	4.47034	5.64961	0.820163	1.1756	0.978642	4.08289	0.991469	2.04195	0.000154852	0.00191818	UP
ENSG00000257086	AP001453.2	novel transcript	lncRNA	-	-	-	-	-	-	11:64246939-64249494	89	71	56	6	22	23	5.57203	5.23651	4.03796	0.475521	1.45793	1.69178	4.94883	1.20841	2.03398	1.45918e-05	0.000264813	UP
ENSG00000196878	LAMB3	laminin subunit beta 3 [Source:HGNC Symbol;Acc:HGNC:6490]	protein_coding	GO:0032991|GO:0009987|GO:0032502|GO:0040011|GO:0005198|GO:0005515|GO:0009653|GO:0007275|GO:0048869|GO:0071944|GO:0048856|GO:0005576|GO:0048870|GO:0007155|GO:0005201|GO:0043256|GO:0048646|GO:0044877|GO:0048598|GO:0009887|GO:0001704|GO:0048513|GO:0030154|GO:0016477|GO:0000902|GO:0048468|GO:0016043|GO:0031012|GO:0009888|GO:0031589|GO:0005610|GO:0043062|GO:0000904|GO:0035987|GO:0007369|GO:0008544|GO:…	protein-containing complex|cellular process|developmental process|locomotion|structural molecule activity|protein binding|anatomical structure morphogenesis|multicellular organism development|cellular developmental process|cell periphery|anatomical structure development|extracellular region|cell motility|cell adhesion|extracellular matrix structural constituent|laminin complex|anatomical structur…	K06244	laminin, beta 3[-]	hsa05200|hsa04151|hsa05165|hsa04510|hsa05145|hsa05146|hsa05222|hsa04512	Pathways in cancer - Homo sapiens (human)聽|PI3K-Akt signaling pathway - Homo sapiens (human)聽|Human papillomavirus infection - Homo sapiens (human)聽|Focal adhesion - Homo sapiens (human)聽|Toxoplasmosis - Homo sapiens (human)聽|Amoebiasis - Homo sapiens (human)聽|Small cell lung cancer - Homo sapiens (human)聽|ECM-receptor interaction - Homo sapiens (human)聽	1:209614870-209652425	51685	51883	48003	13884	11615	9556	446.99	528.592	478.137	152.004	106.329	97.0974	484.573	118.477	2.03211	4.70174e-12	5.61348e-10	UP
ENSG00000230088	KRT16P5	keratin 16 pseudogene 5 [Source:HGNC Symbol;Acc:HGNC:37810]	processed_pseudogene	-	-	-	-	-	-	17:20493634-20494155	195	144	116	37	32	35	19.9496	17.355	13.6681	4.79195	3.46533	4.20697	16.9909	4.15475	2.03193	9.54675e-08	3.63437e-06	UP
ENSG00000287306	AC016821.1	novel transcript	lncRNA	-	-	-	-	-	-	10:69510166-69544257	72	71	48	7	26	13	1.31544	1.52814	1.01004	0.1619	0.502819	0.279056	1.28454	0.314592	2.0297	1.74284e-05	0.000309096	UP
ENSG00000162772	ATF3	activating transcription factor 3 [Source:HGNC Symbol;Acc:HGNC:785]	protein_coding	GO:0032991|GO:0009987|GO:0050896|GO:0032502|GO:0008152|GO:0023052|GO:0005515|GO:0007275|GO:0008283|GO:0048869|GO:0007165|GO:0071704|GO:0044281|GO:0048856|GO:0009892|GO:0023051|GO:0050794|GO:0006807|GO:0009058|GO:0007154|GO:0005654|GO:0048523|GO:0097159|GO:0044237|GO:0005622|GO:0003700|GO:0009893|GO:0008219|GO:1990622|GO:0000790|GO:0019222|GO:0009968|GO:0034641|GO:0046685|GO:0046483|GO:0010646|GO:…	protein-containing complex|cellular process|response to stimulus|developmental process|metabolic process|signaling|protein binding|multicellular organism development|cell population proliferation|cellular developmental process|signal transduction|organic substance metabolic process|small molecule metabolic process|anatomical structure development|negative regulation of metabolic process|regulatio…	-	-	-	-	1:212565334-212620777	387	395	329	69	112	82	2.09203	2.51545	2.04835	0.472186	0.640876	0.520797	2.21861	0.54462	2.02634	3.63064e-10	2.53395e-08	UP
ENSG00000265194	AL359922.2	novel transcript, antisense MTAP	lncRNA	-	-	-	-	-	-	9:21858910-21861926	47	76	64	18	14	12	0.831949	1.58479	1.30475	0.403334	0.262319	0.249568	1.2405	0.305074	2.02369	1.79263e-05	0.000315531	UP
ENSG00000266145	RHOT1P1	ras homolog family member T1 pseudogene 1 [Source:HGNC Symbol;Acc:HGNC:23777]	processed_pseudogene	-	-	-	-	-	-	18:14222008-14222331	34	18	30	4	5	10	5.60415	3.49511	5.69502	0.834539	0.87236	1.93645	4.93143	1.21445	2.0217	0.000434047	0.00450174	UP
ENSG00000130066	SAT1	spermidine/spermine N1-acetyltransferase 1 [Source:HGNC Symbol;Acc:HGNC:10540]	protein_coding	GO:0009987|GO:0003824|GO:0032502|GO:0008152|GO:0005515|GO:0009653|GO:0007275|GO:0008283|GO:0016740|GO:0005737|GO:0071704|GO:0048856|GO:0050794|GO:0006807|GO:0009058|GO:0005829|GO:0043167|GO:0009056|GO:0044237|GO:0048646|GO:0005622|GO:0001568|GO:0034641|GO:0035295|GO:0042802|GO:0035239|GO:0043169|GO:0019809|GO:0001525|GO:0042127|GO:0016746|GO:0044249|GO:0048514|GO:0016747|GO:0072359|GO:1901565|GO:…	cellular process|catalytic activity|developmental process|metabolic process|protein binding|anatomical structure morphogenesis|multicellular organism development|cell population proliferation|transferase activity|cytoplasm|organic substance metabolic process|anatomical structure development|regulation of cellular process|nitrogen compound metabolic process|biosynthetic process|cytosol|ion binding…	K00657	diamine N-acetyltransferase[2.3.1.57]	hsa01100|hsa00330|hsa04216	Metabolic pathways - Homo sapiens (human)聽|Arginine and proline metabolism - Homo sapiens (human)聽|Ferroptosis - Homo sapiens (human)聽	X:23783173-23786226	19642	15634	5246	1797	3716	3976	179.8	168.592	55.3074	20.8238	36.0062	42.761	134.566	33.197	2.01919	2.97252e-07	9.55328e-06	UP
ENSG00000139890	REM2	RRAD and GEM like GTPase 2 [Source:HGNC Symbol;Acc:HGNC:20248]	protein_coding	GO:0009987|GO:0098772|GO:0050896|GO:0003824|GO:0005215|GO:0023052|GO:0005515|GO:0071944|GO:0007165|GO:0036094|GO:0016247|GO:0097367|GO:0016020|GO:0050794|GO:0022857|GO:0055085|GO:0007154|GO:0016787|GO:0043167|GO:0097159|GO:0022803|GO:0015075|GO:0034220|GO:0000166|GO:0016817|GO:0099106|GO:0005886|GO:0006811|GO:0008324|GO:0017076|GO:0035639|GO:0005246|GO:0022890|GO:0016818|GO:0015267|GO:0005216|GO:…	cellular process|molecular function regulator|response to stimulus|catalytic activity|transporter activity|signaling|protein binding|cell periphery|signal transduction|small molecule binding|channel regulator activity|carbohydrate derivative binding|membrane|regulation of cellular process|transmembrane transporter activity|transmembrane transport|cell communication|hydrolase activity|ion binding|…	-	-	-	-	14:22883222-22887678	76	87	27	6	14	25	1.51557	2.04382	0.620124	0.151464	0.295525	0.585721	1.39317	0.344237	2.0169	0.000368799	0.00394788	UP
ENSG00000164211	STARD4	StAR related lipid transfer domain containing 4 [Source:HGNC Symbol;Acc:HGNC:18058]	protein_coding	GO:0009987|GO:0008152|GO:0005215|GO:0005515|GO:0012505|GO:0005737|GO:0033036|GO:0071704|GO:0044281|GO:0005319|GO:0036094|GO:0050794|GO:0009058|GO:0005829|GO:0051641|GO:0097159|GO:0044237|GO:0005622|GO:0008289|GO:0009893|GO:0019222|GO:0051649|GO:0005783|GO:1901360|GO:0005496|GO:0006629|GO:0045834|GO:0043227|GO:0031325|GO:0031410|GO:0043229|GO:0044255|GO:0043178|GO:0006082|GO:0015248|GO:0016043|GO:…	cellular process|metabolic process|transporter activity|protein binding|endomembrane system|cytoplasm|macromolecule localization|organic substance metabolic process|small molecule metabolic process|lipid transporter activity|small molecule binding|regulation of cellular process|biosynthetic process|cytosol|cellular localization|organic cyclic compound binding|cellular metabolic process|intracellu…	-	-	-	-	5:111496033-111512590	7858	6563	3943	1204	1543	1547	30.0864	29.6021	17.3875	5.83569	6.25349	6.959	25.692	6.34939	2.01663	4.35427e-12	5.28864e-10	UP
ENSG00000131242	RAB11FIP4	RAB11 family interacting protein 4 [Source:HGNC Symbol;Acc:HGNC:30267]	protein_coding	GO:0009987|GO:0016032|GO:0032502|GO:0007049|GO:0005515|GO:0032153|GO:0007275|GO:0012505|GO:0071944|GO:0005737|GO:0051301|GO:0030496|GO:0048856|GO:0016192|GO:0005615|GO:0005576|GO:0048471|GO:0016020|GO:0050794|GO:0005815|GO:0043167|GO:0051641|GO:0005622|GO:0051668|GO:0051649|GO:0045787|GO:0032154|GO:0042802|GO:0043227|GO:0019899|GO:0048513|GO:0031410|GO:0043229|GO:0005768|GO:0003407|GO:0005813|GO:…	cellular process|viral process|developmental process|cell cycle|protein binding|cell division site|multicellular organism development|endomembrane system|cell periphery|cytoplasm|cell division|midbody|anatomical structure development|vesicle-mediated transport|extracellular space|extracellular region|perinuclear region of cytoplasm|membrane|regulation of cellular process|microtubule organizing ce…	K12485	Rab11 family-interacting protein 3/4[-]	hsa04144	Endocytosis - Homo sapiens (human)聽	17:31391675-31538211	1280	1818	2153	508	406	329	3.97422	6.64963	7.69905	1.9967	1.33434	1.20015	6.10763	1.5104	2.01569	2.61827e-09	1.46922e-07	UP
ENSG00000171992	SYNPO	synaptopodin [Source:HGNC Symbol;Acc:HGNC:30672]	protein_coding	GO:0009987|GO:0050896|GO:0007610|GO:0023052|GO:0005515|GO:0030018|GO:0012505|GO:0007267|GO:0030029|GO:0019725|GO:0005737|GO:0031674|GO:0023051|GO:0032432|GO:0050794|GO:0030017|GO:0007154|GO:0005829|GO:0098794|GO:0042995|GO:0007611|GO:0036477|GO:0005622|GO:0044297|GO:0007632|GO:0043204|GO:0042641|GO:0030054|GO:0010646|GO:0120025|GO:0009314|GO:0042592|GO:0043227|GO:0044089|GO:0007612|GO:0048167|GO:…	cellular process|response to stimulus|behavior|signaling|protein binding|Z disc|endomembrane system|cell-cell signaling|actin filament-based process|cellular homeostasis|cytoplasm|I band|regulation of signaling|actin filament bundle|regulation of cellular process|sarcomere|cell communication|cytosol|postsynapse|cell projection|learning or memory|somatodendritic compartment|intracellular anatomica…	K21112	synaptopodin[-]	hsa04530	Tight junction - Homo sapiens (human)聽	5:150601080-150659207	1403	1617	2605	723	345	238	3.40972	4.62949	7.29155	2.22437	0.88752	0.679572	5.11025	1.26382	2.0156	4.34266e-06	9.44665e-05	UP
ENSG00000231351	WBP1P1	WBP1 pseudogene 1 [Source:HGNC Symbol;Acc:HGNC:54567]	processed_pseudogene	-	-	-	-	-	-	2:86930250-86930754	107	118	42	18	24	21	11.3152	14.7002	5.11542	2.40962	2.68655	2.60915	10.3769	2.56844	2.01442	1.9259e-05	0.000336877	UP
ENSG00000099194	SCD	stearoyl-CoA desaturase [Source:HGNC Symbol;Acc:HGNC:10571]	protein_coding	GO:0009987|GO:0050896|GO:0003824|GO:0008152|GO:0005515|GO:0016491|GO:0012505|GO:0031224|GO:0005737|GO:0071704|GO:0044281|GO:0016020|GO:0006807|GO:1990845|GO:0009058|GO:0043167|GO:0048871|GO:0044237|GO:0005622|GO:0009893|GO:0019222|GO:0031300|GO:0016705|GO:0005783|GO:0034641|GO:1901135|GO:0046483|GO:1901360|GO:0019637|GO:0006629|GO:0042592|GO:0006790|GO:0016021|GO:0043227|GO:0006066|GO:0006139|GO:…	cellular process|response to stimulus|catalytic activity|metabolic process|protein binding|oxidoreductase activity|endomembrane system|intrinsic component of membrane|cytoplasm|organic substance metabolic process|small molecule metabolic process|membrane|nitrogen compound metabolic process|adaptive thermogenesis|biosynthetic process|ion binding|multicellular organismal homeostasis|cellular metabo…	K00507	stearoyl-CoA desaturase (Delta-9 desaturase)[1.14.19.1]	hsa01100|hsa04152|hsa03320|hsa01212|hsa01040	Metabolic pathways - Homo sapiens (human)聽|AMPK signaling pathway - Homo sapiens (human)聽|PPAR signaling pathway - Homo sapiens (human)聽|Fatty acid metabolism - Homo sapiens (human)聽|Biosynthesis of unsaturated fatty acids - Homo sapiens (human)聽	10:100347233-100364826	148936	152233	174747	46400	36984	28252	1516.44	1825.98	2049.21	598.068	398.6	337.965	1797.21	444.878	2.01428	1.18299e-10	9.32689e-09	UP
ENSG00000258955	LINC00519	long intergenic non-protein coding RNA 519 [Source:HGNC Symbol;Acc:HGNC:19838]	lncRNA	-	-	-	-	-	-	14:51304108-51331918	221	176	116	32	28	59	6.826	6.40399	4.12652	1.2512	0.915427	2.14104	5.7855	1.43589	2.0105	1.7238e-06	4.3928e-05	UP
ENSG00000135821	GLUL	glutamate-ammonia ligase [Source:HGNC Symbol;Acc:HGNC:4341]	protein_coding	GO:0032991|GO:0009987|GO:0050896|GO:0003824|GO:0032502|GO:0008152|GO:0040011|GO:0023052|GO:0043209|GO:0005515|GO:0009653|GO:0007275|GO:0008283|GO:0012505|GO:0007267|GO:0050793|GO:0016740|GO:0071944|GO:0005737|GO:0033036|GO:0071704|GO:0044281|GO:0040012|GO:0048856|GO:0005615|GO:0005576|GO:0036094|GO:0044306|GO:0023051|GO:0048870|GO:0097367|GO:0016020|GO:0050794|GO:0006807|GO:0009058|GO:0007154|GO:…	protein-containing complex|cellular process|response to stimulus|catalytic activity|developmental process|metabolic process|locomotion|signaling|myelin sheath|protein binding|anatomical structure morphogenesis|multicellular organism development|cell population proliferation|endomembrane system|cell-cell signaling|regulation of developmental process|transferase activity|cell periphery|cytoplasm|ma…	K01915	glutamine synthetase[6.3.1.2]	hsa01100|hsa04217|hsa04724|hsa04727|hsa01230|hsa00250|hsa00630|hsa00220|hsa00910	Metabolic pathways - Homo sapiens (human)聽|Necroptosis - Homo sapiens (human)聽|Glutamatergic synapse - Homo sapiens (human)聽|GABAergic synapse - Homo sapiens (human)聽|Biosynthesis of amino acids - Homo sapiens (human)聽|Alanine, aspartate and glutamate metabolism - Homo sapiens (human)聽|Glyoxylate and dicarboxylate metabolism - Homo sapiens (human)聽|Arginine biosynthesis - Homo sapiens (human)聽|Ni…	1:182378098-182392206	16781	16970	13342	3962	4057	3107	32.2385	38.4061	29.5208	9.6356	8.25011	7.01288	33.3885	8.29953	2.00825	6.64133e-13	9.87272e-11	UP
ENSG00000267834	AL592211.1	novel transcript	lncRNA	-	-	-	-	-	-	9:129004502-129004998	30	19	9	1	8	5	3.22352	2.40508	1.11377	0.136045	0.909971	0.631264	2.24746	0.559094	2.00713	0.00350168	0.0243613	UP
ENSG00000110628	SLC22A18	solute carrier family 22 member 18 [Source:HGNC Symbol;Acc:HGNC:10964]	protein_coding	GO:0009987|GO:0050896|GO:0005215|GO:0005515|GO:0012505|GO:0031224|GO:0071944|GO:0005737|GO:0016020|GO:0022857|GO:0055085|GO:0045177|GO:1990961|GO:0005622|GO:0007588|GO:0016021|GO:0043227|GO:0019899|GO:0043229|GO:0005635|GO:0140115|GO:0009636|GO:0016324|GO:0005886|GO:0006811|GO:0042908|GO:0043231|GO:0015291|GO:0044389|GO:0071702|GO:0006812|GO:0005634|GO:0031625|GO:0015695|GO:0015293	cellular process|response to stimulus|transporter activity|protein binding|endomembrane system|intrinsic component of membrane|cell periphery|cytoplasm|membrane|transmembrane transporter activity|transmembrane transport|apical part of cell|xenobiotic detoxification by transmembrane export across the plasma membrane|intracellular anatomical structure|excretion|integral component of membrane|membra…	-	-	-	-	11:2899721-2925246	151	161	127	27	43	36	1.0341	1.2989	1.00171	0.234076	0.311709	0.28966	1.11157	0.278482	1.99695	6.3011e-08	2.51333e-06	UP
ENSG00000249007	AL691482.3	novel transcript	lncRNA	-	-	-	-	-	-	1:202011370-202015657	176	217	88	29	35	51	9.52279	13.8317	5.48385	1.98637	2.00457	3.24207	9.61278	2.411	1.99532	4.06511e-06	8.96657e-05	UP
ENSG00000267645	AC105052.3	novel protein, POLR2J2-UPK3BL readthrough	protein_coding	-	-	-	-	-	-	7:102637049-102671641	5817	4622	5910	1228	1293	1371	194.398	181.964	227.474	51.9516	45.7394	53.8306	201.279	50.5072	1.99463	6.30517e-13	9.61435e-11	UP
ENSG00000171401	KRT13	keratin 13 [Source:HGNC Symbol;Acc:HGNC:6415]	protein_coding	GO:0009987|GO:0032502|GO:0005198|GO:0005515|GO:0007275|GO:0048869|GO:0005737|GO:0048856|GO:0005615|GO:0005576|GO:0031424|GO:0005829|GO:0005622|GO:0008219|GO:0070062|GO:0043227|GO:0048513|GO:0012501|GO:0043229|GO:0030154|GO:0070268|GO:0016043|GO:0009888|GO:0060429|GO:0043231|GO:0030855|GO:0099512|GO:0065010|GO:0031982|GO:0008544|GO:0043588|GO:0006996|GO:0007010|GO:0005634|GO:0030216|GO:1903561|GO:…	cellular process|developmental process|structural molecule activity|protein binding|multicellular organism development|cellular developmental process|cytoplasm|anatomical structure development|extracellular space|extracellular region|keratinization|cytosol|intracellular anatomical structure|cell death|extracellular exosome|membrane-bounded organelle|animal organ development|programmed cell death|…	K07604	type I keratin, acidic[-]	hsa04915|hsa05150	Estrogen signaling pathway - Homo sapiens (human)聽|Staphylococcus aureus infection - Homo sapiens (human)聽	17:41500981-41505705	25053	21525	15300	3769	5134	5851	204.2	206.681	143.628	38.8893	44.2946	56.0305	184.836	46.4048	1.9939	1.61107e-12	2.22668e-10	UP
ENSG00000145283	SLC10A6	solute carrier family 10 member 6 [Source:HGNC Symbol;Acc:HGNC:30603]	protein_coding	GO:0009987|GO:0005215|GO:0005515|GO:0031224|GO:0071944|GO:0033036|GO:0005319|GO:0016020|GO:0022857|GO:0055085|GO:0015125|GO:0015075|GO:0016021|GO:0005342|GO:0034220|GO:0010876|GO:1903825|GO:0005886|GO:0046943|GO:1905039|GO:0006811|GO:0005343|GO:0008324|GO:0006869|GO:0022890|GO:0008509|GO:0015291|GO:0008508|GO:0098655|GO:0098656|GO:0071702|GO:0015721|GO:0006812|GO:0098662|GO:0015711|GO:0006820|GO:…	cellular process|transporter activity|protein binding|intrinsic component of membrane|cell periphery|macromolecule localization|lipid transporter activity|membrane|transmembrane transporter activity|transmembrane transport|bile acid transmembrane transporter activity|ion transmembrane transporter activity|integral component of membrane|organic acid transmembrane transporter activity|ion transmemb…	-	-	-	-	4:86823468-86849384	73	101	119	25	26	20	1.82257	2.9706	3.42184	0.790132	0.687115	0.58667	2.73833	0.687973	1.99288	3.72932e-06	8.33734e-05	UP
ENSG00000128383	APOBEC3A	apolipoprotein B mRNA editing enzyme catalytic subunit 3A [Source:HGNC Symbol;Acc:HGNC:17343]	protein_coding	GO:0009987|GO:0050896|GO:0016032|GO:0003824|GO:0008152|GO:0002376|GO:0005515|GO:0032196|GO:0005737|GO:0019079|GO:0071704|GO:0044281|GO:0048525|GO:0050794|GO:0006807|GO:0050792|GO:0006955|GO:0016787|GO:0005654|GO:0043167|GO:0048523|GO:0009056|GO:0097159|GO:0044237|GO:0051707|GO:0005622|GO:0019058|GO:0070988|GO:0010529|GO:0080111|GO:0034641|GO:1901135|GO:0046483|GO:1901360|GO:0043227|GO:0045071|GO:…	cellular process|response to stimulus|viral process|catalytic activity|metabolic process|immune system process|protein binding|transposition|cytoplasm|viral genome replication|organic substance metabolic process|small molecule metabolic process|negative regulation of viral process|regulation of cellular process|nitrogen compound metabolic process|regulation of viral process|immune response|hydrol…	K18750	C->U-editing enzyme APOBEC3[3.5.4.-]	hsa05170	Human immunodeficiency virus 1 infection - Homo sapiens (human)聽	22:38952741-38992778	94	72	44	15	19	16	1.4795	1.335	0.797607	0.298875	0.316552	0.295869	1.20403	0.303765	1.98685	6.23484e-06	0.000129005	UP
ENSG00000164463	CREBRF	CREB3 regulatory factor [Source:HGNC Symbol;Acc:HGNC:24050]	protein_coding	GO:0009987|GO:0050896|GO:0022414|GO:0008152|GO:0000003|GO:0007610|GO:0023052|GO:0005515|GO:0005737|GO:0033036|GO:0007165|GO:0071704|GO:0048609|GO:0009892|GO:0023051|GO:0050794|GO:0006807|GO:0009058|GO:0007154|GO:0005829|GO:0005654|GO:0048523|GO:0051641|GO:0009056|GO:0097159|GO:0044237|GO:1904951|GO:0005622|GO:0051050|GO:0003700|GO:0009893|GO:0019098|GO:0016604|GO:0019222|GO:0060760|GO:0009968|GO:…	cellular process|response to stimulus|reproductive process|metabolic process|reproduction|behavior|signaling|protein binding|cytoplasm|macromolecule localization|signal transduction|organic substance metabolic process|multicellular organismal reproductive process|negative regulation of metabolic process|regulation of signaling|regulation of cellular process|nitrogen compound metabolic process|bio…	-	-	-	-	5:173056352-173139284	1131	1025	872	250	254	222	3.79703	4.05385	3.3717	1.0625	0.90264	0.875655	3.74086	0.946932	1.98204	5.42743e-12	6.38629e-10	UP
ENSG00000243368	MCCC1-AS1	MCCC1 antisense RNA 1 [Source:HGNC Symbol;Acc:HGNC:40366]	lncRNA	-	-	-	-	-	-	3:183016255-183017808	14	20	14	0	4	8	0.977297	1.64476	1.12561	0	0.295592	0.656133	1.24922	0.317242	1.97738	0.0060434	0.0373315	UP
ENSG00000105357	MYH14	myosin heavy chain 14 [Source:HGNC Symbol;Acc:HGNC:23212]	protein_coding	GO:0032991|GO:0003774|GO:0009987|GO:0003824|GO:0032502|GO:0007610|GO:0023052|GO:0005515|GO:0009653|GO:0007275|GO:0030029|GO:0048869|GO:0030427|GO:0050793|GO:0005737|GO:0071625|GO:0048856|GO:0005615|GO:0005576|GO:0036094|GO:0032432|GO:0097367|GO:0016020|GO:0007154|GO:0000146|GO:0005829|GO:0016787|GO:0043167|GO:0042995|GO:0150034|GO:0097159|GO:0005622|GO:0044877|GO:0030898|GO:0016887|GO:0016459|GO:…	protein-containing complex|cytoskeletal motor activity|cellular process|catalytic activity|developmental process|behavior|signaling|protein binding|anatomical structure morphogenesis|multicellular organism development|actin filament-based process|cellular developmental process|site of polarized growth|regulation of developmental process|cytoplasm|vocalization behavior|anatomical structure develop…	K10352	myosin heavy chain 9/10/11/14[-]	hsa04810|hsa05130|hsa04530|hsa04270	Regulation of actin cytoskeleton - Homo sapiens (human)聽|Pathogenic Escherichia coli infection - Homo sapiens (human)聽|Tight junction - Homo sapiens (human)聽|Vascular smooth muscle contraction - Homo sapiens (human)聽	19:50188186-50310542	4190	5397	9958	2773	1216	684	14.6498	22.2296	40.0997	12.2737	4.50038	2.80978	25.6597	6.52795	1.9748	6.77938e-05	0.000980459	UP
ENSG00000123384	LRP1	LDL receptor related protein 1 [Source:HGNC Symbol;Acc:HGNC:6692]	protein_coding	GO:0032991|GO:0009987|GO:0050896|GO:0044093|GO:0003824|GO:0032502|GO:0008152|GO:0040011|GO:0002376|GO:0044092|GO:0038024|GO:0023052|GO:0038023|GO:0005515|GO:0045927|GO:0009653|GO:0007275|GO:0008283|GO:0012505|GO:0007267|GO:0045178|GO:0040013|GO:0030029|GO:0048869|GO:0030427|GO:0050793|GO:0031224|GO:0019725|GO:0071944|GO:0005737|GO:0033036|GO:0007165|GO:0071704|GO:0050790|GO:0040012|GO:0048856|GO:…	protein-containing complex|cellular process|response to stimulus|positive regulation of molecular function|catalytic activity|developmental process|metabolic process|locomotion|immune system process|negative regulation of molecular function|cargo receptor activity|signaling|signaling receptor activity|protein binding|positive regulation of growth|anatomical structure morphogenesis|multicellular o…	K04550	low-density lipoprotein receptor-related protein 1 (alpha-2-macroglobulin receptor)[-]	hsa05010|hsa04979|hsa05144	Alzheimer disease - Homo sapiens (human)聽|Cholesterol metabolism - Homo sapiens (human)聽|Malaria - Homo sapiens (human)聽	12:57128483-57213361	9318	13893	23714	6304	3432	1593	19.4959	34.2436	57.1449	16.6973	7.60093	3.91594	36.9615	9.40471	1.97457	4.50396e-05	0.000689779	UP
ENSG00000080031	PTPRH	protein tyrosine phosphatase receptor type H [Source:HGNC Symbol;Acc:HGNC:9672]	protein_coding	GO:0009987|GO:0003824|GO:0008152|GO:0038023|GO:0005515|GO:0031224|GO:0071944|GO:0005737|GO:0071704|GO:0016020|GO:0006807|GO:0045177|GO:0016787|GO:0042995|GO:0044237|GO:0005622|GO:0008219|GO:0120025|GO:0016021|GO:0012501|GO:0050839|GO:0019538|GO:0004888|GO:0004721|GO:0016788|GO:0031226|GO:0044260|GO:0016324|GO:0043170|GO:0005886|GO:0036211|GO:0045296|GO:0006915|GO:0005887|GO:0042578|GO:0004725|GO:…	cellular process|catalytic activity|metabolic process|signaling receptor activity|protein binding|intrinsic component of membrane|cell periphery|cytoplasm|organic substance metabolic process|membrane|nitrogen compound metabolic process|apical part of cell|hydrolase activity|cell projection|cellular metabolic process|intracellular anatomical structure|cell death|plasma membrane bounded cell projec…	-	-	-	-	19:55181247-55209506	186	131	66	42	38	11	1.55496	1.29015	0.635476	0.44449	0.336265	0.108038	1.16019	0.296264	1.96941	0.000168711	0.00206164	UP
ENSG00000261068	AL512274.1	novel transcript	lncRNA	-	-	-	-	-	-	6:42092233-42094259	214	316	240	64	74	52	5.63806	9.80765	7.28246	2.13454	2.06369	1.6096	7.57606	1.93594	1.96841	7.22932e-08	2.81712e-06	UP
ENSG00000161638	ITGA5	integrin subunit alpha 5 [Source:HGNC Symbol;Acc:HGNC:6141]	protein_coding	GO:0032991|GO:0009987|GO:0050896|GO:0022414|GO:0016032|GO:0032502|GO:0008152|GO:0000003|GO:0040011|GO:0002376|GO:0007610|GO:0023052|GO:0005515|GO:0009653|GO:0007275|GO:0050900|GO:0012505|GO:0048869|GO:0050793|GO:0031224|GO:0071944|GO:0005737|GO:0007165|GO:0071704|GO:0040012|GO:0048856|GO:0043235|GO:0040017|GO:0140272|GO:0023051|GO:0048870|GO:0031256|GO:0016020|GO:0050794|GO:0006807|GO:0009986|GO:…	protein-containing complex|cellular process|response to stimulus|reproductive process|viral process|developmental process|metabolic process|reproduction|locomotion|immune system process|behavior|signaling|protein binding|anatomical structure morphogenesis|multicellular organism development|leukocyte migration|endomembrane system|cellular developmental process|regulation of developmental process|i…	K06484	integrin alpha 5[-]	hsa05168|hsa04151|hsa05165|hsa05206|hsa05131|hsa04810|hsa05205|hsa04510|hsa04145|hsa05135|hsa04640|hsa05414|hsa05410|hsa04512|hsa05412|hsa05100|hsa05133	Herpes simplex virus 1 infection - Homo sapiens (human)聽|PI3K-Akt signaling pathway - Homo sapiens (human)聽|Human papillomavirus infection - Homo sapiens (human)聽|MicroRNAs in cancer - Homo sapiens (human)聽|Shigellosis - Homo sapiens (human)聽|Regulation of actin cytoskeleton - Homo sapiens (human)聽|Proteoglycans in cancer - Homo sapiens (human)聽|Focal adhesion - Homo sapiens (human)聽|Phagosome - …	12:54395261-54419266	5268	5681	5544	1624	1420	981	22.4149	28.476	27.1685	8.74753	6.39556	4.9041	26.0198	6.6824	1.96117	1.20893e-10	9.47644e-09	UP
ENSG00000181097	LINC02878	long intergenic non-protein coding RNA 2878 [Source:HGNC Symbol;Acc:HGNC:54524]	lncRNA	-	-	-	-	-	-	8:143696154-143698413	51	60	33	9	18	9	1.38746	1.92293	1.034	0.309966	0.518362	0.28766	1.44813	0.371996	1.96083	5.21021e-05	0.000778811	UP
ENSG00000170667	RASA4B	RAS p21 protein activator 4B [Source:HGNC Symbol;Acc:HGNC:35202]	protein_coding	GO:0009987|GO:0098772|GO:0050896|GO:0044093|GO:0003824|GO:0023052|GO:0030234|GO:0071944|GO:0005737|GO:0007165|GO:0050790|GO:0023051|GO:0016020|GO:0050794|GO:0007154|GO:0005829|GO:0016787|GO:0043167|GO:0048523|GO:0043085|GO:0005622|GO:0008289|GO:0008047|GO:0009968|GO:0010646|GO:0051345|GO:0035556|GO:0005096|GO:0043169|GO:0010035|GO:0016817|GO:0005543|GO:0009966|GO:0005886|GO:0071241|GO:0030695|GO:…	cellular process|molecular function regulator|response to stimulus|positive regulation of molecular function|catalytic activity|signaling|enzyme regulator activity|cell periphery|cytoplasm|signal transduction|regulation of catalytic activity|regulation of signaling|membrane|regulation of cellular process|cell communication|cytosol|hydrolase activity|ion binding|negative regulation of cellular pro…	K17630	Ras GTPase-activating protein 4[-]	hsa04014	Ras signaling pathway - Homo sapiens (human)聽	7:102479976-102517777	1893	2180	1706	604	444	358	8.52241	11.5619	8.84591	3.44237	2.11589	1.89363	9.64342	2.48396	1.9569	6.28209e-10	4.157e-08	UP
ENSG00000160685	ZBTB7B	zinc finger and BTB domain containing 7B [Source:HGNC Symbol;Acc:HGNC:18668]	protein_coding	GO:0009987|GO:0050896|GO:0032502|GO:0008152|GO:0002376|GO:0023052|GO:0005515|GO:0007275|GO:0008283|GO:0045321|GO:0002682|GO:0048869|GO:0050793|GO:0007165|GO:0071704|GO:0048856|GO:0009892|GO:0023051|GO:0050794|GO:0006807|GO:1990845|GO:0009058|GO:0007154|GO:0006955|GO:0005654|GO:0007155|GO:0043167|GO:0048523|GO:0001816|GO:0048871|GO:0001775|GO:0097159|GO:0044237|GO:0005622|GO:0002683|GO:0003700|GO:…	cellular process|response to stimulus|developmental process|metabolic process|immune system process|signaling|protein binding|multicellular organism development|cell population proliferation|leukocyte activation|regulation of immune system process|cellular developmental process|regulation of developmental process|signal transduction|organic substance metabolic process|anatomical structure develop…	-	-	-	-	1:155002630-155018522	904	375	1081	228	191	151	6.18062	3.02034	8.51217	1.97336	1.38228	1.21294	5.90438	1.52286	1.955	6.16098e-07	1.795e-05	UP
ENSG00000128422	KRT17	keratin 17 [Source:HGNC Symbol;Acc:HGNC:6427]	protein_coding	GO:0009987|GO:0032502|GO:0008152|GO:0005198|GO:0005515|GO:0045927|GO:0009653|GO:0007275|GO:0048869|GO:0050793|GO:0071944|GO:0005737|GO:0071704|GO:0048856|GO:0040008|GO:0050794|GO:0006807|GO:0031424|GO:0009058|GO:0005829|GO:0044237|GO:0005622|GO:0009893|GO:0045103|GO:0008219|GO:0019222|GO:0001558|GO:0034641|GO:0022405|GO:0048729|GO:0030307|GO:0042634|GO:0051798|GO:0031325|GO:0048513|GO:0031069|GO:…	cellular process|developmental process|metabolic process|structural molecule activity|protein binding|positive regulation of growth|anatomical structure morphogenesis|multicellular organism development|cellular developmental process|regulation of developmental process|cell periphery|cytoplasm|organic substance metabolic process|anatomical structure development|regulation of growth|regulation of c…	K07604	type I keratin, acidic[-]	hsa04915|hsa05150	Estrogen signaling pathway - Homo sapiens (human)聽|Staphylococcus aureus infection - Homo sapiens (human)聽	17:41619442-41624842	20732	18455	11970	4587	4014	3803	183.609	192.544	122.095	51.4268	37.6295	39.571	166.083	42.8758	1.95367	2.60387e-11	2.4934e-09	UP
ENSG00000163545	NUAK2	NUAK family kinase 2 [Source:HGNC Symbol;Acc:HGNC:29558]	protein_coding	GO:0009987|GO:0050896|GO:0003824|GO:0008152|GO:0023052|GO:0005515|GO:0030029|GO:0016740|GO:0005737|GO:0007165|GO:0071704|GO:0036094|GO:0097367|GO:0050794|GO:0006807|GO:0007154|GO:0043167|GO:0048523|GO:0097159|GO:0044237|GO:0005622|GO:0008219|GO:0009991|GO:0060548|GO:0010941|GO:0035556|GO:0043227|GO:0012501|GO:0043229|GO:0019538|GO:0043169|GO:0042594|GO:0000166|GO:0016043|GO:0016772|GO:0044260|GO:…	cellular process|response to stimulus|catalytic activity|metabolic process|signaling|protein binding|actin filament-based process|transferase activity|cytoplasm|signal transduction|organic substance metabolic process|small molecule binding|carbohydrate derivative binding|regulation of cellular process|nitrogen compound metabolic process|cell communication|ion binding|negative regulation of cellul…	-	-	-	-	1:205302063-205321745	1585	1521	1021	300	364	351	24.9615	28.2185	18.5191	5.98096	6.06795	6.49454	23.8997	6.18115	1.95105	5.07632e-12	6.03502e-10	UP
ENSG00000167895	TMC8	transmembrane channel like 8 [Source:HGNC Symbol;Acc:HGNC:20474]	protein_coding	GO:0009987|GO:0050896|GO:0005215|GO:0044092|GO:0023052|GO:0005515|GO:0012505|GO:0031224|GO:0071944|GO:0005737|GO:0007165|GO:0005615|GO:0005576|GO:0023051|GO:0040008|GO:0016020|GO:0050794|GO:0022857|GO:0055085|GO:0007154|GO:0048523|GO:0005622|GO:0140311|GO:0008219|GO:0051100|GO:0051098|GO:0001558|GO:0005783|GO:0010646|GO:0022803|GO:0070062|GO:0015075|GO:0010941|GO:0042592|GO:0016021|GO:0043227|GO:…	cellular process|response to stimulus|transporter activity|negative regulation of molecular function|signaling|protein binding|endomembrane system|intrinsic component of membrane|cell periphery|cytoplasm|signal transduction|extracellular space|extracellular region|regulation of signaling|regulation of growth|membrane|regulation of cellular process|transmembrane transporter activity|transmembrane …	-	-	-	-	17:78130770-78142968	284	254	93	34	85	39	1.50462	1.58528	0.567472	0.228031	0.476682	0.242755	1.21913	0.315823	1.94866	1.79785e-05	0.000316252	UP
ENSG00000272970	AC107294.2	novel transcript	lncRNA	-	-	-	-	-	-	3:184712245-184740104	115	129	127	30	32	30	1.04393	1.37951	1.32778	0.34475	0.307479	0.319956	1.25041	0.324062	1.94806	3.3287e-07	1.05768e-05	UP
ENSG00000273448	AC006480.2	novel transcript	lncRNA	-	-	-	-	-	-	7:67333047-67334383	20	25	33	5	11	4	0.798849	1.17636	1.51813	0.252809	0.465075	0.187737	1.16445	0.301874	1.94763	0.000690482	0.0066232	UP
ENSG00000224259	LINC01133	long intergenic non-protein coding RNA 1133 [Source:HGNC Symbol;Acc:HGNC:49447]	lncRNA	-	-	-	-	-	-	1:159958035-159984750	140	105	131	35	22	34	1.45259	1.28342	1.56545	0.459718	0.241619	0.414475	1.43382	0.371937	1.94673	1.96722e-06	4.88013e-05	UP
ENSG00000261011	AL136982.4	ArfGAP with GTPase domain, ankyrin repeat and PH domain family (AGAP) pseudogene	transcribed_unprocessed_pseudogene	-	-	-	-	-	-	10:87001636-87009905	106	153	30	26	31	15	3.25332	5.53191	1.06045	1.01018	1.00712	0.54089	3.2819	0.852728	1.94437	0.000537831	0.00540083	UP
ENSG00000095585	BLNK	B cell linker [Source:HGNC Symbol;Acc:HGNC:14211]	protein_coding	GO:0009987|GO:0050896|GO:0032502|GO:0002376|GO:0023052|GO:0060090|GO:0005515|GO:0007275|GO:0045321|GO:0002682|GO:0048869|GO:0071944|GO:0005737|GO:0007165|GO:0048856|GO:0030674|GO:0016020|GO:0050794|GO:0007154|GO:0006955|GO:0005829|GO:0001775|GO:0005622|GO:0002520|GO:0002253|GO:0002684|GO:0035556|GO:0005102|GO:0019899|GO:0048513|GO:0002757|GO:0048534|GO:0043229|GO:0030154|GO:0050776|GO:0035770|GO:…	cellular process|response to stimulus|developmental process|immune system process|signaling|molecular adaptor activity|protein binding|multicellular organism development|leukocyte activation|regulation of immune system process|cellular developmental process|cell periphery|cytoplasm|signal transduction|anatomical structure development|protein-macromolecule adaptor activity|membrane|regulation of c…	K07371	B-cell linker protein[-]	hsa05169|hsa04380|hsa04064|hsa04662|hsa05340	Epstein-Barr virus infection - Homo sapiens (human)聽|Osteoclast differentiation - Homo sapiens (human)聽|NF-kappa B signaling pathway - Homo sapiens (human)聽|B cell receptor signaling pathway - Homo sapiens (human)聽|Primary immunodeficiency - Homo sapiens (human)聽	10:96189171-96271587	431	482	322	85	119	105	2.81794	3.71247	2.42472	0.703529	0.823567	0.806568	2.98504	0.777888	1.94012	1.86972e-09	1.09062e-07	UP
ENSG00000185033	SEMA4B	semaphorin 4B [Source:HGNC Symbol;Acc:HGNC:10730]	protein_coding	GO:0009987|GO:0098772|GO:0050896|GO:0032502|GO:0040011|GO:0023052|GO:0038023|GO:0005515|GO:0045926|GO:0009653|GO:0007275|GO:0040013|GO:0048869|GO:0050793|GO:0031224|GO:0071944|GO:0030545|GO:0007165|GO:0040012|GO:0048856|GO:0005615|GO:0005576|GO:0040017|GO:0040008|GO:0048870|GO:0016020|GO:0050794|GO:0007154|GO:0048523|GO:0048589|GO:0030054|GO:0001558|GO:0050920|GO:2000147|GO:0030308|GO:0060560|GO:…	cellular process|molecular function regulator|response to stimulus|developmental process|locomotion|signaling|signaling receptor activity|protein binding|negative regulation of growth|anatomical structure morphogenesis|multicellular organism development|negative regulation of locomotion|cellular developmental process|regulation of developmental process|intrinsic component of membrane|cell periphe…	K06521	semaphorin 4[-]	hsa04360	Axon guidance - Homo sapiens (human)聽	15:90160604-90229679	4682	6127	4572	1630	1397	800	14.9596	23.0621	16.8247	6.59303	4.72481	3.00316	18.2822	4.77367	1.93727	5.47597e-09	2.78837e-07	UP
ENSG00000272196	H2AC19	H2A clustered histone 19 [Source:HGNC Symbol;Acc:HGNC:29668]	protein_coding	GO:0032991|GO:0009987|GO:0008152|GO:0005515|GO:0032993|GO:0071704|GO:0005615|GO:0005576|GO:0009892|GO:0050794|GO:0006807|GO:0009058|GO:0048523|GO:0044815|GO:0097159|GO:0044237|GO:0005622|GO:0016458|GO:0000785|GO:0000790|GO:0019222|GO:0034641|GO:0046483|GO:0009890|GO:1901360|GO:0070062|GO:0006342|GO:0043227|GO:0006139|GO:0043229|GO:0046983|GO:0006725|GO:0051171|GO:0016043|GO:0031324|GO:0044260|GO:…	protein-containing complex|cellular process|metabolic process|protein binding|protein-DNA complex|organic substance metabolic process|extracellular space|extracellular region|negative regulation of metabolic process|regulation of cellular process|nitrogen compound metabolic process|biosynthetic process|negative regulation of cellular process|DNA packaging complex|organic cyclic compound binding|c…	K11251	histone H2A[-]	hsa04613|hsa05034|hsa04217|hsa05322	Neutrophil extracellular trap formation - Homo sapiens (human)聽|Alcoholism - Homo sapiens (human)聽|Necroptosis - Homo sapiens (human)聽|Systemic lupus erythematosus - Homo sapiens (human)聽	1:149851061-149851624	271	225	56	35	62	40	25.6602	25.0978	6.10706	4.19534	6.21413	4.44984	18.955	4.9531	1.93618	9.15728e-05	0.00125821	UP
ENSG00000171298	GAA	glucosidase alpha, acid [Source:HGNC Symbol;Acc:HGNC:4065]	protein_coding	GO:0009987|GO:0050896|GO:0003824|GO:0032502|GO:0008152|GO:0002376|GO:0007610|GO:0007626|GO:0009653|GO:0007275|GO:0012505|GO:0045321|GO:0031224|GO:0019725|GO:0071944|GO:0005737|GO:0030246|GO:0071704|GO:0044281|GO:0048856|GO:0016192|GO:0005615|GO:0005576|GO:0016020|GO:0007585|GO:0006955|GO:0016787|GO:0051651|GO:0001775|GO:0051641|GO:0009056|GO:0044237|GO:0005622|GO:0051649|GO:0005773|GO:0070062|GO:…	cellular process|response to stimulus|catalytic activity|developmental process|metabolic process|immune system process|behavior|locomotory behavior|anatomical structure morphogenesis|multicellular organism development|endomembrane system|leukocyte activation|intrinsic component of membrane|cellular homeostasis|cell periphery|cytoplasm|carbohydrate binding|organic substance metabolic process|small…	K12316	lysosomal alpha-glucosidase[3.2.1.20]	hsa01100|hsa04142|hsa00500|hsa00052	Metabolic pathways - Homo sapiens (human)聽|Lysosome - Homo sapiens (human)聽|Starch and sucrose metabolism - Homo sapiens (human)聽|Galactose metabolism - Homo sapiens (human)聽	17:80101556-80119881	1920	1948	2014	646	486	320	14.0075	16.7421	16.9227	5.96622	3.75313	2.74288	15.8908	4.15408	1.93559	3.7806e-09	2.00136e-07	UP
ENSG00000172037	LAMB2	laminin subunit beta 2 [Source:HGNC Symbol;Acc:HGNC:6487]	protein_coding	GO:0032991|GO:0009987|GO:0050896|GO:0032502|GO:0008152|GO:0040011|GO:0005198|GO:0005515|GO:0009653|GO:0007275|GO:0012505|GO:0048869|GO:0071944|GO:0005737|GO:0071704|GO:0048856|GO:0005615|GO:0005576|GO:0048870|GO:0006807|GO:0007155|GO:0005201|GO:0043256|GO:0044237|GO:0005622|GO:0044877|GO:0048589|GO:0030054|GO:0005783|GO:0070062|GO:0060560|GO:0072006|GO:0005102|GO:0043227|GO:0009887|GO:0048588|GO:…	protein-containing complex|cellular process|response to stimulus|developmental process|metabolic process|locomotion|structural molecule activity|protein binding|anatomical structure morphogenesis|multicellular organism development|endomembrane system|cellular developmental process|cell periphery|cytoplasm|organic substance metabolic process|anatomical structure development|extracellular space|ext…	K06243	laminin, beta 2[-]	hsa05200|hsa04151|hsa05165|hsa04510|hsa05145|hsa05146|hsa05222|hsa04512	Pathways in cancer - Homo sapiens (human)聽|PI3K-Akt signaling pathway - Homo sapiens (human)聽|Human papillomavirus infection - Homo sapiens (human)聽|Focal adhesion - Homo sapiens (human)聽|Toxoplasmosis - Homo sapiens (human)聽|Amoebiasis - Homo sapiens (human)聽|Small cell lung cancer - Homo sapiens (human)聽|ECM-receptor interaction - Homo sapiens (human)聽	3:49121114-49133118	3204	3769	4959	1273	1031	678	12.6782	17.5692	22.6001	6.37678	4.31839	3.15205	17.6158	4.61574	1.93224	1.32684e-08	6.25664e-07	UP
ENSG00000137878	GCOM1	GRINL1A complex locus 1 [Source:HGNC Symbol;Acc:HGNC:26424]	protein_coding	GO:0032991|GO:1902494|GO:0005654|GO:0005622|GO:0043227|GO:1990234|GO:0043229|GO:0016591|GO:0030880|GO:0043231|GO:0005634|GO:0031981	protein-containing complex|catalytic complex|nucleoplasm|intracellular anatomical structure|membrane-bounded organelle|transferase complex|intracellular organelle|RNA polymerase II, holoenzyme|RNA polymerase complex|intracellular membrane-bounded organelle|nucleus|nuclear lumen	-	-	-	-	15:57591908-57714745	331	311	183	68	64	72	1.4356	1.58902	0.914129	0.373354	0.29382	0.366892	1.31291	0.344689	1.92941	7.75045e-08	2.99937e-06	UP
ENSG00000222047	C10orf55	chromosome 10 open reading frame 55 (putative) [Source:HGNC Symbol;Acc:HGNC:31008]	lncRNA	-	-	-	-	-	-	10:73909969-73922777	98	142	62	23	25	28	2.08258	3.55491	1.51748	0.618755	0.562365	0.699097	2.38499	0.626739	1.92805	1.14641e-05	0.00021747	UP
ENSG00000285382	FO393400.1	novel protein	protein_coding	-	-	-	-	-	-	20:32632183-32743567	113	155	96	9	58	29	0.861224	1.39166	0.842673	0.0868364	0.467909	0.259678	1.03185	0.271475	1.92635	0.000122168	0.00158103	UP
ENSG00000171368	TPPP	tubulin polymerization promoting protein [Source:HGNC Symbol;Acc:HGNC:24164]	protein_coding	GO:0009987|GO:0003824|GO:0032502|GO:0008152|GO:0007049|GO:0005515|GO:0009653|GO:0007275|GO:0012505|GO:0048869|GO:0050793|GO:0005737|GO:0051301|GO:0071704|GO:0048856|GO:0009892|GO:0048471|GO:0050794|GO:0097427|GO:0006807|GO:0005829|GO:0016787|GO:0098794|GO:0043167|GO:0048523|GO:0044237|GO:0048646|GO:0005622|GO:0007017|GO:0030054|GO:0019222|GO:0031643|GO:0005739|GO:0042802|GO:0043227|GO:0044089|GO:…	cellular process|catalytic activity|developmental process|metabolic process|cell cycle|protein binding|anatomical structure morphogenesis|multicellular organism development|endomembrane system|cellular developmental process|regulation of developmental process|cytoplasm|cell division|organic substance metabolic process|anatomical structure development|negative regulation of metabolic process|perin…	-	-	-	-	5:659862-693352	181	226	270	72	58	40	1.61666	2.37801	2.77751	0.814111	0.548359	0.419754	2.25739	0.594075	1.92594	1.56592e-06	4.05679e-05	UP
ENSG00000135245	HILPDA	hypoxia inducible lipid droplet associated [Source:HGNC Symbol;Acc:HGNC:28859]	protein_coding	GO:0009987|GO:0050896|GO:0008152|GO:0023052|GO:0005515|GO:0008283|GO:0012505|GO:0007267|GO:0031224|GO:0005737|GO:0033036|GO:0071704|GO:0005615|GO:0005576|GO:0016020|GO:0050794|GO:0009986|GO:0007154|GO:0005829|GO:0005654|GO:0001816|GO:0005622|GO:0009893|GO:0019222|GO:0030141|GO:0005102|GO:0016021|GO:0043227|GO:0001819|GO:0031410|GO:0043229|GO:0016043|GO:0035425|GO:0019915|GO:0010876|GO:0001817|GO:…	cellular process|response to stimulus|metabolic process|signaling|protein binding|cell population proliferation|endomembrane system|cell-cell signaling|intrinsic component of membrane|cytoplasm|macromolecule localization|organic substance metabolic process|extracellular space|extracellular region|membrane|regulation of cellular process|cell surface|cell communication|cytosol|nucleoplasm|cytokine …	-	-	-	-	7:128455849-128458418	1194	1014	695	187	273	267	14.4164	14.4229	9.66471	2.85826	3.4891	3.78758	12.8347	3.37832	1.92567	7.40939e-11	6.2616e-09	UP
ENSG00000150281	CTF1	cardiotrophin 1 [Source:HGNC Symbol;Acc:HGNC:2499]	protein_coding	GO:0009987|GO:0098772|GO:0050896|GO:0032502|GO:0008152|GO:0023052|GO:0038023|GO:0005515|GO:0007275|GO:0008283|GO:0007267|GO:0048869|GO:0030545|GO:0007165|GO:0071704|GO:0048856|GO:0005615|GO:0005576|GO:0050794|GO:0006807|GO:0007154|GO:0044237|GO:0009893|GO:0019222|GO:0061061|GO:0005102|GO:0031325|GO:0048513|GO:0030154|GO:0019538|GO:0010033|GO:0051173|GO:0051171|GO:0048468|GO:0044260|GO:0030546|GO:…	cellular process|molecular function regulator|response to stimulus|developmental process|metabolic process|signaling|signaling receptor activity|protein binding|multicellular organism development|cell population proliferation|cell-cell signaling|cellular developmental process|signaling receptor regulator activity|signal transduction|organic substance metabolic process|anatomical structure develop…	K05422	cardiotrophin 1[-]	hsa04060|hsa04630	Cytokine-cytokine receptor interaction - Homo sapiens (human)聽|JAK-STAT signaling pathway - Homo sapiens (human)聽	16:30896614-30903547	61	77	51	11	17	20	1.81888	2.70476	1.75144	0.415201	0.536553	0.700663	2.09169	0.550806	1.92506	1.32573e-05	0.000244872	UP
ENSG00000205593	DENND6B	DENN domain containing 6B [Source:HGNC Symbol;Acc:HGNC:32690]	protein_coding	GO:0098772|GO:0003824|GO:0012505|GO:0030234|GO:0005737|GO:0050790|GO:0036094|GO:0097367|GO:0005829|GO:0016787|GO:0043167|GO:0097159|GO:0005622|GO:0008047|GO:0005096|GO:0043227|GO:0031410|GO:0043229|GO:0005768|GO:0000166|GO:0016817|GO:0019003|GO:0030695|GO:0017076|GO:0035639|GO:0043231|GO:0055037|GO:0031982|GO:0016818|GO:0017112|GO:0032555|GO:0005085|GO:0005525|GO:0019001|GO:0097708|GO:0016462|GO:…	molecular function regulator|catalytic activity|endomembrane system|enzyme regulator activity|cytoplasm|regulation of catalytic activity|small molecule binding|carbohydrate derivative binding|cytosol|hydrolase activity|ion binding|organic cyclic compound binding|intracellular anatomical structure|enzyme activator activity|GTPase activator activity|membrane-bounded organelle|cytoplasmic vesicle|in…	-	-	-	-	22:50309030-50327012	258	287	219	68	70	54	1.93785	2.53947	1.8945	0.64657	0.556543	0.476529	2.12394	0.559881	1.92355	3.54385e-08	1.50651e-06	UP
ENSG00000074410	CA12	carbonic anhydrase 12 [Source:HGNC Symbol;Acc:HGNC:1371]	protein_coding	GO:0009987|GO:0003824|GO:0008152|GO:0031224|GO:0071944|GO:0044281|GO:0016020|GO:0016829|GO:0043167|GO:0044237|GO:0006730|GO:0042592|GO:0016021|GO:0043169|GO:0005886|GO:0006811|GO:0016836|GO:0046872|GO:0048878|GO:0071702|GO:0015711|GO:0006820|GO:0050801|GO:0004089|GO:0046914|GO:0008270|GO:0055081|GO:0015701|GO:0055064	cellular process|catalytic activity|metabolic process|intrinsic component of membrane|cell periphery|small molecule metabolic process|membrane|lyase activity|ion binding|cellular metabolic process|one-carbon metabolic process|homeostatic process|integral component of membrane|cation binding|plasma membrane|ion transport|hydro-lyase activity|metal ion binding|chemical homeostasis|organic substance…	K01672	carbonic anhydrase[4.2.1.1]	hsa01100|hsa00910	Metabolic pathways - Homo sapiens (human)聽|Nitrogen metabolism - Homo sapiens (human)聽	15:63321378-63381846	487	624	621	183	160	95	2.33272	3.52112	3.42592	1.10967	0.811245	0.534634	3.09325	0.818516	1.91804	7.49026e-08	2.91072e-06	UP
ENSG00000144045	DQX1	DEAQ-box RNA dependent ATPase 1 [Source:HGNC Symbol;Acc:HGNC:20410]	protein_coding	GO:0032991|GO:0009987|GO:0003824|GO:1990904|GO:0036094|GO:0097367|GO:0008094|GO:0016787|GO:0004386|GO:0043167|GO:0097159|GO:0005622|GO:0003678|GO:0043227|GO:0005681|GO:0043229|GO:0000166|GO:0016043|GO:0003676|GO:0017076|GO:0035639|GO:0043231|GO:0003723|GO:0006996|GO:0032555|GO:0051276|GO:0030554|GO:0032559|GO:0005634|GO:0005524|GO:0071103|GO:0032392|GO:0032508	protein-containing complex|cellular process|catalytic activity|ribonucleoprotein complex|small molecule binding|carbohydrate derivative binding|ATPase, acting on DNA|hydrolase activity|helicase activity|ion binding|organic cyclic compound binding|intracellular anatomical structure|DNA helicase activity|membrane-bounded organelle|spliceosomal complex|intracellular organelle|nucleotide binding|cell…	-	-	-	-	2:74518131-74526281	129	174	83	27	33	38	1.31772	2.09386	0.976486	0.349143	0.356813	0.456052	1.46269	0.387336	1.91696	3.41275e-06	7.79736e-05	UP
ENSG00000246451	AL049840.2	novel transcript, antisense to KLC1	lncRNA	-	-	-	-	-	-	14:103682362-103684015	114	210	148	61	38	20	4.33617	9.4099	6.48361	2.93723	1.52996	0.893795	6.74323	1.787	1.9159	8.18475e-05	0.00114705	UP
ENSG00000173805	HAP1	huntingtin associated protein 1 [Source:HGNC Symbol;Acc:HGNC:4812]	protein_coding	GO:0009987|GO:0050896|GO:0044093|GO:0032502|GO:0008152|GO:0005215|GO:0023052|GO:0005515|GO:0007275|GO:0012505|GO:0007267|GO:0048869|GO:0030427|GO:0050793|GO:0032411|GO:0019725|GO:0005737|GO:0033036|GO:0007165|GO:0071704|GO:0048856|GO:0016192|GO:0009892|GO:0023051|GO:0050794|GO:0022857|GO:0006807|GO:0005815|GO:0055085|GO:0007154|GO:0005829|GO:0098794|GO:0051651|GO:0048523|GO:0042995|GO:0051641|GO:…	cellular process|response to stimulus|positive regulation of molecular function|developmental process|metabolic process|transporter activity|signaling|protein binding|multicellular organism development|endomembrane system|cell-cell signaling|cellular developmental process|site of polarized growth|regulation of developmental process|positive regulation of transporter activity|cellular homeostasis|…	K04647	huntingtin-associated protein 1[-]	hsa05022|hsa05014|hsa05016|hsa04727	Pathways of neurodegeneration - multiple diseases - Homo sapiens (human)聽|Amyotrophic lateral sclerosis - Homo sapiens (human)聽|Huntington disease - Homo sapiens (human)聽|GABAergic synapse - Homo sapiens (human)聽	17:41717742-41734644	273	378	252	74	94	65	1.48554	2.42313	1.57934	0.509755	0.541438	0.415563	1.82934	0.488918	1.90366	5.44127e-08	2.21255e-06	UP
ENSG00000107159	CA9	carbonic anhydrase 9 [Source:HGNC Symbol;Acc:HGNC:1383]	protein_coding	GO:0009987|GO:0050896|GO:0003824|GO:0032502|GO:0008152|GO:0005515|GO:0009653|GO:0045178|GO:0031224|GO:0071944|GO:0071704|GO:0044281|GO:0048856|GO:0016020|GO:0050794|GO:0006807|GO:0009058|GO:0016829|GO:0043167|GO:0042995|GO:0044237|GO:0005622|GO:0019222|GO:0006730|GO:0034641|GO:0046483|GO:0042493|GO:0120025|GO:0048729|GO:1901360|GO:0016021|GO:0043227|GO:0006139|GO:0043229|GO:0043169|GO:0006725|GO:…	cellular process|response to stimulus|catalytic activity|developmental process|metabolic process|protein binding|anatomical structure morphogenesis|basal part of cell|intrinsic component of membrane|cell periphery|organic substance metabolic process|small molecule metabolic process|anatomical structure development|membrane|regulation of cellular process|nitrogen compound metabolic process|biosynt…	K01672	carbonic anhydrase[4.2.1.1]	hsa01100|hsa00910	Metabolic pathways - Homo sapiens (human)聽|Nitrogen metabolism - Homo sapiens (human)聽	9:35673918-35681159	221	199	138	43	66	34	4.5219	4.79673	3.25207	1.1138	1.42946	0.817357	4.19023	1.12021	1.90327	3.91701e-07	1.22418e-05	UP
ENSG00000186081	KRT5	keratin 5 [Source:HGNC Symbol;Acc:HGNC:6442]	protein_coding	GO:0009987|GO:0032502|GO:0005198|GO:0005515|GO:0007275|GO:0048869|GO:0071944|GO:0005737|GO:0048856|GO:0005615|GO:0005576|GO:0016020|GO:0031424|GO:0005829|GO:0005200|GO:0005622|GO:0008219|GO:0097110|GO:0070062|GO:0043227|GO:0048513|GO:0012501|GO:0043229|GO:0030154|GO:0070268|GO:0016043|GO:0009888|GO:0005886|GO:0060429|GO:0043231|GO:0030855|GO:0099512|GO:0065010|GO:0031982|GO:0008544|GO:0043588|GO:…	cellular process|developmental process|structural molecule activity|protein binding|multicellular organism development|cellular developmental process|cell periphery|cytoplasm|anatomical structure development|extracellular space|extracellular region|membrane|keratinization|cytosol|structural constituent of cytoskeleton|intracellular anatomical structure|cell death|scaffold protein binding|extracel…	-	-	-	-	12:52514575-52520530	119291	129267	112019	33058	32979	26101	888.626	1134.39	961.069	311.742	260.044	228.437	994.694	266.741	1.89881	1.05283e-11	1.15388e-09	UP
ENSG00000117616	RSRP1	arginine and serine rich protein 1 [Source:HGNC Symbol;Acc:HGNC:25234]	protein_coding	GO:0005515	protein binding	-	-	-	-	1:25242249-25338213	840	992	370	105	269	201	2.52116	3.50747	1.27901	0.39895	0.854615	0.708785	2.43588	0.654117	1.89682	5.99281e-07	1.75512e-05	UP
ENSG00000105220	GPI	glucose-6-phosphate isomerase [Source:HGNC Symbol;Acc:HGNC:4458]	protein_coding	GO:0009987|GO:0098772|GO:0050896|GO:0003824|GO:0032502|GO:0008152|GO:0040011|GO:0002376|GO:0044092|GO:0007610|GO:0023052|GO:0038023|GO:0005515|GO:0009653|GO:0007275|GO:0012505|GO:0045321|GO:0002682|GO:0019674|GO:0071944|GO:0005737|GO:0030545|GO:0030246|GO:0007165|GO:0071704|GO:0044281|GO:0050790|GO:0040012|GO:0048856|GO:0016192|GO:0005615|GO:0005576|GO:0036094|GO:0043086|GO:0040017|GO:0016853|GO:…	cellular process|molecular function regulator|response to stimulus|catalytic activity|developmental process|metabolic process|locomotion|immune system process|negative regulation of molecular function|behavior|signaling|signaling receptor activity|protein binding|anatomical structure morphogenesis|multicellular organism development|endomembrane system|leukocyte activation|regulation of immune sys…	K01810	glucose-6-phosphate isomerase[5.3.1.9]	hsa01100|hsa01200|hsa00010|hsa00520|hsa00500|hsa00030	Metabolic pathways - Homo sapiens (human)聽|Carbon metabolism - Homo sapiens (human)聽|Glycolysis / Gluconeogenesis - Homo sapiens (human)聽|Amino sugar and nucleotide sugar metabolism - Homo sapiens (human)聽|Starch and sucrose metabolism - Homo sapiens (human)聽|Pentose phosphate pathway - Homo sapiens (human)聽	19:34359480-34402413	23151	25435	28188	7076	7461	5259	78.1952	101.206	109.654	30.2556	26.6751	20.8695	96.3518	25.9334	1.8935	6.76606e-11	5.76562e-09	UP
ENSG00000253910	PCDHGB2	protocadherin gamma subfamily B, 2 [Source:HGNC Symbol;Acc:HGNC:8709]	protein_coding	GO:0009987|GO:0031224|GO:0071944|GO:0016020|GO:0007155|GO:0043167|GO:0016021|GO:0043169|GO:0098609|GO:0031226|GO:0005886|GO:0098742|GO:0046872|GO:0005887|GO:0007156|GO:0005509	cellular process|intrinsic component of membrane|cell periphery|membrane|cell adhesion|ion binding|integral component of membrane|cation binding|cell-cell adhesion|intrinsic component of plasma membrane|plasma membrane|cell-cell adhesion via plasma-membrane adhesion molecules|metal ion binding|integral component of plasma membrane|homophilic cell adhesion via plasma membrane adhesion molecules|ca…	-	-	-	-	5:141360042-141512979	138	113	151	51	35	16	1.02499	0.988741	1.29172	0.479536	0.275176	0.139622	1.10182	0.298111	1.88596	4.69327e-05	0.000713707	UP
ENSG00000125772	GPCPD1	glycerophosphocholine phosphodiesterase 1 [Source:HGNC Symbol;Acc:HGNC:26957]	protein_coding	GO:0009987|GO:0003824|GO:0032502|GO:0008152|GO:0007275|GO:0005737|GO:0030246|GO:0071704|GO:0048856|GO:0005829|GO:0016787|GO:0009056|GO:0044237|GO:0005622|GO:0019637|GO:0061061|GO:0006629|GO:0048513|GO:0044255|GO:0016788|GO:0009888|GO:0030247|GO:0016042|GO:0046486|GO:0044242|GO:2001070|GO:0042578|GO:0046434|GO:0006796|GO:0006644|GO:0007517|GO:0060537|GO:0014706|GO:0060538|GO:0008081|GO:0006650|GO:…	cellular process|catalytic activity|developmental process|metabolic process|multicellular organism development|cytoplasm|carbohydrate binding|organic substance metabolic process|anatomical structure development|cytosol|hydrolase activity|catabolic process|cellular metabolic process|intracellular anatomical structure|organophosphate metabolic process|muscle structure development|lipid metabolic pr…	K18695	glycerophosphocholine phosphodiesterase GPCPD1[3.1.4.2]	hsa05231|hsa00564	Choline metabolism in cancer - Homo sapiens (human)聽|Glycerophospholipid metabolism - Homo sapiens (human)聽	20:5544439-5611006	1924	1707	1038	344	462	397	12.1942	12.7451	7.577	2.76004	3.09948	2.95623	10.8388	2.93858	1.88301	6.37211e-11	5.53584e-09	UP
ENSG00000265690	AC074143.1	novel protein	protein_coding	GO:0032991|GO:0009987|GO:0050896|GO:0008152|GO:0048511|GO:0007049|GO:0007623|GO:0005737|GO:1902494|GO:0071704|GO:0050794|GO:0006807|GO:0005829|GO:0009056|GO:0044237|GO:0005622|GO:0042752|GO:0009314|GO:0043227|GO:0009649|GO:1990234|GO:0000278|GO:0044770|GO:0043229|GO:0019538|GO:0000151|GO:0051726|GO:0044260|GO:0043170|GO:0006508|GO:0044839|GO:0043231|GO:0030163|GO:0044265|GO:1901565|GO:0043153|GO:…	protein-containing complex|cellular process|response to stimulus|metabolic process|rhythmic process|cell cycle|circadian rhythm|cytoplasm|catalytic complex|organic substance metabolic process|regulation of cellular process|nitrogen compound metabolic process|cytosol|catabolic process|cellular metabolic process|intracellular anatomical structure|regulation of circadian rhythm|response to radiation…	-	-	-	-	16:67163385-67165815	295	321	124	58	109	28	4.6349	5.94135	2.24384	1.1536	1.81277	0.516867	4.27336	1.16108	1.8799	6.91393e-05	0.00099428	UP
ENSG00000256812	CAPNS2	calpain small subunit 2 [Source:HGNC Symbol;Acc:HGNC:16371]	protein_coding	GO:0009987|GO:0003824|GO:0008152|GO:0005515|GO:0071944|GO:0005737|GO:0071704|GO:0016020|GO:0006807|GO:0005829|GO:0016787|GO:0043167|GO:0005622|GO:0008233|GO:0019538|GO:0043169|GO:0016043|GO:0043170|GO:0005886|GO:0043062|GO:0006508|GO:0046872|GO:0004175|GO:0008234|GO:0004197|GO:0005509|GO:0022617|GO:0030198|GO:0004198	cellular process|catalytic activity|metabolic process|protein binding|cell periphery|cytoplasm|organic substance metabolic process|membrane|nitrogen compound metabolic process|cytosol|hydrolase activity|ion binding|intracellular anatomical structure|peptidase activity|protein metabolic process|cation binding|cellular component organization|macromolecule metabolic process|plasma membrane|extracell…	-	-	-	-	16:55566684-55567687	400	347	158	56	90	88	21.2763	21.7434	9.67932	3.77079	5.06733	5.49943	17.5663	4.77918	1.87798	9.39524e-07	2.58181e-05	UP
ENSG00000054179	ENTPD2	ectonucleoside triphosphate diphosphohydrolase 2 [Source:HGNC Symbol;Acc:HGNC:3364]	protein_coding	GO:0009987|GO:0050896|GO:0003824|GO:0008152|GO:0023052|GO:0005515|GO:0012505|GO:0031224|GO:0071944|GO:0005737|GO:0007165|GO:0071704|GO:0044281|GO:0005615|GO:0005576|GO:0036094|GO:0097367|GO:0016020|GO:0050794|GO:0006807|GO:0007154|GO:0016787|GO:0043167|GO:0050817|GO:0001775|GO:0009056|GO:0097159|GO:0044237|GO:0005622|GO:0005783|GO:0034641|GO:0046483|GO:0007596|GO:0050878|GO:1901360|GO:0019637|GO:…	cellular process|response to stimulus|catalytic activity|metabolic process|signaling|protein binding|endomembrane system|intrinsic component of membrane|cell periphery|cytoplasm|signal transduction|organic substance metabolic process|small molecule metabolic process|extracellular space|extracellular region|small molecule binding|carbohydrate derivative binding|membrane|regulation of cellular proc…	K01509	adenosinetriphosphatase[3.6.1.3]	hsa01100|hsa00230|hsa04742	Metabolic pathways - Homo sapiens (human)聽|Purine metabolism - Homo sapiens (human)聽|Taste transduction - Homo sapiens (human)聽	9:137048107-137054061	157	177	110	34	57	26	2.31997	3.08119	1.87208	0.636014	0.891567	0.4514	2.42441	0.659661	1.87784	2.45539e-06	5.86985e-05	UP
ENSG00000197872	CYRIA	CYFIP related Rac1 interactor A [Source:HGNC Symbol;Acc:HGNC:25373]	protein_coding	GO:0009987|GO:0005515|GO:0030029|GO:0016020|GO:0050794|GO:0019899|GO:0032970|GO:0016043|GO:0051128|GO:0030036|GO:0032535|GO:0043254|GO:1902903|GO:0033043|GO:0051020|GO:0007015|GO:0022607|GO:0097435|GO:0032956|GO:0043933|GO:0006996|GO:0110053|GO:0007010|GO:0048365|GO:0051493|GO:0008154|GO:0065003|GO:0030832|GO:0030833|GO:0034622|GO:0008064|GO:0030041|GO:0051258	cellular process|protein binding|actin filament-based process|membrane|regulation of cellular process|enzyme binding|regulation of actin filament-based process|cellular component organization|regulation of cellular component organization|actin cytoskeleton organization|regulation of cellular component size|regulation of protein-containing complex assembly|regulation of supramolecular fiber organi…	-	-	-	-	2:16549459-16666331	895	795	620	137	362	117	8.19972	8.58036	6.54213	1.58892	3.51062	1.25939	7.77407	2.11964	1.87485	2.30995e-07	7.70634e-06	UP
ENSG00000251194	AL133330.1	novel transcript	lncRNA	-	-	-	-	-	-	11:35212550-35214007	16	26	44	8	10	5	1.21372	2.32345	3.84415	0.768251	0.802968	0.445651	2.46044	0.67229	1.87176	0.00152745	0.0124908	UP
ENSG00000196407	THEM5	thioesterase superfamily member 5 [Source:HGNC Symbol;Acc:HGNC:26755]	protein_coding	GO:0009987|GO:0003824|GO:0008152|GO:0005515|GO:0005737|GO:0071704|GO:0044281|GO:0006807|GO:0016787|GO:0044237|GO:0005622|GO:0034641|GO:1901135|GO:0046483|GO:1901360|GO:0019637|GO:0005739|GO:0006629|GO:0006790|GO:0043227|GO:0006139|GO:0043229|GO:0044255|GO:0006082|GO:0006725|GO:0016788|GO:0043603|GO:0043231|GO:0005759|GO:0006631|GO:0046486|GO:0006637|GO:0019693|GO:0006796|GO:0006644|GO:0016790|GO:…	cellular process|catalytic activity|metabolic process|protein binding|cytoplasm|organic substance metabolic process|small molecule metabolic process|nitrogen compound metabolic process|hydrolase activity|cellular metabolic process|intracellular anatomical structure|cellular nitrogen compound metabolic process|carbohydrate derivative metabolic process|heterocycle metabolic process|organic cyclic c…	K22554	acyl-coenzyme A thioesterase THEM5[3.1.2.2]	hsa00062	Fatty acid elongation - Homo sapiens (human)聽	1:151847101-151853712	50	48	39	11	16	9	1.90046	2.1493	1.70728	0.52927	0.643737	0.401905	1.91902	0.524971	1.87006	3.70693e-05	0.000584629	UP
ENSG00000137648	TMPRSS4	transmembrane serine protease 4 [Source:HGNC Symbol;Acc:HGNC:11878]	protein_coding	GO:0009987|GO:0050896|GO:0016032|GO:0003824|GO:0008152|GO:0038024|GO:0005515|GO:0045926|GO:0012505|GO:0031224|GO:0005737|GO:0071704|GO:0016192|GO:0005615|GO:0005576|GO:0005044|GO:0040008|GO:0016020|GO:0006807|GO:0050792|GO:0016787|GO:0005622|GO:0019058|GO:0048524|GO:0019222|GO:0030141|GO:0006897|GO:0016021|GO:0043227|GO:0045967|GO:1903900|GO:0008233|GO:0031410|GO:0043229|GO:0019538|GO:1903902|GO:…	cellular process|response to stimulus|viral process|catalytic activity|metabolic process|cargo receptor activity|protein binding|negative regulation of growth|endomembrane system|intrinsic component of membrane|cytoplasm|organic substance metabolic process|vesicle-mediated transport|extracellular space|extracellular region|scavenger receptor activity|regulation of growth|membrane|nitrogen compoun…	K09635	transmembrane protease serine 4[3.4.21.-]	hsa05164	Influenza A - Homo sapiens (human)聽	11:118077012-118121890	2172	2342	2409	615	701	503	6.39888	8.12818	8.17395	2.29365	2.18605	1.74105	7.567	2.07358	1.8676	3.29896e-11	3.10601e-09	UP
ENSG00000163435	ELF3	E74 like ETS transcription factor 3 [Source:HGNC Symbol;Acc:HGNC:3318]	protein_coding	GO:0009987|GO:0050896|GO:0032502|GO:0008152|GO:0023052|GO:0005515|GO:0009653|GO:0007275|GO:0012505|GO:0048869|GO:0005737|GO:0007165|GO:0071704|GO:0048856|GO:0009892|GO:0023051|GO:0050794|GO:0006807|GO:0009058|GO:0007154|GO:0005829|GO:0005654|GO:0048523|GO:0097159|GO:0044237|GO:0005622|GO:0003700|GO:0009893|GO:0048771|GO:0000790|GO:0019222|GO:0001824|GO:0034641|GO:0046483|GO:0010646|GO:0009890|GO:…	cellular process|response to stimulus|developmental process|metabolic process|signaling|protein binding|anatomical structure morphogenesis|multicellular organism development|endomembrane system|cellular developmental process|cytoplasm|signal transduction|organic substance metabolic process|anatomical structure development|negative regulation of metabolic process|regulation of signaling|regulation…	-	-	-	-	1:202007945-202017183	14180	13396	7873	3229	3090	2852	65.9866	73.4373	42.196	19.022	15.2208	15.5929	60.54	16.6119	1.86567	1.75922e-10	1.31974e-08	UP
ENSG00000172992	DCAKD	dephospho-CoA kinase domain containing [Source:HGNC Symbol;Acc:HGNC:26238]	protein_coding	GO:0009987|GO:0003824|GO:0008152|GO:0016740|GO:0071704|GO:0044281|GO:0036094|GO:0097367|GO:0016020|GO:0006807|GO:0009058|GO:0043167|GO:0097159|GO:0044237|GO:0034641|GO:1901135|GO:0046483|GO:1901360|GO:0019637|GO:0006139|GO:0006725|GO:0000166|GO:0016772|GO:0044249|GO:0016773|GO:0017076|GO:0035639|GO:0019693|GO:1901137|GO:0019438|GO:0006796|GO:0032555|GO:0006753|GO:0016301|GO:0016310|GO:0009259|GO:…	cellular process|catalytic activity|metabolic process|transferase activity|organic substance metabolic process|small molecule metabolic process|small molecule binding|carbohydrate derivative binding|membrane|nitrogen compound metabolic process|biosynthetic process|ion binding|organic cyclic compound binding|cellular metabolic process|cellular nitrogen compound metabolic process|carbohydrate deriv…	-	-	-	-	17:45023340-45061109	839	1028	543	171	233	232	5.89935	8.51525	4.39737	1.52211	1.73419	1.91659	6.27066	1.7243	1.86261	3.06392e-09	1.67899e-07	UP
ENSG00000273284	AP001033.2	novel transcript, sense intronic to ANKRD12	lncRNA	-	-	-	-	-	-	18:9259388-9260390	67	49	40	14	11	15	3.56735	3.07346	2.45293	0.943637	0.619946	0.938334	3.03125	0.833973	1.86184	3.89627e-05	0.000611149	UP
ENSG00000258769	RAP1AP	RAP1A, member of RAS oncogene family pseudogene [Source:HGNC Symbol;Acc:HGNC:9856]	processed_pseudogene	-	-	-	-	-	-	14:74482985-74483435	12	17	16	3	4	5	1.42097	2.3714	2.18202	0.449764	0.501392	0.695651	1.99147	0.548935	1.85912	0.00403198	0.0272788	UP
ENSG00000167600	CYP2S1	cytochrome P450 family 2 subfamily S member 1 [Source:HGNC Symbol;Acc:HGNC:15654]	protein_coding	GO:0009987|GO:0050896|GO:0003824|GO:0008152|GO:0005515|GO:0016491|GO:0012505|GO:0031224|GO:0005737|GO:0071704|GO:0044281|GO:0016853|GO:0016020|GO:0042445|GO:0016829|GO:0043167|GO:0009056|GO:0097159|GO:0044237|GO:0005622|GO:0016705|GO:0005783|GO:0004497|GO:0042493|GO:0006805|GO:0006629|GO:0016021|GO:0043227|GO:0043229|GO:0044255|GO:0043169|GO:0006082|GO:0031090|GO:0010817|GO:0009410|GO:0042175|GO:…	cellular process|response to stimulus|catalytic activity|metabolic process|protein binding|oxidoreductase activity|endomembrane system|intrinsic component of membrane|cytoplasm|organic substance metabolic process|small molecule metabolic process|isomerase activity|membrane|hormone metabolic process|lyase activity|ion binding|catabolic process|organic cyclic compound binding|cellular metabolic pro…	K07420	cytochrome P450 family 2 subfamily S polypeptide 1[1.14.14.1]	hsa01100|hsa00980|hsa00830	Metabolic pathways - Homo sapiens (human)聽|Metabolism of xenobiotics by cytochrome P450 - Homo sapiens (human)聽|Retinol metabolism - Homo sapiens (human)聽	19:41193210-41207539	1292	1460	1391	349	459	293	15.4841	20.6129	19.2001	5.2949	5.82286	4.12564	18.4324	5.08113	1.85902	8.83103e-11	7.30323e-09	UP
ENSG00000007944	MYLIP	myosin regulatory light chain interacting protein [Source:HGNC Symbol;Acc:HGNC:21155]	protein_coding	GO:0009987|GO:0003824|GO:0032502|GO:0008152|GO:0005515|GO:0007275|GO:0048869|GO:0016740|GO:0071944|GO:0005737|GO:0071704|GO:0097006|GO:0048856|GO:0016020|GO:0050794|GO:0006807|GO:0005829|GO:0043167|GO:0048523|GO:0034381|GO:0009056|GO:0044237|GO:0005622|GO:0009893|GO:0019222|GO:0031647|GO:0019787|GO:0010985|GO:0042592|GO:0043229|GO:0030154|GO:0019538|GO:0043169|GO:0051173|GO:0051171|GO:0048468|GO:…	cellular process|catalytic activity|developmental process|metabolic process|protein binding|multicellular organism development|cellular developmental process|transferase activity|cell periphery|cytoplasm|organic substance metabolic process|regulation of plasma lipoprotein particle levels|anatomical structure development|membrane|regulation of cellular process|nitrogen compound metabolic process|c…	K10637	E3 ubiquitin-protein ligase MYLIP[2.3.2.27]	hsa04979	Cholesterol metabolism - Homo sapiens (human)聽	6:16129086-16148248	1471	1291	984	290	340	350	23.7259	24.5301	18.2792	5.9213	5.80481	6.63251	22.1784	6.11954	1.85766	2.68485e-11	2.56221e-09	UP
ENSG00000070404	FSTL3	follistatin like 3 [Source:HGNC Symbol;Acc:HGNC:3973]	protein_coding	GO:0009987|GO:0050896|GO:0022414|GO:0032502|GO:0008152|GO:0000003|GO:0002376|GO:0023052|GO:0005515|GO:0007275|GO:0012505|GO:0002682|GO:0048869|GO:0050793|GO:0005737|GO:0007165|GO:0071704|GO:0048609|GO:0001503|GO:0048856|GO:0005615|GO:0005576|GO:0044306|GO:0023051|GO:0050794|GO:0003006|GO:0006807|GO:0009058|GO:0007154|GO:0019953|GO:0005654|GO:0007155|GO:0048523|GO:0042995|GO:0044237|GO:0005622|GO:…	cellular process|response to stimulus|reproductive process|developmental process|metabolic process|reproduction|immune system process|signaling|protein binding|multicellular organism development|endomembrane system|regulation of immune system process|cellular developmental process|regulation of developmental process|cytoplasm|signal transduction|organic substance metabolic process|multicellular o…	-	-	-	-	19:676392-683392	1010	765	598	207	185	222	8.63415	7.70411	5.88777	2.24014	1.67405	2.22972	7.40868	2.04797	1.85502	1.05135e-09	6.58431e-08	UP
ENSG00000267940	AC022762.2	novel transcript	lncRNA	-	-	-	-	-	-	11:6201901-6203253	21	36	28	6	9	8	0.82886	1.67393	1.27287	0.299793	0.376033	0.370984	1.25855	0.348937	1.85073	0.000473304	0.00485894	UP
ENSG00000183628	DGCR6	DiGeorge syndrome critical region gene 6 [Source:HGNC Symbol;Acc:HGNC:2846]	protein_coding	GO:0009987|GO:0032502|GO:0005515|GO:0009653|GO:0007275|GO:0071944|GO:0048856|GO:0007155|GO:0005622|GO:0043227|GO:0009887|GO:0048513|GO:0043229|GO:0031012|GO:0043231|GO:0005634	cellular process|developmental process|protein binding|anatomical structure morphogenesis|multicellular organism development|cell periphery|anatomical structure development|cell adhesion|intracellular anatomical structure|membrane-bounded organelle|animal organ morphogenesis|animal organ development|intracellular organelle|extracellular matrix|intracellular membrane-bounded organelle|nucleus	-	-	-	-	22:18906028-18914238	232	208	51	34	42	52	1.36645	1.44322	0.345961	0.253508	0.26185	0.359838	1.05188	0.291732	1.85025	0.000187287	0.00225234	UP
ENSG00000076864	RAP1GAP	RAP1 GTPase activating protein [Source:HGNC Symbol;Acc:HGNC:9858]	protein_coding	GO:0009987|GO:0098772|GO:0050896|GO:0044093|GO:0003824|GO:0032502|GO:0040011|GO:0044092|GO:0023052|GO:0005515|GO:0009653|GO:0007275|GO:0008283|GO:0012505|GO:0048869|GO:0050793|GO:0030234|GO:0005737|GO:0007165|GO:0050790|GO:0048856|GO:0036094|GO:0023051|GO:0097367|GO:0016020|GO:0050794|GO:0007154|GO:0005829|GO:0016787|GO:0043167|GO:0048523|GO:0042995|GO:0097159|GO:0036477|GO:0043085|GO:0005622|GO:…	cellular process|molecular function regulator|response to stimulus|positive regulation of molecular function|catalytic activity|developmental process|locomotion|negative regulation of molecular function|signaling|protein binding|anatomical structure morphogenesis|multicellular organism development|cell population proliferation|endomembrane system|cellular developmental process|regulation of devel…	K17700	RAP1 GTPase activating protein 1[-]	hsa04015	Rap1 signaling pathway - Homo sapiens (human)聽	1:21596215-21669363	461	474	316	117	115	97	2.5798	3.12482	2.03668	0.828854	0.681208	0.637756	2.58044	0.715939	1.84971	1.6362e-08	7.51339e-07	UP
ENSG00000155918	RAET1L	retinoic acid early transcript 1L [Source:HGNC Symbol;Acc:HGNC:16798]	protein_coding	GO:0016032|GO:0002376|GO:0005515|GO:0012505|GO:0031224|GO:0071944|GO:0005737|GO:0005615|GO:0005576|GO:0016020|GO:0009986|GO:0005622|GO:0005783|GO:0043227|GO:0043229|GO:0031225|GO:0009897|GO:0005886|GO:0043231	viral process|immune system process|protein binding|endomembrane system|intrinsic component of membrane|cell periphery|cytoplasm|extracellular space|extracellular region|membrane|cell surface|intracellular anatomical structure|endoplasmic reticulum|membrane-bounded organelle|intracellular organelle|anchored component of membrane|external side of plasma membrane|plasma membrane|intracellular membr…	K07987	retinoic acid early transcript 1[-]	hsa04650	Natural killer cell mediated cytotoxicity - Homo sapiens (human)聽	6:150018334-150025532	209	146	50	25	54	28	7.66576	6.30848	2.11218	1.16078	2.09655	1.20661	5.36214	1.48798	1.84945	0.000149446	0.00186522	UP
ENSG00000141526	SLC16A3	solute carrier family 16 member 3 [Source:HGNC Symbol;Acc:HGNC:10924]	protein_coding	GO:0009987|GO:0008152|GO:0040011|GO:0002376|GO:0005215|GO:0005515|GO:0050900|GO:0012505|GO:0045178|GO:0031224|GO:0071944|GO:0071704|GO:0044281|GO:0048870|GO:0016020|GO:0022857|GO:0055085|GO:0045177|GO:0098794|GO:0097159|GO:0044237|GO:0016328|GO:0005622|GO:0030054|GO:0045211|GO:0015075|GO:0016021|GO:0043227|GO:0005342|GO:0045202|GO:0043229|GO:0005635|GO:0034220|GO:0006082|GO:0016477|GO:0031090|GO:…	cellular process|metabolic process|locomotion|immune system process|transporter activity|protein binding|leukocyte migration|endomembrane system|basal part of cell|intrinsic component of membrane|cell periphery|organic substance metabolic process|small molecule metabolic process|cell motility|membrane|transmembrane transporter activity|transmembrane transport|apical part of cell|postsynapse|organ…	K08180	MFS transporter, MCT family, solute carrier family 16 (monocarboxylic acid transporters), member 3[-]	hsa05230	Central carbon metabolism in cancer - Homo sapiens (human)聽	17:82228397-82261129	1055	876	571	263	263	131	3.37977	3.30598	2.10679	1.06659	0.891842	0.493066	2.93085	0.817166	1.84262	9.94016e-08	3.7435e-06	UP
ENSG00000260233	ZNRD2-AS1	ZNRD2 antisense RNA 1 (head to head) [Source:HGNC Symbol;Acc:HGNC:27384]	lncRNA	-	-	-	-	-	-	11:65568482-65570423	70	72	74	19	24	15	1.46254	1.77217	1.7807	0.502532	0.530793	0.368212	1.6718	0.467179	1.83936	9.55162e-06	0.000185846	UP
ENSG00000043591	ADRB1	adrenoceptor beta 1 [Source:HGNC Symbol;Acc:HGNC:285]	protein_coding	GO:0009987|GO:0098772|GO:0050896|GO:0044093|GO:0003824|GO:0032502|GO:0008152|GO:0007610|GO:0023052|GO:0048511|GO:0038023|GO:0005515|GO:0045926|GO:0035264|GO:0007623|GO:0012505|GO:0007267|GO:0048869|GO:0050793|GO:0031224|GO:0030234|GO:0071944|GO:0005737|GO:0007165|GO:0030431|GO:0050790|GO:0036094|GO:0040008|GO:0097367|GO:0007622|GO:0016020|GO:0050794|GO:1990845|GO:0007154|GO:0016787|GO:0002021|GO:…	cellular process|molecular function regulator|response to stimulus|positive regulation of molecular function|catalytic activity|developmental process|metabolic process|behavior|signaling|rhythmic process|signaling receptor activity|protein binding|negative regulation of growth|multicellular organism growth|circadian rhythm|endomembrane system|cell-cell signaling|cellular developmental process|reg…	K04141	adrenergic receptor beta-1[-]	hsa04080|hsa04020|hsa04024|hsa04022|hsa04261|hsa05414|hsa04970|hsa04540|hsa04924|hsa04923	Neuroactive ligand-receptor interaction - Homo sapiens (human)聽|Calcium signaling pathway - Homo sapiens (human)聽|cAMP signaling pathway - Homo sapiens (human)聽|cGMP-PKG signaling pathway - Homo sapiens (human)聽|Adrenergic signaling in cardiomyocytes - Homo sapiens (human)聽|Dilated cardiomyopathy - Homo sapiens (human)聽|Salivary secretion - Homo sapiens (human)聽|Gap junction - Homo sapiens (human…	10:114043866-114046904	91	55	39	18	16	14	1.59912	1.13858	0.789316	0.400414	0.297615	0.289047	1.17567	0.329025	1.83721	7.02866e-05	0.00100754	UP
ENSG00000228903	RASA4CP	RAS p21 protein activator 4C, pseudogene [Source:HGNC Symbol;Acc:HGNC:44185]	transcribed_unprocessed_pseudogene	-	-	-	-	-	-	7:44026951-44041892	169	247	251	84	41	51	1.73261	2.98315	2.96375	1.09019	0.444936	0.614306	2.55984	0.716478	1.83706	1.97289e-05	0.000343597	UP
ENSG00000105204	DYRK1B	dual specificity tyrosine phosphorylation regulated kinase 1B [Source:HGNC Symbol;Acc:HGNC:3092]	protein_coding	GO:0009987|GO:0003824|GO:0032502|GO:0008152|GO:0005515|GO:0003712|GO:0009653|GO:0007275|GO:0048869|GO:0016740|GO:0071704|GO:0048856|GO:0036094|GO:0097367|GO:0050794|GO:0006807|GO:0009058|GO:0005654|GO:0043167|GO:0097159|GO:0044237|GO:0048646|GO:0006949|GO:0005622|GO:0009893|GO:0140253|GO:0019222|GO:0034641|GO:0046483|GO:0000768|GO:1901360|GO:0061061|GO:0043227|GO:0031325|GO:0048513|GO:0006139|GO:…	cellular process|catalytic activity|developmental process|metabolic process|protein binding|transcription coregulator activity|anatomical structure morphogenesis|multicellular organism development|cellular developmental process|transferase activity|organic substance metabolic process|anatomical structure development|small molecule binding|carbohydrate derivative binding|regulation of cellular pro…	-	-	-	-	19:39825350-39834201	383	388	457	135	106	85	3.5896	4.28392	4.93304	1.60173	1.05161	0.935982	4.26885	1.19644	1.8351	1.53867e-07	5.45586e-06	UP
ENSG00000174938	SEZ6L2	seizure related 6 homolog like 2 [Source:HGNC Symbol;Acc:HGNC:30844]	protein_coding	GO:0009987|GO:0050896|GO:0032502|GO:0007610|GO:0023052|GO:0007626|GO:0007275|GO:0012505|GO:0021700|GO:0031224|GO:0071944|GO:0005737|GO:0007165|GO:0048856|GO:0023051|GO:0016020|GO:0050794|GO:0007154|GO:0030534|GO:0036477|GO:0005622|GO:0044297|GO:0005783|GO:0022037|GO:0010646|GO:0030902|GO:0035556|GO:0016021|GO:0043227|GO:0048513|GO:0043229|GO:0008344|GO:0031090|GO:0016043|GO:0021695|GO:0060074|GO:…	cellular process|response to stimulus|developmental process|behavior|signaling|locomotory behavior|multicellular organism development|endomembrane system|developmental maturation|intrinsic component of membrane|cell periphery|cytoplasm|signal transduction|anatomical structure development|regulation of signaling|membrane|regulation of cellular process|cell communication|adult behavior|somatodendri…	-	-	-	-	16:29871159-29899547	136	118	112	46	31	19	1.15743	1.18304	1.09781	0.495585	0.279264	0.189985	1.1461	0.321611	1.83334	2.19912e-05	0.000376804	UP
ENSG00000197183	NOL4L	nucleolar protein 4 like [Source:HGNC Symbol;Acc:HGNC:16106]	protein_coding	GO:0005515|GO:0005737|GO:0005829|GO:0005654|GO:0005622|GO:0043227|GO:0043229|GO:0043231|GO:0005730|GO:0005634|GO:0031981	protein binding|cytoplasm|cytosol|nucleoplasm|intracellular anatomical structure|membrane-bounded organelle|intracellular organelle|intracellular membrane-bounded organelle|nucleolus|nucleus|nuclear lumen	-	-	-	-	20:32443059-32585074	322	280	418	116	72	81	1.06318	1.08911	1.58957	0.484861	0.251642	0.314222	1.24729	0.350241	1.83237	1.2593e-06	3.33952e-05	UP
ENSG00000092295	TGM1	transglutaminase 1 [Source:HGNC Symbol;Acc:HGNC:11777]	protein_coding	GO:0009987|GO:0003824|GO:0032502|GO:0008152|GO:0007049|GO:0005515|GO:0007275|GO:0008283|GO:0048869|GO:0016740|GO:0031224|GO:0071944|GO:0005737|GO:0071704|GO:0048856|GO:0005615|GO:0005576|GO:0016020|GO:0050794|GO:0006807|GO:0031424|GO:0005829|GO:0043167|GO:0044237|GO:0005622|GO:0008219|GO:0045787|GO:0070062|GO:0042802|GO:0043227|GO:0048513|GO:0012501|GO:0030154|GO:0070268|GO:0019538|GO:0043169|GO:…	cellular process|catalytic activity|developmental process|metabolic process|cell cycle|protein binding|multicellular organism development|cell population proliferation|cellular developmental process|transferase activity|intrinsic component of membrane|cell periphery|cytoplasm|organic substance metabolic process|anatomical structure development|extracellular space|extracellular region|membrane|reg…	-	-	-	-	14:24249114-24264432	2779	2832	2955	885	768	630	23.5419	28.2624	28.8312	9.49084	6.88674	6.27037	26.8785	7.54932	1.83204	2.7489e-10	1.95255e-08	UP
ENSG00000104419	NDRG1	N-myc downstream regulated 1 [Source:HGNC Symbol;Acc:HGNC:7679]	protein_coding	GO:0009987|GO:0050896|GO:0032502|GO:0002376|GO:0023052|GO:0005515|GO:0007275|GO:0008283|GO:0012505|GO:0045321|GO:0048869|GO:0071944|GO:0005737|GO:0007165|GO:0048856|GO:0005615|GO:0005576|GO:0048471|GO:0016020|GO:0050794|GO:0005815|GO:0007154|GO:0005829|GO:0048523|GO:0001775|GO:0005622|GO:0008219|GO:0030054|GO:0070062|GO:0010941|GO:0035556|GO:0043227|GO:0019899|GO:0031410|GO:0012501|GO:0045202|GO:…	cellular process|response to stimulus|developmental process|immune system process|signaling|protein binding|multicellular organism development|cell population proliferation|endomembrane system|leukocyte activation|cellular developmental process|cell periphery|cytoplasm|signal transduction|anatomical structure development|extracellular space|extracellular region|perinuclear region of cytoplasm|mem…	-	-	-	-	8:133237175-133302022	62177	55316	61276	17065	18188	12730	166.132	174.115	188.566	57.7214	51.4406	39.9622	176.271	49.708	1.82624	6.6436e-11	5.72683e-09	UP
ENSG00000041988	THAP3	THAP domain containing 3 [Source:HGNC Symbol;Acc:HGNC:20855]	protein_coding	GO:0009987|GO:0008152|GO:0005515|GO:0071704|GO:0050794|GO:0006807|GO:0009058|GO:0043167|GO:0097159|GO:0044237|GO:0009893|GO:0019222|GO:0034641|GO:0046483|GO:1901360|GO:0031325|GO:0006139|GO:0043169|GO:0006725|GO:0051173|GO:0051171|GO:0044260|GO:0003676|GO:0044249|GO:0031323|GO:0043170|GO:0034645|GO:0046872|GO:0051252|GO:0003677|GO:0010468|GO:0031328|GO:0019438|GO:0010557|GO:0010467|GO:1902680|GO:…	cellular process|metabolic process|protein binding|organic substance metabolic process|regulation of cellular process|nitrogen compound metabolic process|biosynthetic process|ion binding|organic cyclic compound binding|cellular metabolic process|positive regulation of metabolic process|regulation of metabolic process|cellular nitrogen compound metabolic process|heterocycle metabolic process|organ…	-	-	-	-	1:6624866-6635586	369	391	258	89	55	125	2.85758	3.56707	2.30115	0.872508	0.450854	1.13732	2.9086	0.820226	1.82623	2.53939e-06	6.0533e-05	UP
ENSG00000148180	GSN	gelsolin [Source:HGNC Symbol;Acc:HGNC:4620]	protein_coding	GO:0032991|GO:0009987|GO:0050896|GO:0044093|GO:0016032|GO:0003824|GO:0032502|GO:0008152|GO:0002376|GO:0023052|GO:0043209|GO:0005515|GO:0007275|GO:0012505|GO:0045321|GO:0030029|GO:0048869|GO:0071944|GO:0005737|GO:0033036|GO:0007165|GO:0007163|GO:0071704|GO:0030478|GO:0050790|GO:0048856|GO:0016192|GO:0005615|GO:0005576|GO:0048525|GO:0048471|GO:0016020|GO:0050794|GO:0006807|GO:0050792|GO:0007154|GO:…	protein-containing complex|cellular process|response to stimulus|positive regulation of molecular function|viral process|catalytic activity|developmental process|metabolic process|immune system process|signaling|myelin sheath|protein binding|multicellular organism development|endomembrane system|leukocyte activation|actin filament-based process|cellular developmental process|cell periphery|cytopl…	K05768	gelsolin[-]	hsa04810|hsa05203|hsa04666	Regulation of actin cytoskeleton - Homo sapiens (human)聽|Viral carcinogenesis - Homo sapiens (human)聽|Fc gamma R-mediated phagocytosis - Homo sapiens (human)聽	9:121207794-121332843	10094	9269	9110	2619	2574	2422	35.0628	37.9296	36.4462	11.5167	9.46433	9.88452	36.4795	10.2885	1.82605	1.20712e-11	1.28288e-09	UP
ENSG00000121104	FAM117A	family with sequence similarity 117 member A [Source:HGNC Symbol;Acc:HGNC:24179]	protein_coding	-	-	-	-	-	-	17:49710332-49789180	301	359	264	82	84	83	2.71712	3.81767	2.74472	0.937049	0.802634	0.880272	3.09317	0.873318	1.82451	4.86735e-08	2.01421e-06	UP
ENSG00000114796	KLHL24	kelch like family member 24 [Source:HGNC Symbol;Acc:HGNC:25947]	protein_coding	GO:0032991|GO:0009987|GO:0050896|GO:0008152|GO:0005215|GO:0023052|GO:0038023|GO:0005515|GO:0005737|GO:1902494|GO:0007165|GO:0071704|GO:0010469|GO:0023051|GO:0050794|GO:0022857|GO:0006807|GO:0055085|GO:0007154|GO:0042995|GO:0044237|GO:0036477|GO:0005622|GO:0044297|GO:0045103|GO:0043204|GO:0030054|GO:0010646|GO:0120025|GO:0022803|GO:0015075|GO:1990234|GO:0051049|GO:0034220|GO:0019538|GO:0022898|GO:…	protein-containing complex|cellular process|response to stimulus|metabolic process|transporter activity|signaling|signaling receptor activity|protein binding|cytoplasm|catalytic complex|signal transduction|organic substance metabolic process|regulation of signaling receptor activity|regulation of signaling|regulation of cellular process|transmembrane transporter activity|nitrogen compound metabol…	-	-	-	-	3:183635610-183684519	4073	3718	2937	907	959	1009	11.2253	12.0713	9.32263	3.16445	2.7977	3.26718	10.8731	3.07644	1.82143	1.17844e-11	1.2668e-09	UP
ENSG00000155629	PIK3AP1	phosphoinositide-3-kinase adaptor protein 1 [Source:HGNC Symbol;Acc:HGNC:30034]	protein_coding	GO:0009987|GO:0050896|GO:0002376|GO:0023052|GO:0005515|GO:0002682|GO:0071944|GO:0005737|GO:0007165|GO:0023051|GO:0016020|GO:0050794|GO:0007154|GO:0006955|GO:0005829|GO:0005622|GO:0010646|GO:0042802|GO:0035556|GO:0005102|GO:0043548|GO:0009967|GO:0050776|GO:0006952|GO:0002764|GO:0009966|GO:0005886|GO:0036312|GO:1902531|GO:0048017|GO:0002221|GO:1902533|GO:0050727|GO:0043491|GO:0006954|GO:0014066|GO:…	cellular process|response to stimulus|immune system process|signaling|protein binding|regulation of immune system process|cell periphery|cytoplasm|signal transduction|regulation of signaling|membrane|regulation of cellular process|cell communication|immune response|cytosol|intracellular anatomical structure|regulation of cell communication|identical protein binding|intracellular signal transducti…	K12230	phosphoinositide 3-kinase adapter protein 1[-]	hsa04151|hsa04662	PI3K-Akt signaling pathway - Homo sapiens (human)聽|B cell receptor signaling pathway - Homo sapiens (human)聽	10:96593315-96720514	145	159	140	33	45	43	1.03856	1.3416	1.15489	0.299214	0.341175	0.361853	1.17835	0.334081	1.8185	4.24434e-07	1.31005e-05	UP
ENSG00000242756	RHOT1P3	ras homolog family member T1 pseudogene 3 [Source:HGNC Symbol;Acc:HGNC:37839]	processed_pseudogene	-	-	-	-	-	-	13:18837768-18838098	18	9	16	2	8	2	2.90419	1.7106	2.97309	0.408547	1.36633	0.37906	2.52929	0.71798	1.81672	0.0082035	0.0477126	UP
ENSG00000124813	RUNX2	RUNX family transcription factor 2 [Source:HGNC Symbol;Acc:HGNC:10472]	protein_coding	GO:0032991|GO:0009987|GO:0050896|GO:0032502|GO:0008152|GO:0002376|GO:0023052|GO:0005515|GO:0009653|GO:0007275|GO:0008283|GO:0021700|GO:0045321|GO:0048869|GO:0050793|GO:0005667|GO:0005737|GO:0007165|GO:0071704|GO:0001503|GO:0048856|GO:0036094|GO:0009892|GO:0023051|GO:0097367|GO:0050794|GO:0006807|GO:0009058|GO:0007154|GO:0005829|GO:0005654|GO:0043167|GO:0003682|GO:0048523|GO:0001775|GO:0097159|GO:…	protein-containing complex|cellular process|response to stimulus|developmental process|metabolic process|immune system process|signaling|protein binding|anatomical structure morphogenesis|multicellular organism development|cell population proliferation|developmental maturation|leukocyte activation|cellular developmental process|regulation of developmental process|transcription regulator complex|c…	K09278	runt-related transcription factor 2[-]	hsa05202|hsa04928	Transcriptional misregulation in cancer - Homo sapiens (human)聽|Parathyroid hormone synthesis, secretion and action - Homo sapiens (human)聽	6:45328157-45664349	631	633	569	165	192	143	1.56138	1.8452	1.62159	0.516855	0.502894	0.41573	1.67606	0.478493	1.8085	1.49185e-09	9.04034e-08	UP
ENSG00000213398	LCAT	lecithin-cholesterol acyltransferase [Source:HGNC Symbol;Acc:HGNC:6522]	protein_coding	GO:0032991|GO:0009987|GO:0003824|GO:0008152|GO:0005515|GO:0016740|GO:0031224|GO:0033036|GO:0071704|GO:0097006|GO:0044281|GO:0005615|GO:0005576|GO:0016020|GO:0050794|GO:0006807|GO:0009058|GO:0016787|GO:0044237|GO:0032994|GO:1990777|GO:1901360|GO:0019637|GO:0070062|GO:0006629|GO:0042592|GO:0016021|GO:0043227|GO:0006066|GO:0044255|GO:0019538|GO:0034369|GO:0016788|GO:0016043|GO:0034185|GO:0034377|GO:…	protein-containing complex|cellular process|catalytic activity|metabolic process|protein binding|transferase activity|intrinsic component of membrane|macromolecule localization|organic substance metabolic process|regulation of plasma lipoprotein particle levels|small molecule metabolic process|extracellular space|extracellular region|membrane|regulation of cellular process|nitrogen compound metab…	K00650	lecithin-cholesterol acyltransferase[2.3.1.43]	hsa00564|hsa04979	Glycerophospholipid metabolism - Homo sapiens (human)聽|Cholesterol metabolism - Homo sapiens (human)聽	16:67939750-67944131	69	126	96	21	28	32	0.694202	1.49339	1.1124	0.267465	0.298186	0.378253	1.1	0.314635	1.80575	2.38456e-05	0.000401823	UP
ENSG00000167183	PRR15L	proline rich 15 like [Source:HGNC Symbol;Acc:HGNC:28149]	protein_coding	-	-	-	-	-	-	17:47951967-47957883	25	55	38	12	14	7	0.876051	2.27044	1.53362	0.532309	0.519303	0.288194	1.56004	0.446602	1.80452	0.000589401	0.00581463	UP
ENSG00000272512	AL645608.7	novel transcript	lncRNA	-	-	-	-	-	-	1:995966-998051	45	45	18	8	17	5	1.15204	1.35716	0.530724	0.259275	0.460675	0.150402	1.01331	0.290117	1.80437	0.00135974	0.0113882	UP
ENSG00000088726	TMEM40	transmembrane protein 40 [Source:HGNC Symbol;Acc:HGNC:25620]	protein_coding	GO:0031224|GO:0016020|GO:0016021	intrinsic component of membrane|membrane|integral component of membrane	-	-	-	-	3:12733528-12769457	745	613	366	115	183	173	6.58157	6.37964	3.72397	1.28612	1.71129	1.79564	5.56173	1.59768	1.79955	2.89958e-08	1.26325e-06	UP
ENSG00000166833	NAV2	neuron navigator 2 [Source:HGNC Symbol;Acc:HGNC:15997]	protein_coding	GO:0009987|GO:0003824|GO:0032502|GO:0007610|GO:0005515|GO:0007626|GO:0007275|GO:0048869|GO:0071944|GO:0048856|GO:0036094|GO:0097367|GO:0008094|GO:0016787|GO:0005654|GO:0004386|GO:0043167|GO:0097159|GO:0005622|GO:0003678|GO:0043227|GO:0008217|GO:0008201|GO:0050877|GO:0043229|GO:0030154|GO:0021675|GO:0000166|GO:0016043|GO:0031012|GO:0005539|GO:0007600|GO:0008015|GO:0017076|GO:0048483|GO:0035639|GO:…	cellular process|catalytic activity|developmental process|behavior|protein binding|locomotory behavior|multicellular organism development|cellular developmental process|cell periphery|anatomical structure development|small molecule binding|carbohydrate derivative binding|ATPase, acting on DNA|hydrolase activity|nucleoplasm|helicase activity|ion binding|organic cyclic compound binding|intracellula…	-	-	-	-	11:19350724-20121601	293	352	661	193	118	45	0.683525	0.967366	1.77598	0.569968	0.291385	0.123338	1.14229	0.32823	1.79915	0.000352249	0.00381143	UP
ENSG00000113916	BCL6	BCL6 transcription repressor [Source:HGNC Symbol;Acc:HGNC:1001]	protein_coding	GO:0009987|GO:0050896|GO:0022414|GO:0003824|GO:0032502|GO:0008152|GO:0000003|GO:0002376|GO:0023052|GO:0007049|GO:0005515|GO:0045926|GO:0009653|GO:0007275|GO:0008283|GO:0012505|GO:0045321|GO:0030029|GO:0002682|GO:0048869|GO:0050793|GO:0005737|GO:0033036|GO:0007165|GO:0071704|GO:0048609|GO:0050790|GO:0048856|GO:0009892|GO:0023051|GO:0040008|GO:0002262|GO:0050794|GO:0003006|GO:0006807|GO:0009058|GO:…	cellular process|response to stimulus|reproductive process|catalytic activity|developmental process|metabolic process|reproduction|immune system process|signaling|cell cycle|protein binding|negative regulation of growth|anatomical structure morphogenesis|multicellular organism development|cell population proliferation|endomembrane system|leukocyte activation|actin filament-based process|regulatio…	K15618	B-cell lymphoma 6 protein[-]	hsa05202|hsa04068	Transcriptional misregulation in cancer - Homo sapiens (human)聽|FoxO signaling pathway - Homo sapiens (human)聽	3:187721377-187745725	1732	1574	1295	384	477	399	8.18394	8.76156	7.04751	2.29696	2.38579	2.21506	7.99767	2.29927	1.7984	1.98764e-11	2.00601e-09	UP
ENSG00000104140	RHOV	ras homolog family member V [Source:HGNC Symbol;Acc:HGNC:18313]	protein_coding	GO:0009987|GO:0050896|GO:0003824|GO:0040011|GO:0023052|GO:0005515|GO:0012505|GO:0071944|GO:0005737|GO:0007165|GO:0016192|GO:0036094|GO:0023051|GO:0048870|GO:0097367|GO:0016020|GO:0050794|GO:0007154|GO:0005829|GO:0016787|GO:0043167|GO:0097159|GO:0005622|GO:0010646|GO:0035556|GO:0006897|GO:0043227|GO:0031410|GO:0043229|GO:0005768|GO:0043169|GO:0016477|GO:0031090|GO:0000166|GO:0016043|GO:0016817|GO:…	cellular process|response to stimulus|catalytic activity|locomotion|signaling|protein binding|endomembrane system|cell periphery|cytoplasm|signal transduction|vesicle-mediated transport|small molecule binding|regulation of signaling|cell motility|carbohydrate derivative binding|membrane|regulation of cellular process|cell communication|cytosol|hydrolase activity|ion binding|organic cyclic compoun…	-	-	-	-	15:40872214-40874234	3886	3551	2399	847	928	902	125.773	135.394	89.4268	34.7038	31.7931	34.2998	116.865	33.5989	1.79835	6.78139e-11	5.76562e-09	UP
ENSG00000132613	MTSS2	MTSS I-BAR domain containing 2 [Source:HGNC Symbol;Acc:HGNC:25094]	protein_coding	GO:0009987|GO:0098772|GO:0050896|GO:0044093|GO:0003824|GO:0005515|GO:0030234|GO:0071944|GO:0005737|GO:0050790|GO:0031256|GO:0016020|GO:0016787|GO:0031252|GO:0043167|GO:0042995|GO:0043085|GO:0005622|GO:0008289|GO:0008047|GO:0120025|GO:0051345|GO:0005096|GO:0001726|GO:0019899|GO:0043229|GO:0036119|GO:0032587|GO:0010033|GO:0030027|GO:0016043|GO:0005938|GO:0016817|GO:0008092|GO:0005543|GO:0005886|GO:…	cellular process|molecular function regulator|response to stimulus|positive regulation of molecular function|catalytic activity|protein binding|enzyme regulator activity|cell periphery|cytoplasm|regulation of catalytic activity|leading edge membrane|membrane|hydrolase activity|cell leading edge|ion binding|cell projection|positive regulation of catalytic activity|intracellular anatomical structur…	-	-	-	-	16:70661204-70686053	2538	3122	3594	1125	860	550	21.358	30.9503	34.8337	11.9848	7.66067	5.4379	29.0473	8.36112	1.79664	1.35632e-07	4.86006e-06	UP
ENSG00000229732	AC019349.1	novel transcript	lncRNA	-	-	-	-	-	-	17:41500983-41502409	20	22	8	4	8	2	2.24383	2.90769	1.03371	0.568047	0.950117	0.26359	2.06174	0.593918	1.79553	0.00685395	0.0412045	UP
ENSG00000014914	MTMR11	myotubularin related protein 11 [Source:HGNC Symbol;Acc:HGNC:24307]	protein_coding	GO:0009987|GO:0003824|GO:0008152|GO:0005737|GO:0071704|GO:0005615|GO:0005576|GO:0016787|GO:0044237|GO:0005622|GO:0019637|GO:0070062|GO:0006629|GO:0043227|GO:0044255|GO:0016788|GO:0065010|GO:0046486|GO:0031982|GO:0030258|GO:0042578|GO:0006796|GO:0006644|GO:0016311|GO:1903561|GO:0046839|GO:0016791|GO:0006650|GO:0046856|GO:0052866|GO:0046488|GO:0004438	cellular process|catalytic activity|metabolic process|cytoplasm|organic substance metabolic process|extracellular space|extracellular region|hydrolase activity|cellular metabolic process|intracellular anatomical structure|organophosphate metabolic process|extracellular exosome|lipid metabolic process|membrane-bounded organelle|cellular lipid metabolic process|hydrolase activity, acting on ester b…	-	-	-	-	1:149928651-149936879	607	832	656	183	179	216	3.69834	5.97178	4.60334	1.41149	1.15444	1.54621	4.75782	1.37071	1.79537	8.11478e-09	3.98036e-07	UP
ENSG00000172818	OVOL1	ovo like transcriptional repressor 1 [Source:HGNC Symbol;Acc:HGNC:8525]	protein_coding	GO:0009987|GO:0022414|GO:0032502|GO:0008152|GO:0000003|GO:0007049|GO:0005515|GO:0007275|GO:0008283|GO:0048869|GO:0071704|GO:0048609|GO:0048856|GO:0009892|GO:0050794|GO:0003006|GO:0006807|GO:0009058|GO:0019953|GO:0051321|GO:0043167|GO:0048523|GO:0097159|GO:0044237|GO:0005622|GO:0003700|GO:0009893|GO:0019222|GO:0007276|GO:0045787|GO:0034641|GO:0046483|GO:0009890|GO:1901360|GO:0045786|GO:0072089|GO:…	cellular process|reproductive process|developmental process|metabolic process|reproduction|cell cycle|protein binding|multicellular organism development|cell population proliferation|cellular developmental process|organic substance metabolic process|multicellular organismal reproductive process|anatomical structure development|negative regulation of metabolic process|regulation of cellular proces…	-	-	-	-	11:65787063-65797214	2182	2179	1544	579	531	502	22.7147	26.7222	18.5119	7.63025	5.85121	6.13981	22.6496	6.54042	1.79203	2.34642e-10	1.70553e-08	UP
ENSG00000177169	ULK1	unc-51 like autophagy activating kinase 1 [Source:HGNC Symbol;Acc:HGNC:12558]	protein_coding	GO:0032991|GO:0009987|GO:0050896|GO:0003824|GO:0032502|GO:0008152|GO:0023052|GO:0005515|GO:0009653|GO:0007275|GO:0012505|GO:0048869|GO:0016740|GO:0005737|GO:1902494|GO:0033036|GO:0007165|GO:0071704|GO:0048856|GO:0036094|GO:0097367|GO:0035821|GO:0016020|GO:0050794|GO:0006807|GO:0007154|GO:0005829|GO:0043167|GO:0000407|GO:0048523|GO:0042995|GO:0009056|GO:0097159|GO:0044237|GO:0005622|GO:0044877|GO:…	protein-containing complex|cellular process|response to stimulus|catalytic activity|developmental process|metabolic process|signaling|protein binding|anatomical structure morphogenesis|multicellular organism development|endomembrane system|cellular developmental process|transferase activity|cytoplasm|catalytic complex|macromolecule localization|signal transduction|organic substance metabolic proc…	K21357	serine/threonine-protein kinase ULK1[2.7.11.1]	hsa05022|hsa05010|hsa05014|hsa05016|hsa04150|hsa05017|hsa04140|hsa04152|hsa04211|hsa04137	Pathways of neurodegeneration - multiple diseases - Homo sapiens (human)聽|Alzheimer disease - Homo sapiens (human)聽|Amyotrophic lateral sclerosis - Homo sapiens (human)聽|Huntington disease - Homo sapiens (human)聽|mTOR signaling pathway - Homo sapiens (human)聽|Spinocerebellar ataxia - Homo sapiens (human)聽|Autophagy - animal - Homo sapiens (human)聽|AMPK signaling pathway - Homo sapiens (human)聽|Lo…	12:131894622-131923150	4404	5716	4016	1648	1268	958	20.9934	32.0989	22.0486	9.9449	6.39813	5.36537	25.047	7.23613	1.79134	1.70206e-08	7.77762e-07	UP
ENSG00000197746	PSAP	prosaposin [Source:HGNC Symbol;Acc:HGNC:9498]	protein_coding	GO:0009987|GO:0098772|GO:0050896|GO:0044093|GO:0022414|GO:0003824|GO:0032502|GO:0008152|GO:0000003|GO:0002376|GO:0007610|GO:0023052|GO:0005515|GO:0007626|GO:0009653|GO:0007275|GO:0012505|GO:0045321|GO:0048869|GO:0030234|GO:0071944|GO:0005737|GO:0033036|GO:0007165|GO:0071704|GO:0050790|GO:0048856|GO:0016192|GO:0005615|GO:0005576|GO:0003823|GO:0023051|GO:0097367|GO:0016020|GO:0050794|GO:0003006|GO:…	cellular process|molecular function regulator|response to stimulus|positive regulation of molecular function|reproductive process|catalytic activity|developmental process|metabolic process|reproduction|immune system process|behavior|signaling|protein binding|locomotory behavior|anatomical structure morphogenesis|multicellular organism development|endomembrane system|leukocyte activation|cellular …	K12382	saposin[-]	hsa04142|hsa00600	Lysosome - Homo sapiens (human)聽|Sphingolipid metabolism - Homo sapiens (human)聽	10:71816298-71851325	79534	60306	76336	17607	20431	21358	795.243	710.346	879.079	222.864	216.24	250.903	794.89	230.002	1.78911	3.47733e-11	3.23625e-09	UP
ENSG00000111319	SCNN1A	sodium channel epithelial 1 subunit alpha [Source:HGNC Symbol;Acc:HGNC:10599]	protein_coding	GO:0032991|GO:0009987|GO:0050896|GO:0005215|GO:0005515|GO:0012505|GO:0031224|GO:0071944|GO:0005737|GO:0005615|GO:0005576|GO:0016020|GO:0022857|GO:0055085|GO:0045177|GO:0098796|GO:0048871|GO:0042995|GO:0097228|GO:0005622|GO:0120025|GO:0022803|GO:0050878|GO:0070062|GO:0030141|GO:0015075|GO:0042592|GO:1902495|GO:0016021|GO:0043227|GO:0031410|GO:0050877|GO:0043229|GO:0034220|GO:0031090|GO:0031226|GO:…	protein-containing complex|cellular process|response to stimulus|transporter activity|protein binding|endomembrane system|intrinsic component of membrane|cell periphery|cytoplasm|extracellular space|extracellular region|membrane|transmembrane transporter activity|transmembrane transport|apical part of cell|membrane protein complex|multicellular organismal homeostasis|cell projection|sperm princip…	K04824	amiloride-sensitive sodium channel subunit alpha[-]	hsa04742|hsa04960	Taste transduction - Homo sapiens (human)聽|Aldosterone-regulated sodium reabsorption - Homo sapiens (human)聽	12:6346843-6377730	4497	4407	3161	863	1394	1100	15.5682	17.9731	12.6035	3.78212	5.10832	4.47412	15.3816	4.45485	1.78776	3.97553e-11	3.58906e-09	UP
ENSG00000272899	ATP6V1FNB	ATP6V1F neighbor [Source:HGNC Symbol;Acc:HGNC:52392]	protein_coding	-	-	-	-	-	-	7:128866330-128872047	52	94	49	20	15	19	0.715163	1.52298	0.776161	0.348207	0.218371	0.307019	1.00477	0.291199	1.78678	0.00015168	0.00188639	UP
ENSG00000225828	FAM229A	family with sequence similarity 229 member A [Source:HGNC Symbol;Acc:HGNC:44652]	protein_coding	-	-	-	-	-	-	1:32361270-32364278	331	489	244	50	154	101	4.14359	7.21141	3.51796	0.792371	2.04065	1.48549	4.95765	1.4395	1.78409	6.54438e-06	0.000134616	UP
ENSG00000100439	ABHD4	abhydrolase domain containing 4, N-acyl phospholipase B [Source:HGNC Symbol;Acc:HGNC:20154]	protein_coding	GO:0009987|GO:0003824|GO:0008152|GO:0005515|GO:0012505|GO:0016740|GO:0005737|GO:0071704|GO:0016020|GO:0006807|GO:0009058|GO:0016787|GO:0009056|GO:0044237|GO:0005622|GO:0005783|GO:0034641|GO:0019637|GO:0005739|GO:0006629|GO:0042592|GO:0043227|GO:0043229|GO:0044255|GO:0031090|GO:0016788|GO:0016746|GO:0044249|GO:0042175|GO:0016747|GO:0043603|GO:0052689|GO:0016042|GO:0048878|GO:0046470|GO:0043231|GO:…	cellular process|catalytic activity|metabolic process|protein binding|endomembrane system|transferase activity|cytoplasm|organic substance metabolic process|membrane|nitrogen compound metabolic process|biosynthetic process|hydrolase activity|catabolic process|cellular metabolic process|intracellular anatomical structure|endoplasmic reticulum|cellular nitrogen compound metabolic process|organophos…	-	-	-	-	14:22598237-22613215	2214	2204	1767	672	601	431	17.233	20.2095	15.8406	6.62155	4.95171	3.94147	17.761	5.17158	1.78004	1.55104e-09	9.33855e-08	UP
ENSG00000169155	ZBTB43	zinc finger and BTB domain containing 43 [Source:HGNC Symbol;Acc:HGNC:17908]	protein_coding	GO:0009987|GO:0008152|GO:0005515|GO:0071704|GO:0050794|GO:0006807|GO:0009058|GO:0043167|GO:0097159|GO:0044237|GO:0005622|GO:0003700|GO:0000790|GO:0019222|GO:0034641|GO:0046483|GO:1901360|GO:0043227|GO:0006139|GO:0043229|GO:0000981|GO:0043169|GO:0006725|GO:0051171|GO:0044260|GO:0003676|GO:0044249|GO:0031323|GO:0043170|GO:0034645|GO:0046872|GO:0043231|GO:0051252|GO:0003677|GO:0010468|GO:0019438|GO:…	cellular process|metabolic process|protein binding|organic substance metabolic process|regulation of cellular process|nitrogen compound metabolic process|biosynthetic process|ion binding|organic cyclic compound binding|cellular metabolic process|intracellular anatomical structure|DNA-binding transcription factor activity|chromatin|regulation of metabolic process|cellular nitrogen compound metabol…	-	-	-	-	9:126805006-126838210	1771	1247	1335	469	443	281	7.46764	6.19432	6.48332	2.50349	1.97727	1.3921	6.71509	1.95762	1.77831	4.37323e-09	2.27643e-07	UP
ENSG00000052802	MSMO1	methylsterol monooxygenase 1 [Source:HGNC Symbol;Acc:HGNC:10545]	protein_coding	GO:0009987|GO:0003824|GO:0008152|GO:0005515|GO:0016491|GO:0012505|GO:0031224|GO:0071944|GO:0005737|GO:0071704|GO:0044281|GO:0016020|GO:0009058|GO:0043167|GO:0044237|GO:0005622|GO:0016705|GO:0005783|GO:0004497|GO:1901360|GO:0006629|GO:0016021|GO:0043227|GO:0006066|GO:0043229|GO:0044255|GO:0043169|GO:0006082|GO:0031090|GO:0042175|GO:0005886|GO:0046872|GO:0043231|GO:0016125|GO:0006631|GO:0008202|GO:…	cellular process|catalytic activity|metabolic process|protein binding|oxidoreductase activity|endomembrane system|intrinsic component of membrane|cell periphery|cytoplasm|organic substance metabolic process|small molecule metabolic process|membrane|biosynthetic process|ion binding|cellular metabolic process|intracellular anatomical structure|oxidoreductase activity, acting on paired donors, with …	K07750	methylsterol monooxygenase[1.14.18.9]	hsa01100|hsa00100	Metabolic pathways - Homo sapiens (human)聽|Steroid biosynthesis - Homo sapiens (human)聽	4:165327667-165343164	12880	9603	4394	1601	3003	2836	147.731	129.756	58.0455	23.2464	36.4595	38.2174	111.844	32.6411	1.77673	1.55298e-07	5.48076e-06	UP
ENSG00000138166	DUSP5	dual specificity phosphatase 5 [Source:HGNC Symbol;Acc:HGNC:3071]	protein_coding	GO:0009987|GO:0050896|GO:0003824|GO:0032502|GO:0008152|GO:0023052|GO:0005515|GO:0009653|GO:0007275|GO:0005737|GO:0007165|GO:0071704|GO:0048856|GO:0050794|GO:0006807|GO:0007154|GO:0016787|GO:0005654|GO:0044237|GO:0048646|GO:0005622|GO:0048598|GO:0035556|GO:0043227|GO:0001704|GO:0019899|GO:0043229|GO:0019538|GO:0004721|GO:0016788|GO:0009888|GO:0044260|GO:0043170|GO:0036211|GO:0008330|GO:0004722|GO:…	cellular process|response to stimulus|catalytic activity|developmental process|metabolic process|signaling|protein binding|anatomical structure morphogenesis|multicellular organism development|cytoplasm|signal transduction|organic substance metabolic process|anatomical structure development|regulation of cellular process|nitrogen compound metabolic process|cell communication|hydrolase activity|nu…	K04459	dual specificity MAP kinase phosphatase[3.1.3.16 3.1.3.48]	hsa04010	MAPK signaling pathway - Homo sapiens (human)聽	10:110497907-110511533	1780	1618	1051	310	537	402	30.9032	33.0921	21.0154	6.81324	9.86862	8.1999	28.3369	8.29392	1.77256	6.14751e-10	4.07756e-08	UP
ENSG00000238045	AC009133.1	novel transcript, antisense to C16orf53 and MVP	lncRNA	-	-	-	-	-	-	16:29808636-29821252	305	268	124	49	39	103	3.25957	3.3741	1.52628	0.662925	0.441193	1.29329	2.71998	0.799136	1.76708	9.30354e-05	0.00127207	UP
ENSG00000281404	LINC01176	long intergenic non-protein coding RNA 1176 [Source:HGNC Symbol;Acc:HGNC:49548]	lncRNA	-	-	-	-	-	-	7:30390885-30412375	202	241	132	47	50	64	1.86764	2.62496	1.40562	0.550105	0.489343	0.695222	1.96607	0.578223	1.76562	2.70332e-06	6.36836e-05	UP
ENSG00000116260	QSOX1	quiescin sulfhydryl oxidase 1 [Source:HGNC Symbol;Acc:HGNC:9756]	protein_coding	GO:0009987|GO:0050896|GO:0003824|GO:0008152|GO:0002376|GO:0016491|GO:0012505|GO:0045321|GO:0031224|GO:0019725|GO:0005737|GO:0071704|GO:0016192|GO:0005615|GO:0005576|GO:0036094|GO:0016853|GO:0009892|GO:0016020|GO:0050794|GO:0006807|GO:0006955|GO:0043167|GO:0048523|GO:0001775|GO:0051641|GO:0009056|GO:0097159|GO:0044237|GO:0005622|GO:0045171|GO:0006457|GO:0019222|GO:0031300|GO:0051649|GO:0009895|GO:…	cellular process|response to stimulus|catalytic activity|metabolic process|immune system process|oxidoreductase activity|endomembrane system|leukocyte activation|intrinsic component of membrane|cellular homeostasis|cytoplasm|organic substance metabolic process|vesicle-mediated transport|extracellular space|extracellular region|small molecule binding|isomerase activity|negative regulation of metab…	-	-	-	-	1:180154869-180204030	6772	6922	9313	2465	2383	1620	30.6794	36.9423	48.5927	14.1369	11.4275	8.6227	38.7381	11.3957	1.76526	9.5244e-09	4.61531e-07	UP
ENSG00000260428	SCX	scleraxis bHLH transcription factor [Source:HGNC Symbol;Acc:HGNC:32322]	protein_coding	GO:0032991|GO:0009987|GO:0050896|GO:0022414|GO:0032502|GO:0008152|GO:0000003|GO:0023052|GO:0005515|GO:0009653|GO:0007275|GO:0008283|GO:0048869|GO:0050793|GO:0005667|GO:0007165|GO:0071704|GO:0001503|GO:0048856|GO:0009892|GO:0050794|GO:0003006|GO:0006807|GO:0009058|GO:0007154|GO:0048523|GO:0048871|GO:0097159|GO:0044237|GO:0048646|GO:0032963|GO:0005622|GO:0003700|GO:0009893|GO:0008219|GO:0000790|GO:…	protein-containing complex|cellular process|response to stimulus|reproductive process|developmental process|metabolic process|reproduction|signaling|protein binding|anatomical structure morphogenesis|multicellular organism development|cell population proliferation|cellular developmental process|regulation of developmental process|transcription regulator complex|signal transduction|organic substan…	-	-	-	-	8:144266453-144268481	181	252	60	37	66	38	8.73964	14.3344	3.33669	2.26166	3.37332	2.15573	8.80356	2.59691	1.76129	0.000260614	0.00296875	UP
ENSG00000109323	MANBA	mannosidase beta [Source:HGNC Symbol;Acc:HGNC:6831]	protein_coding	GO:0009987|GO:0050896|GO:0003824|GO:0008152|GO:0002376|GO:0012505|GO:0045321|GO:0071944|GO:0005737|GO:0030246|GO:0071704|GO:0016192|GO:0036094|GO:0016020|GO:0006807|GO:0006955|GO:0016787|GO:0001775|GO:0051641|GO:0009056|GO:0044237|GO:0005622|GO:0051649|GO:1901135|GO:0005773|GO:0030141|GO:0032940|GO:0043227|GO:0002263|GO:0016798|GO:0031410|GO:0043229|GO:0006887|GO:0019538|GO:0031090|GO:0005975|GO:…	cellular process|response to stimulus|catalytic activity|metabolic process|immune system process|endomembrane system|leukocyte activation|cell periphery|cytoplasm|carbohydrate binding|organic substance metabolic process|vesicle-mediated transport|small molecule binding|membrane|nitrogen compound metabolic process|immune response|hydrolase activity|cell activation|cellular localization|catabolic p…	K01192	beta-mannosidase[3.2.1.25]	hsa04142|hsa00511	Lysosome - Homo sapiens (human)聽|Other glycan degradation - Homo sapiens (human)聽	4:102630770-102760994	1814	1458	1544	374	506	475	4.52323	4.28283	4.43415	1.18057	1.33555	1.39157	4.4134	1.30256	1.76054	3.85536e-11	3.53496e-09	UP
ENSG00000196739	COL27A1	collagen type XXVII alpha 1 chain [Source:HGNC Symbol;Acc:HGNC:22986]	protein_coding	GO:0032991|GO:0009987|GO:0032502|GO:0005198|GO:0009653|GO:0007275|GO:0012505|GO:0048869|GO:0071944|GO:0005737|GO:0048856|GO:0005615|GO:0005576|GO:0005581|GO:0043167|GO:0005201|GO:0005622|GO:0048589|GO:0035265|GO:0005783|GO:0005583|GO:0043227|GO:0009887|GO:0048513|GO:0098868|GO:0043229|GO:0030154|GO:0043169|GO:0048468|GO:0016043|GO:0030020|GO:0031012|GO:0009888|GO:0043062|GO:0046872|GO:0043231|GO:…	protein-containing complex|cellular process|developmental process|structural molecule activity|anatomical structure morphogenesis|multicellular organism development|endomembrane system|cellular developmental process|cell periphery|cytoplasm|anatomical structure development|extracellular space|extracellular region|collagen trimer|ion binding|extracellular matrix structural constituent|intracellula…	K19721	collagen, type V/XI/XXIV/XXVII, alpha[-]	hsa04974	Protein digestion and absorption - Homo sapiens (human)聽	9:114155537-114312511	437	1276	865	355	249	131	1.21044	4.16367	2.7595	1.2448	0.730065	0.426318	2.7112	0.800394	1.76015	9.36663e-05	0.00127759	UP
ENSG00000106089	STX1A	syntaxin 1A [Source:HGNC Symbol;Acc:HGNC:11433]	protein_coding	GO:0032991|GO:0009987|GO:0098772|GO:0050896|GO:0008152|GO:0005215|GO:0023052|GO:0060090|GO:0005515|GO:0012505|GO:0007267|GO:0031224|GO:0071944|GO:0005737|GO:0033036|GO:0007165|GO:0071704|GO:0016192|GO:0005576|GO:0016247|GO:0030674|GO:0023051|GO:0048786|GO:0016020|GO:0050794|GO:0022857|GO:0006807|GO:0055085|GO:0007154|GO:0005829|GO:0098794|GO:0098796|GO:0042995|GO:0051641|GO:0044237|GO:0005622|GO:…	protein-containing complex|cellular process|molecular function regulator|response to stimulus|metabolic process|transporter activity|signaling|molecular adaptor activity|protein binding|endomembrane system|cell-cell signaling|intrinsic component of membrane|cell periphery|cytoplasm|macromolecule localization|signal transduction|organic substance metabolic process|vesicle-mediated transport|extrac…	K04560	syntaxin 1A[-]	hsa05022|hsa05016|hsa04911|hsa04721|hsa05031|hsa04130	Pathways of neurodegeneration - multiple diseases - Homo sapiens (human)聽|Huntington disease - Homo sapiens (human)聽|Insulin secretion - Homo sapiens (human)聽|Synaptic vesicle cycle - Homo sapiens (human)聽|Amphetamine addiction - Homo sapiens (human)聽|SNARE interactions in vesicular transport - Homo sapiens (human)聽	7:73699206-73719672	333	352	158	55	110	76	2.08921	2.60161	1.14169	0.436825	0.730512	0.560207	1.94417	0.575848	1.75539	4.11529e-06	9.0488e-05	UP
ENSG00000168672	LRATD2	LRAT domain containing 2 [Source:HGNC Symbol;Acc:HGNC:24166]	protein_coding	GO:0005515|GO:0071944|GO:0005737|GO:0016020|GO:0005622|GO:0005886	protein binding|cell periphery|cytoplasm|membrane|intracellular anatomical structure|plasma membrane	-	-	-	-	8:126552443-126558478	13803	12494	6854	2332	3563	3471	66.0332	70.413	37.7646	14.1229	18.0428	19.5093	58.0703	17.225	1.75329	2.57325e-09	1.44685e-07	UP
ENSG00000235245	AL360181.2	novel transcript	lncRNA	-	-	-	-	-	-	10:133295187-133295977	23	26	14	7	9	2	1.9621	2.61296	1.37555	0.755965	0.812736	0.20043	1.98354	0.58971	1.75	0.00492606	0.031934	UP
ENSG00000231412	AC005392.2	novel transcript	lncRNA	-	-	-	-	-	-	19:43329295-43331430	132	97	46	9	30	39	23.4195	20.2739	9.3996	2.02147	5.63411	8.12949	17.6977	5.26169	1.74996	0.00057916	0.0057277	UP
ENSG00000279168	AC105052.4	novel transcript, sense overlapping POLR2J2, UPK3BL and RASA4	lncRNA	-	-	-	-	-	-	7:102579104-102679295	46	45	34	10	8	17	1.52297	1.75514	1.29649	0.419143	0.280382	0.661264	1.52487	0.453596	1.7492	0.000282208	0.00317478	UP
ENSG00000278928	AC136621.1	novel transcript	TEC	-	-	-	-	-	-	16:55704119-55706422	142	124	98	27	36	40	3.29136	3.38588	2.61617	0.79224	0.883259	1.08928	3.09781	0.921594	1.74904	2.65606e-06	6.27282e-05	UP
ENSG00000099822	HCN2	hyperpolarization activated cyclic nucleotide gated potassium and sodium channel 2 [Source:HGNC Symbol;Acc:HGNC:4846]	protein_coding	GO:0032991|GO:0009987|GO:0050896|GO:0005215|GO:0023052|GO:0005515|GO:0007267|GO:0031224|GO:0071944|GO:0036094|GO:0097367|GO:0016020|GO:0050794|GO:0022857|GO:0055085|GO:0007154|GO:0098796|GO:0043167|GO:0097159|GO:0098739|GO:0022803|GO:0042802|GO:0015075|GO:1902495|GO:0016021|GO:1901698|GO:0051049|GO:0034220|GO:0010033|GO:0000166|GO:0031226|GO:0042391|GO:0098797|GO:0005886|GO:0014070|GO:0006811|GO:…	protein-containing complex|cellular process|response to stimulus|transporter activity|signaling|protein binding|cell-cell signaling|intrinsic component of membrane|cell periphery|small molecule binding|carbohydrate derivative binding|membrane|regulation of cellular process|transmembrane transporter activity|transmembrane transport|cell communication|membrane protein complex|ion binding|organic cy…	K04955	hyperpolarization activated cyclic nucleotide-gated potassium channel 2[-]	hsa04024|hsa04929	cAMP signaling pathway - Homo sapiens (human)聽|GnRH secretion - Homo sapiens (human)聽	19:589881-617159	220	219	283	79	64	61	3.43531	4.02857	5.08957	1.56164	1.05784	1.1191	4.18449	1.24619	1.74752	1.76293e-06	4.47219e-05	UP
ENSG00000189052	CGB5	chorionic gonadotropin subunit beta 5 [Source:HGNC Symbol;Acc:HGNC:16452]	protein_coding	GO:0009987|GO:0098772|GO:0050896|GO:0022414|GO:0008152|GO:0000003|GO:0023052|GO:0038023|GO:0005515|GO:0007267|GO:0005737|GO:0030545|GO:0007165|GO:0071704|GO:0048609|GO:0005615|GO:0005576|GO:0050794|GO:0006807|GO:0042445|GO:0009058|GO:0007154|GO:0019953|GO:0044237|GO:0005622|GO:0008219|GO:0019222|GO:0009755|GO:0007276|GO:0034641|GO:0046483|GO:1901360|GO:0005102|GO:0009725|GO:0006139|GO:0012501|GO:…	cellular process|molecular function regulator|response to stimulus|reproductive process|metabolic process|reproduction|signaling|signaling receptor activity|protein binding|cell-cell signaling|cytoplasm|signaling receptor regulator activity|signal transduction|organic substance metabolic process|multicellular organismal reproductive process|extracellular space|extracellular region|regulation of c…	-	-	-	-	19:49043848-49045311	24	25	8	5	5	6	1.46142	1.79338	0.561056	0.385411	0.322286	0.429274	1.27195	0.37899	1.74681	0.00622465	0.0382239	UP
ENSG00000167772	ANGPTL4	angiopoietin like 4 [Source:HGNC Symbol;Acc:HGNC:16039]	protein_coding	GO:0009987|GO:0098772|GO:0050896|GO:0003824|GO:0032502|GO:0008152|GO:0044092|GO:0005515|GO:0009653|GO:0007275|GO:0050793|GO:0030234|GO:0071944|GO:0071704|GO:0050790|GO:0048856|GO:0005615|GO:0005576|GO:0043086|GO:0043335|GO:0050794|GO:0004857|GO:0016787|GO:0072562|GO:0048523|GO:0048646|GO:0008219|GO:0019222|GO:0001568|GO:1904018|GO:0035295|GO:0042802|GO:0060548|GO:0006629|GO:0010941|GO:0042592|GO:…	cellular process|molecular function regulator|response to stimulus|catalytic activity|developmental process|metabolic process|negative regulation of molecular function|protein binding|anatomical structure morphogenesis|multicellular organism development|regulation of developmental process|enzyme regulator activity|cell periphery|organic substance metabolic process|regulation of catalytic activity…	K08767	angiopoietin-like 4[-]	hsa03320|hsa04979	PPAR signaling pathway - Homo sapiens (human)聽|Cholesterol metabolism - Homo sapiens (human)聽	19:8363289-8374370	1714	1553	802	381	478	292	11.4532	12.225	6.1722	3.2229	3.38096	2.29243	9.95011	2.96543	1.74647	3.35223e-08	1.44275e-06	UP
ENSG00000114739	ACVR2B	activin A receptor type 2B [Source:HGNC Symbol;Acc:HGNC:174]	protein_coding	GO:0032991|GO:0009987|GO:0050896|GO:0044093|GO:0003824|GO:0032502|GO:0008152|GO:0023052|GO:0038023|GO:0005515|GO:0009653|GO:0007275|GO:0007389|GO:0007267|GO:0110151|GO:0048869|GO:0050793|GO:0016740|GO:0031224|GO:0071944|GO:0005737|GO:1902494|GO:0033036|GO:0007165|GO:0071704|GO:0009791|GO:0001503|GO:0050790|GO:0048856|GO:0043235|GO:0036094|GO:0009892|GO:0023051|GO:0097367|GO:0016020|GO:0050794|GO:…	protein-containing complex|cellular process|response to stimulus|positive regulation of molecular function|catalytic activity|developmental process|metabolic process|signaling|signaling receptor activity|protein binding|anatomical structure morphogenesis|multicellular organism development|pattern specification process|cell-cell signaling|positive regulation of biomineralization|cellular developme…	K13596	activin receptor type-2B[2.7.11.30]	hsa04060|hsa04550|hsa05418|hsa04350	Cytokine-cytokine receptor interaction - Homo sapiens (human)聽|Signaling pathways regulating pluripotency of stem cells - Homo sapiens (human)聽|Fluid shear stress and atherosclerosis - Homo sapiens (human)聽|TGF-beta signaling pathway - Homo sapiens (human)聽	3:38453890-38493142	286	304	602	83	131	132	0.912497	1.14262	2.21215	0.335237	0.442423	0.494811	1.42242	0.424157	1.74568	6.27035e-06	0.000129549	UP
ENSG00000243566	UPK3B	uroplakin 3B [Source:HGNC Symbol;Acc:HGNC:21444]	protein_coding	GO:0008152|GO:0031224|GO:0071944|GO:0071704|GO:0009892|GO:0016020|GO:0019222|GO:0016021|GO:0043170|GO:0005886|GO:0010468|GO:0010629|GO:0010467	metabolic process|intrinsic component of membrane|cell periphery|organic substance metabolic process|negative regulation of metabolic process|membrane|regulation of metabolic process|integral component of membrane|macromolecule metabolic process|plasma membrane|regulation of gene expression|negative regulation of gene expression|gene expression	-	-	-	-	7:76510525-76516522	405	389	233	106	89	93	5.32588	6.02627	3.52894	1.76462	1.23886	1.43688	4.96036	1.48012	1.74473	4.60942e-07	1.4042e-05	UP
ENSG00000108785	HSD17B1P1	hydroxysteroid 17-beta dehydrogenase 1 pseudogene 1 [Source:HGNC Symbol;Acc:HGNC:5216]	unprocessed_pseudogene	-	-	-	-	-	-	17:42546764-42548706	29	42	42	17	11	4	1.62168	2.76681	2.70501	1.20347	0.651106	0.262831	2.3645	0.705802	1.7442	0.0018464	0.0145559	UP
ENSG00000198711	SSBP3-AS1	SSBP3 antisense RNA 1 [Source:HGNC Symbol;Acc:HGNC:32328]	lncRNA	-	-	-	-	-	-	1:54236440-54239063	39	64	75	16	21	15	0.793725	1.53444	1.75799	0.412232	0.452399	0.35867	1.36205	0.407767	1.73996	0.000185011	0.00222879	UP
ENSG00000175793	SFN	stratifin [Source:HGNC Symbol;Acc:HGNC:10773]	protein_coding	GO:0009987|GO:0098772|GO:0050896|GO:0003824|GO:0032502|GO:0008152|GO:0044092|GO:0023052|GO:0007049|GO:0005515|GO:0045927|GO:0007275|GO:0008283|GO:0048869|GO:0050793|GO:0016740|GO:0030234|GO:0005737|GO:0033036|GO:0051301|GO:0007165|GO:0071704|GO:0050790|GO:0048856|GO:0005615|GO:0005576|GO:0043086|GO:0009892|GO:0040008|GO:0050794|GO:0006807|GO:0031424|GO:0007154|GO:0004857|GO:0005829|GO:0016787|GO:…	cellular process|molecular function regulator|response to stimulus|catalytic activity|developmental process|metabolic process|negative regulation of molecular function|signaling|cell cycle|protein binding|positive regulation of growth|multicellular organism development|cell population proliferation|cellular developmental process|regulation of developmental process|transferase activity|enzyme regu…	K06644	stratifin[-]	hsa04110|hsa04115|hsa04960	Cell cycle - Homo sapiens (human)聽|p53 signaling pathway - Homo sapiens (human)聽|Aldosterone-regulated sodium reabsorption - Homo sapiens (human)聽	1:26863149-26864456	47707	47423	22252	9042	12620	11861	1947.8	2280.94	1046.36	467.342	545.406	568.96	1758.37	527.236	1.73772	1.06336e-08	5.11746e-07	UP
ENSG00000100097	LGALS1	galectin 1 [Source:HGNC Symbol;Acc:HGNC:6561]	protein_coding	GO:0009987|GO:0050896|GO:0016032|GO:0032502|GO:0008152|GO:0002376|GO:0023052|GO:0005515|GO:0007275|GO:0012505|GO:0045321|GO:0002682|GO:0048869|GO:0019725|GO:0071944|GO:0005737|GO:0030246|GO:0007165|GO:0071704|GO:0050840|GO:0048856|GO:0005615|GO:0005576|GO:0023051|GO:0050794|GO:0006807|GO:0009986|GO:0050792|GO:0007154|GO:0006955|GO:0005829|GO:0007155|GO:0048523|GO:0001775|GO:0097159|GO:0044237|GO:…	cellular process|response to stimulus|viral process|developmental process|metabolic process|immune system process|signaling|protein binding|multicellular organism development|endomembrane system|leukocyte activation|regulation of immune system process|cellular developmental process|cellular homeostasis|cell periphery|cytoplasm|carbohydrate binding|signal transduction|organic substance metabolic p…	-	-	-	-	22:37675636-37679802	4286	3925	1445	532	1173	1074	135.436	146.112	52.5899	21.2815	39.2355	39.8737	111.379	33.4636	1.73482	1.56479e-06	4.05679e-05	UP
ENSG00000119938	PPP1R3C	protein phosphatase 1 regulatory subunit 3C [Source:HGNC Symbol;Acc:HGNC:9293]	protein_coding	GO:0032991|GO:0009987|GO:0003824|GO:0008152|GO:0005515|GO:0005737|GO:1902494|GO:0030246|GO:0071704|GO:0044281|GO:0050794|GO:0006807|GO:0009058|GO:0005829|GO:0016787|GO:0044237|GO:0005622|GO:0019222|GO:0000164|GO:0019899|GO:0005996|GO:0019538|GO:0004721|GO:0016788|GO:0006091|GO:0005975|GO:0044260|GO:0044249|GO:0031323|GO:0043170|GO:0044262|GO:0030247|GO:0036211|GO:0010906|GO:0034645|GO:2001069|GO:…	protein-containing complex|cellular process|catalytic activity|metabolic process|protein binding|cytoplasm|catalytic complex|carbohydrate binding|organic substance metabolic process|small molecule metabolic process|regulation of cellular process|nitrogen compound metabolic process|biosynthetic process|cytosol|hydrolase activity|cellular metabolic process|intracellular anatomical structure|regulat…	K07189	protein phosphatase 1 regulatory subunit 3A/B/C/D/E[-]	hsa04910|hsa04931	Insulin signaling pathway - Homo sapiens (human)聽|Insulin resistance - Homo sapiens (human)聽	10:91628442-91633071	142	139	142	24	59	41	2.98438	3.44146	3.43721	0.638546	1.31256	1.0124	3.28768	0.987836	1.73473	4.66981e-06	0.000100322	UP
ENSG00000178038	ALS2CL	ALS2 C-terminal like [Source:HGNC Symbol;Acc:HGNC:20605]	protein_coding	GO:0009987|GO:0098772|GO:0044093|GO:0003824|GO:0005515|GO:0030234|GO:0005737|GO:0050790|GO:0005829|GO:0016787|GO:0043085|GO:0005622|GO:0008047|GO:0042802|GO:0051345|GO:0005096|GO:0016043|GO:0016817|GO:0030695|GO:0043087|GO:0010256|GO:0043547|GO:0016818|GO:0006996|GO:0007032|GO:0016050|GO:0016462|GO:0017111|GO:0003924	cellular process|molecular function regulator|positive regulation of molecular function|catalytic activity|protein binding|enzyme regulator activity|cytoplasm|regulation of catalytic activity|cytosol|hydrolase activity|positive regulation of catalytic activity|intracellular anatomical structure|enzyme activator activity|identical protein binding|positive regulation of hydrolase activity|GTPase ac…	-	-	-	-	3:46668995-46693704	1014	1803	729	372	429	231	2.97698	6.23584	2.465	1.38257	1.33319	0.796796	3.8926	1.17085	1.73317	1.86784e-06	4.67494e-05	UP
ENSG00000100330	MTMR3	myotubularin related protein 3 [Source:HGNC Symbol;Acc:HGNC:7451]	protein_coding	GO:0009987|GO:0050896|GO:0003824|GO:0008152|GO:0005515|GO:0005737|GO:0071704|GO:0016020|GO:0050794|GO:0006807|GO:0009058|GO:0007154|GO:0005829|GO:0016787|GO:0043167|GO:0009056|GO:0044237|GO:0005622|GO:0019898|GO:0019222|GO:0019637|GO:0009991|GO:0006629|GO:0019899|GO:0044255|GO:0019538|GO:0043169|GO:0042594|GO:0004721|GO:0016788|GO:0016043|GO:0044260|GO:0044249|GO:0051128|GO:0031323|GO:0043170|GO:…	cellular process|response to stimulus|catalytic activity|metabolic process|protein binding|cytoplasm|organic substance metabolic process|membrane|regulation of cellular process|nitrogen compound metabolic process|biosynthetic process|cell communication|cytosol|hydrolase activity|ion binding|catabolic process|cellular metabolic process|intracellular anatomical structure|extrinsic component of memb…	K18082	myotubularin-related protein 3/4[3.1.3.48 3.1.3.64 3.1.3.95]	hsa01100|hsa04140|hsa04070|hsa00562	Metabolic pathways - Homo sapiens (human)聽|Autophagy - animal - Homo sapiens (human)聽|Phosphatidylinositol signaling system - Homo sapiens (human)聽|Inositol phosphate metabolism - Homo sapiens (human)聽	22:29883169-30030868	1267	1451	1297	710	252	153	3.22017	4.34442	3.79659	2.28438	0.677956	0.45687	3.78706	1.13974	1.73238	0.000265043	0.00301187	UP
ENSG00000205488	CALML3-AS1	CALML3 antisense RNA 1 [Source:HGNC Symbol;Acc:HGNC:44682]	lncRNA	-	-	-	-	-	-	10:5510036-5526246	206	264	260	87	65	57	1.06076	1.60146	1.54196	0.567125	0.354294	0.344846	1.40139	0.422088	1.73125	4.22905e-06	9.26265e-05	UP
ENSG00000186442	KRT3	keratin 3 [Source:HGNC Symbol;Acc:HGNC:6440]	protein_coding	GO:0009987|GO:0032502|GO:0005515|GO:0007275|GO:0048869|GO:0005737|GO:0048856|GO:0005615|GO:0005576|GO:0031424|GO:0005829|GO:0005622|GO:0045103|GO:0008219|GO:0070062|GO:0043227|GO:0048513|GO:0012501|GO:0043229|GO:0030154|GO:0070268|GO:0016043|GO:0009888|GO:0045104|GO:0060429|GO:0030855|GO:0099512|GO:0065010|GO:0031982|GO:0008544|GO:0043588|GO:0006996|GO:0007010|GO:0030216|GO:1903561|GO:0009913|GO:…	cellular process|developmental process|protein binding|multicellular organism development|cellular developmental process|cytoplasm|anatomical structure development|extracellular space|extracellular region|keratinization|cytosol|intracellular anatomical structure|intermediate filament-based process|cell death|extracellular exosome|membrane-bounded organelle|animal organ development|programmed cell…	-	-	-	-	12:52789685-52796117	442	332	397	113	96	123	10.1787	9.00677	10.5296	3.29425	2.34013	3.32793	9.90501	2.98744	1.72925	1.23876e-07	4.51962e-06	UP
ENSG00000124942	AHNAK	AHNAK nucleoprotein [Source:HGNC Symbol;Acc:HGNC:347]	protein_coding	GO:0009987|GO:0008152|GO:0005215|GO:0005198|GO:0005515|GO:0097493|GO:0071944|GO:0005737|GO:0071704|GO:0005615|GO:0005576|GO:0016020|GO:0050794|GO:0022857|GO:0006807|GO:0055085|GO:0005829|GO:0043034|GO:0097159|GO:0044237|GO:0005622|GO:0030315|GO:0030054|GO:0019222|GO:0044548|GO:0034641|GO:0046483|GO:0022803|GO:0005773|GO:1901360|GO:0070062|GO:0098857|GO:0042802|GO:0015075|GO:0043227|GO:0006139|GO:…	cellular process|metabolic process|transporter activity|structural molecule activity|protein binding|structural molecule activity conferring elasticity|cell periphery|cytoplasm|organic substance metabolic process|extracellular space|extracellular region|membrane|regulation of cellular process|transmembrane transporter activity|nitrogen compound metabolic process|transmembrane transport|cytosol|co…	K23934	neuroblast differentiation-associated protein AHNAK[-]	hsa05132	Salmonella infection - Homo sapiens (human)聽	11:62433542-62556235	53253	74548	122372	36601	24212	11186	133.61	220.341	353.614	116.251	64.3021	32.9738	235.855	71.1757	1.72844	8.19622e-05	0.00114751	UP
ENSG00000122884	P4HA1	prolyl 4-hydroxylase subunit alpha 1 [Source:HGNC Symbol;Acc:HGNC:8546]	protein_coding	GO:0032991|GO:0009987|GO:0003824|GO:0008152|GO:0005515|GO:0016491|GO:0012505|GO:0005737|GO:1902494|GO:0030246|GO:0071704|GO:0036094|GO:0016020|GO:0006807|GO:0005581|GO:0043167|GO:0044237|GO:0005622|GO:0016705|GO:0043177|GO:0005783|GO:0005739|GO:0016701|GO:0042802|GO:0031543|GO:0043227|GO:0043229|GO:0019538|GO:0043169|GO:0019842|GO:0051213|GO:0016043|GO:0016222|GO:1990204|GO:0044260|GO:0048029|GO:…	protein-containing complex|cellular process|catalytic activity|metabolic process|protein binding|oxidoreductase activity|endomembrane system|cytoplasm|catalytic complex|carbohydrate binding|organic substance metabolic process|small molecule binding|membrane|nitrogen compound metabolic process|collagen trimer|ion binding|cellular metabolic process|intracellular anatomical structure|oxidoreductase …	K00472	prolyl 4-hydroxylase[1.14.11.2]	hsa01100|hsa00330	Metabolic pathways - Homo sapiens (human)聽|Arginine and proline metabolism - Homo sapiens (human)聽	10:73007217-73096974	11979	6862	6289	1672	2921	2583	141.845	95.7208	85.7682	25.0633	36.612	35.9349	107.778	32.5367	1.72792	2.824e-09	1.57521e-07	UP
ENSG00000197921	HES5	hes family bHLH transcription factor 5 [Source:HGNC Symbol;Acc:HGNC:19764]	protein_coding	GO:0009987|GO:0050896|GO:0032502|GO:0008152|GO:0002376|GO:0023052|GO:0005515|GO:0009653|GO:0007275|GO:0007389|GO:0008283|GO:0021700|GO:0048869|GO:0050793|GO:0007165|GO:0007163|GO:0071704|GO:0048856|GO:0009892|GO:0023051|GO:0050794|GO:0006807|GO:0009058|GO:0007154|GO:0005654|GO:0007155|GO:0003682|GO:0048523|GO:0097159|GO:0044237|GO:0048646|GO:0019827|GO:0005622|GO:0003700|GO:0009893|GO:0002520|GO:…	cellular process|response to stimulus|developmental process|metabolic process|immune system process|signaling|protein binding|anatomical structure morphogenesis|multicellular organism development|pattern specification process|cell population proliferation|developmental maturation|cellular developmental process|regulation of developmental process|signal transduction|establishment or maintenance of…	K06055	hairy and enhancer of split 5[-]	hsa05200|hsa05165|hsa05224|hsa04330	Pathways in cancer - Homo sapiens (human)聽|Human papillomavirus infection - Homo sapiens (human)聽|Breast cancer - Homo sapiens (human)聽|Notch signaling pathway - Homo sapiens (human)聽	1:2528745-2530263	43	36	22	7	10	12	1.73439	1.7106	1.02201	0.357428	0.426956	0.56869	1.489	0.451024	1.72307	0.00045731	0.00471199	UP
ENSG00000128016	ZFP36	ZFP36 ring finger protein [Source:HGNC Symbol;Acc:HGNC:12862]	protein_coding	GO:0032991|GO:0009987|GO:0050896|GO:0016032|GO:0003824|GO:0032502|GO:0008152|GO:0002376|GO:0044092|GO:0023052|GO:0005515|GO:0007275|GO:0008283|GO:0002682|GO:0048869|GO:0050793|GO:0016740|GO:0005737|GO:1902494|GO:0033036|GO:0007165|GO:0071704|GO:0050790|GO:0048856|GO:1990904|GO:0043086|GO:0048525|GO:0009892|GO:0002262|GO:0050794|GO:0006807|GO:0034518|GO:0009058|GO:0050792|GO:0007154|GO:0005829|GO:…	protein-containing complex|cellular process|response to stimulus|viral process|catalytic activity|developmental process|metabolic process|immune system process|negative regulation of molecular function|signaling|protein binding|multicellular organism development|cell population proliferation|regulation of immune system process|cellular developmental process|regulation of developmental process|tra…	K15308	tristetraprolin[-]	hsa05166|hsa05167	Human T-cell leukemia virus 1 infection - Homo sapiens (human)聽|Kaposi sarcoma-associated herpesvirus infection - Homo sapiens (human)聽	19:39406847-39409412	576	615	341	167	234	46	4.92167	6.19052	3.35579	1.8064	2.11643	0.461789	4.82266	1.46154	1.72234	0.000149859	0.00186871	UP
ENSG00000112511	PHF1	PHD finger protein 1 [Source:HGNC Symbol;Acc:HGNC:8919]	protein_coding	GO:0032991|GO:0009987|GO:0050896|GO:0008152|GO:0005515|GO:0005737|GO:1902494|GO:0071704|GO:0009892|GO:0050794|GO:0006807|GO:0005815|GO:0009058|GO:0005654|GO:0043167|GO:0003682|GO:0048523|GO:0097159|GO:0044237|GO:0032259|GO:0005622|GO:0009893|GO:0090734|GO:0019222|GO:0034641|GO:0046483|GO:1901360|GO:0034708|GO:0042802|GO:0042393|GO:0043227|GO:1990234|GO:0019899|GO:0031325|GO:0006139|GO:0043229|GO:…	protein-containing complex|cellular process|response to stimulus|metabolic process|protein binding|cytoplasm|catalytic complex|organic substance metabolic process|negative regulation of metabolic process|regulation of cellular process|nitrogen compound metabolic process|microtubule organizing center|biosynthetic process|nucleoplasm|ion binding|chromatin binding|negative regulation of cellular pro…	-	-	-	-	6:33410399-33416453	442	524	186	97	129	108	2.73357	3.81769	1.32487	0.759428	0.844491	0.78475	2.62538	0.796223	1.72128	5.86801e-06	0.000122226	UP
ENSG00000103888	CEMIP	cell migration inducing hyaluronidase 1 [Source:HGNC Symbol;Acc:HGNC:29213]	protein_coding	GO:0009987|GO:0044093|GO:0003824|GO:0008152|GO:0040011|GO:0005515|GO:0012505|GO:0016740|GO:0019725|GO:0071944|GO:0005737|GO:0033036|GO:0071704|GO:0050790|GO:0040012|GO:0005576|GO:0040017|GO:0048870|GO:0097367|GO:0016020|GO:0050794|GO:0006807|GO:0055085|GO:0009058|GO:0016787|GO:0033218|GO:0051651|GO:0048523|GO:0051641|GO:0009056|GO:0044237|GO:1904951|GO:0043085|GO:0005622|GO:0051050|GO:0009893|GO:…	cellular process|positive regulation of molecular function|catalytic activity|metabolic process|locomotion|protein binding|endomembrane system|transferase activity|cellular homeostasis|cell periphery|cytoplasm|macromolecule localization|organic substance metabolic process|regulation of catalytic activity|regulation of locomotion|extracellular region|positive regulation of locomotion|cell motility…	-	-	-	-	15:80779343-80951776	995	1352	1377	563	413	104	4.43395	7.09753	7.0673	3.17603	1.94813	0.544502	6.19959	1.88955	1.71413	0.000239087	0.00276088	UP
ENSG00000105808	RASA4	RAS p21 protein activator 4 [Source:HGNC Symbol;Acc:HGNC:23181]	protein_coding	GO:0009987|GO:0098772|GO:0050896|GO:0044093|GO:0003824|GO:0044092|GO:0023052|GO:0030234|GO:0071944|GO:0005737|GO:0007165|GO:0050790|GO:0043086|GO:0023051|GO:0016020|GO:0050794|GO:0007154|GO:0005829|GO:0016787|GO:0034260|GO:0043167|GO:0048523|GO:0043085|GO:0005622|GO:0008289|GO:0008047|GO:0009968|GO:0010646|GO:0051345|GO:0035556|GO:0005096|GO:0051346|GO:0043169|GO:0010035|GO:0016817|GO:0005543|GO:…	cellular process|molecular function regulator|response to stimulus|positive regulation of molecular function|catalytic activity|negative regulation of molecular function|signaling|enzyme regulator activity|cell periphery|cytoplasm|signal transduction|regulation of catalytic activity|negative regulation of catalytic activity|regulation of signaling|membrane|regulation of cellular process|cell comm…	K17630	Ras GTPase-activating protein 4[-]	hsa04014	Ras signaling pathway - Homo sapiens (human)聽	7:102573807-102616756	825	1229	1158	355	298	287	3.49971	6.14176	5.65769	1.9064	1.33811	1.43041	5.09972	1.55831	1.71044	6.65612e-08	2.61568e-06	UP
ENSG00000108375	RNF43	ring finger protein 43 [Source:HGNC Symbol;Acc:HGNC:18505]	protein_coding	GO:0009987|GO:0050896|GO:0003824|GO:0032502|GO:0008152|GO:0023052|GO:0005515|GO:0007275|GO:0008283|GO:0012505|GO:0007267|GO:0016740|GO:0031224|GO:0071944|GO:0005737|GO:0007165|GO:0071704|GO:0048856|GO:0023051|GO:0016020|GO:0050794|GO:0006807|GO:0007154|GO:0043167|GO:0048523|GO:0009056|GO:0044237|GO:0005622|GO:0009968|GO:0005783|GO:0010646|GO:0019787|GO:0072089|GO:0005102|GO:0016021|GO:0043227|GO:…	cellular process|response to stimulus|catalytic activity|developmental process|metabolic process|signaling|protein binding|multicellular organism development|cell population proliferation|endomembrane system|cell-cell signaling|transferase activity|intrinsic component of membrane|cell periphery|cytoplasm|signal transduction|organic substance metabolic process|anatomical structure development|regu…	K15694	RING finger protein 43[2.3.2.27]	hsa04310	Wnt signaling pathway - Homo sapiens (human)聽	17:58353676-58417595	504	622	889	288	199	99	2.465	3.58377	5.00772	1.78315	1.03024	0.568877	3.6855	1.12742	1.70883	3.9113e-05	0.000613069	UP
ENSG00000143320	CRABP2	cellular retinoic acid binding protein 2 [Source:HGNC Symbol;Acc:HGNC:2339]	protein_coding	GO:0009987|GO:0050896|GO:0032502|GO:0008152|GO:0023052|GO:0005515|GO:0045927|GO:0009653|GO:0007275|GO:0012505|GO:0048869|GO:0050793|GO:0005737|GO:0007165|GO:0071704|GO:0044281|GO:0048856|GO:0005615|GO:0005576|GO:0036094|GO:0023051|GO:0040008|GO:0050794|GO:0006807|GO:0042445|GO:0009058|GO:0007154|GO:0005829|GO:0005654|GO:0043167|GO:0044237|GO:0005622|GO:0008289|GO:0048589|GO:0019222|GO:0043177|GO:…	cellular process|response to stimulus|developmental process|metabolic process|signaling|protein binding|positive regulation of growth|anatomical structure morphogenesis|multicellular organism development|endomembrane system|cellular developmental process|regulation of developmental process|cytoplasm|signal transduction|organic substance metabolic process|small molecule metabolic process|anatomica…	-	-	-	-	1:156699606-156705816	1420	1451	617	195	477	360	31.9162	38.4196	15.972	5.54837	11.3485	9.50659	28.7693	8.80117	1.70876	9.46964e-07	2.59716e-05	UP
ENSG00000167615	LENG8	leukocyte receptor cluster member 8 [Source:HGNC Symbol;Acc:HGNC:15500]	protein_coding	GO:0005515|GO:0005622|GO:0043227|GO:0043229|GO:0043231|GO:0005634	protein binding|intracellular anatomical structure|membrane-bounded organelle|intracellular organelle|intracellular membrane-bounded organelle|nucleus	-	-	-	-	19:54448887-54462016	535	828	591	221	244	113	2.22099	4.04936	2.82574	1.16143	1.07222	0.55115	3.03203	0.928266	1.70768	1.73843e-06	4.42607e-05	UP
ENSG00000100344	PNPLA3	patatin like phospholipase domain containing 3 [Source:HGNC Symbol;Acc:HGNC:18590]	protein_coding	GO:0009987|GO:0050896|GO:0003824|GO:0032502|GO:0008152|GO:0012505|GO:0048869|GO:0016740|GO:0031224|GO:0005737|GO:0071704|GO:0044281|GO:0036094|GO:0097367|GO:0016020|GO:0009058|GO:0016787|GO:0033218|GO:0043167|GO:0009056|GO:0097159|GO:0044237|GO:0005622|GO:0008289|GO:0005783|GO:0000062|GO:0019637|GO:0006629|GO:0042592|GO:0016021|GO:0043227|GO:0009725|GO:1901698|GO:0043229|GO:0035727|GO:0044255|GO:…	cellular process|response to stimulus|catalytic activity|developmental process|metabolic process|endomembrane system|cellular developmental process|transferase activity|intrinsic component of membrane|cytoplasm|organic substance metabolic process|small molecule metabolic process|small molecule binding|carbohydrate derivative binding|membrane|biosynthetic process|hydrolase activity|amide binding|i…	K13534	patatin-like phospholipase domain-containing protein 3[3.1.1.3 2.3.1.-]	hsa01100|hsa00561	Metabolic pathways - Homo sapiens (human)聽|Glycerolipid metabolism - Homo sapiens (human)聽	22:43923792-43964488	150	304	322	78	111	45	1.60596	3.83423	3.97055	1.05717	1.25796	0.566048	3.13691	0.960394	1.70765	8.07884e-05	0.00113561	UP
ENSG00000126775	ATG14	autophagy related 14 [Source:HGNC Symbol;Acc:HGNC:19962]	protein_coding	GO:0032991|GO:0009987|GO:0050896|GO:0044093|GO:0003824|GO:0008152|GO:0005515|GO:0012505|GO:0016740|GO:0005737|GO:1902494|GO:0071704|GO:0050790|GO:0016192|GO:0009892|GO:0005930|GO:0016020|GO:0050794|GO:0006807|GO:0009058|GO:0007154|GO:0005829|GO:0098796|GO:0000407|GO:0048523|GO:0042995|GO:0051641|GO:0009056|GO:0044237|GO:0043085|GO:0005622|GO:0044232|GO:0007034|GO:0009893|GO:0019898|GO:0019222|GO:…	protein-containing complex|cellular process|response to stimulus|positive regulation of molecular function|catalytic activity|metabolic process|protein binding|endomembrane system|transferase activity|cytoplasm|catalytic complex|organic substance metabolic process|regulation of catalytic activity|vesicle-mediated transport|negative regulation of metabolic process|axoneme|membrane|regulation of ce…	K17889	beclin 1-associated autophagy-related key regulator[-]	hsa05022|hsa05010|hsa05014|hsa05016|hsa05131|hsa05167|hsa05017|hsa04140	Pathways of neurodegeneration - multiple diseases - Homo sapiens (human)聽|Alzheimer disease - Homo sapiens (human)聽|Amyotrophic lateral sclerosis - Homo sapiens (human)聽|Huntington disease - Homo sapiens (human)聽|Shigellosis - Homo sapiens (human)聽|Kaposi sarcoma-associated herpesvirus infection - Homo sapiens (human)聽|Spinocerebellar ataxia - Homo sapiens (human)聽|Autophagy - animal - Homo sapie…	14:55366391-55411830	1898	1826	2095	627	586	481	11.7301	13.2944	14.9122	4.90548	3.83356	3.4926	13.3122	4.07721	1.7071	2.12381e-09	1.21856e-07	UP
ENSG00000072682	P4HA2	prolyl 4-hydroxylase subunit alpha 2 [Source:HGNC Symbol;Acc:HGNC:8547]	protein_coding	GO:0009987|GO:0003824|GO:0008152|GO:0005515|GO:0016491|GO:0012505|GO:0005737|GO:0030246|GO:0071704|GO:0036094|GO:0006807|GO:0005829|GO:0005654|GO:0043167|GO:0044237|GO:0005622|GO:0016705|GO:0043177|GO:0005783|GO:0016701|GO:0031543|GO:0043227|GO:0043229|GO:0019538|GO:0043169|GO:0019842|GO:0009055|GO:0051213|GO:0006091|GO:0044260|GO:0048029|GO:0043170|GO:0036211|GO:0031406|GO:0046872|GO:0031545|GO:…	cellular process|catalytic activity|metabolic process|protein binding|oxidoreductase activity|endomembrane system|cytoplasm|carbohydrate binding|organic substance metabolic process|small molecule binding|nitrogen compound metabolic process|cytosol|nucleoplasm|ion binding|cellular metabolic process|intracellular anatomical structure|oxidoreductase activity, acting on paired donors, with incorporat…	K00472	prolyl 4-hydroxylase[1.14.11.2]	hsa01100|hsa00330	Metabolic pathways - Homo sapiens (human)聽|Arginine and proline metabolism - Homo sapiens (human)聽	5:132190147-132295315	3520	2977	3256	833	1102	927	11.5481	11.5056	12.3028	3.45957	3.82692	3.57312	11.7855	3.61987	1.70301	7.56505e-11	6.37396e-09	UP
ENSG00000142798	HSPG2	heparan sulfate proteoglycan 2 [Source:HGNC Symbol;Acc:HGNC:5273]	protein_coding	GO:0032991|GO:0009987|GO:0050896|GO:0032502|GO:0008152|GO:0005198|GO:0005515|GO:0009653|GO:0007275|GO:0012505|GO:0048869|GO:0050793|GO:0071944|GO:0005737|GO:0071704|GO:0048856|GO:0016192|GO:0005615|GO:0005576|GO:0016020|GO:0006807|GO:0009058|GO:0033218|GO:0098796|GO:0043167|GO:0005201|GO:0009056|GO:0044237|GO:0048646|GO:0005622|GO:0030054|GO:0001568|GO:1901135|GO:0005773|GO:0070062|GO:0035295|GO:…	protein-containing complex|cellular process|response to stimulus|developmental process|metabolic process|structural molecule activity|protein binding|anatomical structure morphogenesis|multicellular organism development|endomembrane system|cellular developmental process|regulation of developmental process|cell periphery|cytoplasm|organic substance metabolic process|anatomical structure developmen…	K06255	basement membrane-specific heparan sulfate proteoglycan core protein[-]	hsa05205|hsa05161|hsa04512	Proteoglycans in cancer - Homo sapiens (human)聽|Hepatitis B - Homo sapiens (human)聽|ECM-receptor interaction - Homo sapiens (human)聽	1:21822244-21937310	2484	3988	5182	1835	1063	504	5.86655	11.0955	14.0955	5.48624	2.65743	1.39849	10.3525	3.18072	1.70256	0.000130335	0.00166902	UP
ENSG00000203706	SERTAD4-AS1	SERTAD4 antisense RNA 1 [Source:HGNC Symbol;Acc:HGNC:32019]	lncRNA	-	-	-	-	-	-	1:210231456-210234047	98	68	26	14	16	25	4.76642	3.89618	1.45646	0.861993	0.823725	1.42856	3.37302	1.03809	1.70011	0.000859761	0.00790637	UP
ENSG00000223573	TINCR	TINCR ubiquitin domain containing [Source:HGNC Symbol;Acc:HGNC:14607]	protein_coding	GO:0005515	protein binding	-	-	-	-	19:5558167-5578349	570	510	492	162	160	137	5.06742	5.34127	5.03766	1.82321	1.50567	1.43098	5.14878	1.58662	1.69828	2.35551e-08	1.05069e-06	UP
ENSG00000170873	MTSS1	MTSS I-BAR domain containing 1 [Source:HGNC Symbol;Acc:HGNC:20443]	protein_coding	GO:0009987|GO:0050896|GO:0032502|GO:0023052|GO:0005515|GO:0009653|GO:0007275|GO:0008283|GO:0030029|GO:0048869|GO:0005737|GO:0007165|GO:0048856|GO:0050794|GO:0007154|GO:0007155|GO:0031252|GO:0048523|GO:0042995|GO:0005622|GO:0120025|GO:0048729|GO:0035295|GO:0042802|GO:0034405|GO:0072006|GO:0005102|GO:0043227|GO:0001726|GO:0048513|GO:0031410|GO:0035239|GO:0043229|GO:0030154|GO:0072102|GO:0016043|GO:…	cellular process|response to stimulus|developmental process|signaling|protein binding|anatomical structure morphogenesis|multicellular organism development|cell population proliferation|actin filament-based process|cellular developmental process|cytoplasm|signal transduction|anatomical structure development|regulation of cellular process|cell communication|cell adhesion|cell leading edge|negative…	-	-	-	-	8:124550784-124728473	809	827	663	229	195	246	2.14782	2.58653	2.02729	0.769649	0.548003	0.767331	2.25388	0.694994	1.69734	1.2662e-08	6.00097e-07	UP
ENSG00000287562	AL109615.4	novel transcript	lncRNA	-	-	-	-	-	-	6:44090787-44095585	91	149	113	34	34	37	1.01265	1.9533	1.44827	0.478966	0.400499	0.483748	1.47141	0.454404	1.69515	2.40161e-05	0.000403968	UP
[truncated: 686 more rows]
