# Supplementary material for: Research on the resistance of isoviolanthin to hydrogen peroxide-triggered injury of skin keratinocytes based on Transcriptome sequencing and molecular docking
Source: Medicine (Baltimore). 2023 Nov 24;102(47):e36119. doi: 10.1097/MD.0000000000036119 (PMC10681389; doi:10.1097/MD.0000000000036119)
Supplement: Supplementary file 4 [file medi-102-e36119-s004.xls]

## Sheet: all.counts.ISO_vs_H.edgeR_diffe
gene id	gene name	description	gene_type	GO_id	GO_term	KO_ID	KO_Description	kegg_id	kegg_term	locus	ISO1_count	ISO2_count	ISO3_count	H1_count	H2_count	H3_count	ISO1_FPKM	ISO2_FPKM	ISO3_FPKM	H1_FPKM	H2_FPKM	H3_FPKM	ISO	H	log2FC	Pvalue	Qvalue	updown
ENSG00000280161	AC022413.1	TEC	TEC	-	-	-	-	-	-	5:180810401-180811384	1	0	0	9	42	30	0.0542556	0	0	0.618357	2.41279	1.91291	0.0180852	1.64802	-6.50978	2.1079e-08	9.4626e-07	DOWN
ENSG00000128965	CHAC1	ChaC glutathione specific gamma-glutamylcyclotransferase 1 [Source:HGNC Symbol;Acc:HGNC:28680]	protein_coding	GO:0009987|GO:0050896|GO:0003824|GO:0032502|GO:0008152|GO:0023052|GO:0005515|GO:0007275|GO:0012505|GO:0048869|GO:0005737|GO:0007165|GO:0071704|GO:0048856|GO:0009892|GO:0023051|GO:0050794|GO:0006807|GO:0009058|GO:0007154|GO:0005829|GO:0016829|GO:0048523|GO:0009056|GO:0044237|GO:0005622|GO:0008219|GO:0019222|GO:0009968|GO:0034641|GO:0010646|GO:0035556|GO:0006790|GO:0005102|GO:0043227|GO:0006575|GO:…	cellular process|response to stimulus|catalytic activity|developmental process|metabolic process|signaling|protein binding|multicellular organism development|endomembrane system|cellular developmental process|cytoplasm|signal transduction|organic substance metabolic process|anatomical structure development|negative regulation of metabolic process|regulation of signaling|regulation of cellular pro…	K07232	glutathione-specific gamma-glutamylcyclotransferase[4.3.2.7]	hsa01100|hsa00480	Metabolic pathways - Homo sapiens (human)聽|Glutathione metabolism - Homo sapiens (human)聽	15:40952962-40956512	3	6	8	347	474	345	0.0452455	0.1066	0.138957	6.62492	7.56696	6.1131	0.0969342	6.76833	-6.12565	2.84399e-34	1.59587e-30	DOWN
ENSG00000184378	ACTRT3	actin related protein T3 [Source:HGNC Symbol;Acc:HGNC:24022]	protein_coding	GO:0005737|GO:0005622|GO:0043227|GO:0043229|GO:0043231|GO:0005634|GO:0005856|GO:0001673	cytoplasm|intracellular anatomical structure|membrane-bounded organelle|intracellular organelle|intracellular membrane-bounded organelle|nucleus|cytoskeleton|male germ cell nucleus	-	-	-	-	3:169766921-169769561	3	2	1	100	118	85	0.0958793	0.0752985	0.0368036	4.04578	3.99185	3.19164	0.0693271	3.74309	-5.75467	5.11957e-20	3.12261e-17	DOWN
ENSG00000257390	AC023055.1	novel protein	protein_coding	GO:0005515|GO:0005737|GO:0005654|GO:0005622|GO:0016604|GO:0016607|GO:0043227|GO:0043229|GO:0035770|GO:0036464|GO:0043231|GO:0005634|GO:0031981	protein binding|cytoplasm|nucleoplasm|intracellular anatomical structure|nuclear body|nuclear speck|membrane-bounded organelle|intracellular organelle|ribonucleoprotein granule|cytoplasmic ribonucleoprotein granule|intracellular membrane-bounded organelle|nucleus|nuclear lumen	-	-	-	-	12:55757275-55827546	2	4	2	2	400	8	0.0345606	0.081413	0.0397921	0.0437493	7.31525	0.162388	0.0519219	2.50713	-5.59355	0.000107146	0.00142209	DOWN
ENSG00000207145	SNORA18	small nucleolar RNA, H/ACA box 18 [Source:HGNC Symbol;Acc:HGNC:32608]	snoRNA	-	-	-	-	-	-	11:93733466-93733597	1	1	1	22	59	45	0.404451	0.476605	0.4659	11.2675	25.2668	21.3898	0.448985	19.308	-5.42639	1.63061e-11	1.69444e-09	DOWN
ENSG00000273080	AC009309.1	novel transcript, antisense to IMMT	lncRNA	-	-	-	-	-	-	2:86195590-86196049	0	1	0	8	14	17	0	0.136765	0	1.17576	1.72047	2.31874	0.0455883	1.73832	-5.25289	5.616e-06	0.000117725	DOWN
ENSG00000272711	AC019069.1	novel transcript	lncRNA	-	-	-	-	-	-	2:74832655-74833987	0	0	2	21	29	16	0	0	0.0922712	1.06504	1.22982	0.753101	0.0307571	1.01599	-5.04582	6.17668e-08	2.47217e-06	DOWN
ENSG00000258232	AC125611.3	novel transcript, antisense to TUBA1C	lncRNA	-	-	-	-	-	-	12:49265156-49273306	2	7	1	13	252	50	0.157098	0.647623	0.0904393	1.29243	20.9488	4.61351	0.298387	8.95159	-4.90689	1.15637e-06	3.09287e-05	DOWN
ENSG00000285831	AC027329.1	novel transcript	lncRNA	-	-	-	-	-	-	5:53297872-53326565	8	3	1	62	107	82	0.098095	0.0433377	0.0141214	0.962455	1.38888	1.18139	0.0518514	1.17757	-4.50529	1.07837e-13	1.87924e-11	DOWN
ENSG00000254369	HOXA-AS3	HOXA cluster antisense RNA 3 [Source:HGNC Symbol;Acc:HGNC:43748]	lncRNA	-	-	-	-	-	-	7:27129977-27155928	10	5	4	98	116	177	0.0702302	0.0413676	0.0323581	0.871288	0.862354	1.46049	0.0479853	1.06471	-4.47173	9.15363e-16	2.236e-13	DOWN
ENSG00000270945	HSPE1P7	heat shock protein family E (Hsp10) member 1 pseudogene 7 [Source:HGNC Symbol;Acc:HGNC:49327]	processed_pseudogene	-	-	-	-	-	-	16:74612596-74613221	0	1	0	0	11	12	0	0.195987	0	0	1.93709	2.34563	0.0653291	1.42757	-4.44969	0.00852238	0.049089	DOWN
ENSG00000104356	POP1	POP1 homolog, ribonuclease P/MRP subunit [Source:HGNC Symbol;Acc:HGNC:30129]	protein_coding	GO:0032991|GO:0009987|GO:0003824|GO:0008152|GO:0005515|GO:1902494|GO:0071704|GO:0005615|GO:0005576|GO:1990904|GO:0006807|GO:0016787|GO:0005654|GO:0009056|GO:0097159|GO:0044237|GO:0005622|GO:0030677|GO:0034641|GO:0046483|GO:1901360|GO:0005732|GO:0043227|GO:0006139|GO:0000172|GO:0043229|GO:0006725|GO:0016788|GO:0044260|GO:0003676|GO:0005655|GO:0043170|GO:0019439|GO:0043231|GO:0004518|GO:0030681|GO:…	protein-containing complex|cellular process|catalytic activity|metabolic process|protein binding|catalytic complex|organic substance metabolic process|extracellular space|extracellular region|ribonucleoprotein complex|nitrogen compound metabolic process|hydrolase activity|nucleoplasm|catabolic process|organic cyclic compound binding|cellular metabolic process|intracellular anatomical structure|ri…	K01164	ribonuclease P/MRP protein subunit POP1[3.1.26.5]	hsa03013|hsa03008	RNA transport - Homo sapiens (human)聽|Ribosome biogenesis in eukaryotes - Homo sapiens (human)聽	8:98117293-98159835	63	39	59	843	1354	980	0.545814	0.398048	0.588721	9.24576	12.4172	9.97543	0.510861	10.5461	-4.36764	4.61773e-32	1.6195e-28	DOWN
ENSG00000171320	ESCO2	establishment of sister chromatid cohesion N-acetyltransferase 2 [Source:HGNC Symbol;Acc:HGNC:27230]	protein_coding	GO:0009987|GO:0050896|GO:0003824|GO:0032502|GO:0008152|GO:0002376|GO:0007049|GO:0005515|GO:0007275|GO:0012505|GO:0048869|GO:0016740|GO:0005737|GO:0033036|GO:0071704|GO:0048856|GO:0050794|GO:0006807|GO:0009058|GO:0005654|GO:0043167|GO:0051641|GO:0044237|GO:0005622|GO:0000785|GO:0002520|GO:0007059|GO:0090734|GO:0030054|GO:0019222|GO:0007062|GO:0034641|GO:0046483|GO:0098813|GO:1901360|GO:0043227|GO:…	cellular process|response to stimulus|catalytic activity|developmental process|metabolic process|immune system process|cell cycle|protein binding|multicellular organism development|endomembrane system|cellular developmental process|transferase activity|cytoplasm|macromolecule localization|organic substance metabolic process|anatomical structure development|regulation of cellular process|nitrogen …	-	-	-	-	8:27771949-27812640	91	85	96	1115	1979	1884	0.461248	0.507547	0.560422	7.15446	10.6179	11.2195	0.509739	9.66395	-4.24478	3.00399e-33	1.40471e-29	DOWN
ENSG00000189057	FAM111B	family with sequence similarity 111 member B [Source:HGNC Symbol;Acc:HGNC:24200]	protein_coding	GO:0009987|GO:0008152|GO:0005515|GO:0071704|GO:0009058|GO:0044237|GO:0005622|GO:0000785|GO:0043227|GO:0043229|GO:0044260|GO:0044249|GO:0043170|GO:0034645|GO:0043231|GO:0005694|GO:0005634|GO:0006260	cellular process|metabolic process|protein binding|organic substance metabolic process|biosynthetic process|cellular metabolic process|intracellular anatomical structure|chromatin|membrane-bounded organelle|intracellular organelle|cellular macromolecule metabolic process|cellular biosynthetic process|macromolecule metabolic process|cellular macromolecule biosynthetic process|intracellular membran…	-	-	-	-	11:59107185-59127412	149	97	116	1712	2703	2054	0.772011	0.592069	0.692224	11.2292	14.8246	12.5036	0.685435	12.8525	-4.22888	3.43473e-36	2.4092e-32	DOWN
ENSG00000143942	CHAC2	ChaC glutathione specific gamma-glutamylcyclotransferase 2 [Source:HGNC Symbol;Acc:HGNC:32363]	protein_coding	GO:0009987|GO:0003824|GO:0008152|GO:0005737|GO:0071704|GO:0006807|GO:0009058|GO:0005829|GO:0016829|GO:0009056|GO:0044237|GO:0005622|GO:0034641|GO:0006790|GO:0006575|GO:0044249|GO:0043603|GO:0006518|GO:1901565|GO:0006749|GO:0043171|GO:0043604|GO:0003839|GO:0006751|GO:0042219|GO:0061928|GO:0006750|GO:0043043	cellular process|catalytic activity|metabolic process|cytoplasm|organic substance metabolic process|nitrogen compound metabolic process|biosynthetic process|cytosol|lyase activity|catabolic process|cellular metabolic process|intracellular anatomical structure|cellular nitrogen compound metabolic process|sulfur compound metabolic process|cellular modified amino acid metabolic process|cellular bios…	K07232	glutathione-specific gamma-glutamylcyclotransferase[4.3.2.7]	hsa01100|hsa00480	Metabolic pathways - Homo sapiens (human)聽|Glutathione metabolism - Homo sapiens (human)聽	2:53767804-53775196	39	15	15	225	526	447	1.59109	0.720916	0.704808	11.6204	22.7151	21.4258	1.0056	18.5871	-4.20817	4.89043e-18	1.8796e-15	DOWN
ENSG00000168806	LCMT2	leucine carboxyl methyltransferase 2 [Source:HGNC Symbol;Acc:HGNC:17558]	protein_coding	GO:0009987|GO:0003824|GO:0008152|GO:0005515|GO:0016740|GO:0005737|GO:0071704|GO:0006807|GO:0009058|GO:0044237|GO:0032259|GO:0005622|GO:0034641|GO:1901135|GO:0046483|GO:1901360|GO:0006139|GO:0006725|GO:0044260|GO:0043170|GO:0008168|GO:0001510|GO:1901137|GO:0008173|GO:0010467|GO:0006396|GO:0030488|GO:0008175|GO:0009451|GO:0016070|GO:0031591|GO:0006400|GO:0034470|GO:0006399|GO:0008033	cellular process|catalytic activity|metabolic process|protein binding|transferase activity|cytoplasm|organic substance metabolic process|nitrogen compound metabolic process|biosynthetic process|cellular metabolic process|methylation|intracellular anatomical structure|cellular nitrogen compound metabolic process|carbohydrate derivative metabolic process|heterocycle metabolic process|organic cyclic…	-	-	-	-	15:43323649-43330582	23	10	18	207	399	289	0.145015	0.0742762	0.130707	1.65221	2.66292	2.14083	0.116666	2.15199	-4.20521	6.51652e-20	3.89008e-17	DOWN
ENSG00000128408	RIBC2	RIB43A domain with coiled-coils 2 [Source:HGNC Symbol;Acc:HGNC:13241]	protein_coding	GO:0005515|GO:0005622|GO:0043227|GO:0043229|GO:0043231|GO:0005634	protein binding|intracellular anatomical structure|membrane-bounded organelle|intracellular organelle|intracellular membrane-bounded organelle|nucleus	-	-	-	-	22:45413693-45432509	0	5	1	49	30	30	0	0.146785	0.0286975	1.54579	0.791352	0.878347	0.0584941	1.07183	-4.19564	6.5318e-08	2.58481e-06	DOWN
ENSG00000224292	AF196972.1	novel transcript, antisense to PORCN, EBP	lncRNA	-	-	-	-	-	-	X:48506523-48508838	1	1	0	2	23	9	0.0817573	0.0963429	0	0.207089	1.99101	0.864742	0.0593667	1.02095	-4.10411	0.00145918	0.012013	DOWN
ENSG00000258429	PDF	peptide deformylase, mitochondrial [Source:HGNC Symbol;Acc:HGNC:30012]	protein_coding	GO:0009987|GO:0003824|GO:0008152|GO:0008283|GO:0005737|GO:0071704|GO:0050794|GO:0006807|GO:0009058|GO:0016787|GO:0043167|GO:0044237|GO:0005622|GO:0034641|GO:0005739|GO:0043227|GO:0043229|GO:0019538|GO:0043169|GO:0016810|GO:0044260|GO:0008284|GO:0042127|GO:0044249|GO:0043170|GO:0036211|GO:0034645|GO:0043603|GO:0046872|GO:0043231|GO:0006518|GO:0016811|GO:0044267|GO:0010467|GO:0043604|GO:0006464|GO:…	cellular process|catalytic activity|metabolic process|cell population proliferation|cytoplasm|organic substance metabolic process|regulation of cellular process|nitrogen compound metabolic process|biosynthetic process|hydrolase activity|ion binding|cellular metabolic process|intracellular anatomical structure|cellular nitrogen compound metabolic process|mitochondrion|membrane-bounded organelle|in…	-	-	-	-	16:69326913-69330588	30	27	17	337	476	393	0.560368	0.594131	0.365719	7.96882	9.41155	8.62475	0.506739	8.66837	-4.09645	5.27381e-24	7.39836e-21	DOWN
ENSG00000037897	METTL1	methyltransferase like 1 [Source:HGNC Symbol;Acc:HGNC:7030]	protein_coding	GO:0032991|GO:0009987|GO:0003824|GO:0008152|GO:0005515|GO:0016740|GO:0005737|GO:1902494|GO:0071704|GO:0006807|GO:0005829|GO:0005654|GO:0097159|GO:0044237|GO:0032259|GO:0005622|GO:0034641|GO:0046483|GO:1901360|GO:0034708|GO:0043227|GO:1990234|GO:0006139|GO:0043229|GO:0006725|GO:0044260|GO:0003676|GO:0043170|GO:0008168|GO:0043231|GO:0043527|GO:0001510|GO:0003723|GO:0008173|GO:0010467|GO:0005730|GO:…	protein-containing complex|cellular process|catalytic activity|metabolic process|protein binding|transferase activity|cytoplasm|catalytic complex|organic substance metabolic process|nitrogen compound metabolic process|cytosol|nucleoplasm|organic cyclic compound binding|cellular metabolic process|methylation|intracellular anatomical structure|cellular nitrogen compound metabolic process|heterocycl…	-	-	-	-	12:57768471-57772119	12	6	10	91	174	190	0.135288	0.0796858	0.129838	1.29872	2.07642	2.51663	0.114937	1.96392	-4.09482	3.27137e-15	7.28452e-13	DOWN
ENSG00000270964	AC016355.1	novel transcript	lncRNA	-	-	-	-	-	-	15:67541072-67542604	3	2	0	16	26	36	0.10451	0.0820769	0	0.705608	0.958734	1.47343	0.0621957	1.04592	-4.07182	4.64452e-07	1.41182e-05	DOWN
ENSG00000253797	UTP14C	UTP14C small subunit processome component [Source:HGNC Symbol;Acc:HGNC:20321]	protein_coding	GO:0032991|GO:0009987|GO:0022414|GO:0032502|GO:0008152|GO:0000003|GO:0007049|GO:0005515|GO:0007275|GO:0048869|GO:0005737|GO:0071704|GO:0048609|GO:0048856|GO:1990904|GO:0003006|GO:0006807|GO:0019953|GO:0005829|GO:0051321|GO:0044237|GO:0005622|GO:0007276|GO:0034641|GO:0046483|GO:1901360|GO:0043227|GO:0030684|GO:0006139|GO:0043229|GO:0030154|GO:0006725|GO:0043170|GO:0007283|GO:0043231|GO:0022613|GO:…	protein-containing complex|cellular process|reproductive process|developmental process|metabolic process|reproduction|cell cycle|protein binding|multicellular organism development|cellular developmental process|cytoplasm|organic substance metabolic process|multicellular organismal reproductive process|anatomical structure development|ribonucleoprotein complex|developmental process involved in rep…	K14567	U3 small nucleolar RNA-associated protein 14[-]	hsa03008	Ribosome biogenesis in eukaryotes - Homo sapiens (human)聽	13:52024691-52033600	9	6	7	20	5	308	0.0869312	0.0682712	0.0778708	0.244545	0.0511204	3.49521	0.0776911	1.26362	-4.02367	0.000455752	0.00469766	DOWN
ENSG00000261373	VPS9D1-AS1	VPS9D1 antisense RNA 1 [Source:HGNC Symbol;Acc:HGNC:48915]	lncRNA	-	-	-	-	-	-	16:89711856-89718165	6	12	15	148	221	112	0.119385	0.281275	0.343738	3.72784	4.65455	2.6182	0.248133	3.66687	-3.88536	1.98103e-13	3.31977e-11	DOWN
ENSG00000275632	AL035461.2	novel transcript	lncRNA	-	-	-	-	-	-	20:6000418-6000941	3	1	1	7	30	31	0.305752	0.120061	0.117364	0.903118	3.23639	3.7119	0.181059	2.61713	-3.85345	1.74141e-05	0.000309036	DOWN
ENSG00000258017	AC011603.2	novel transcript, antisense to TUBA1B	lncRNA	-	-	-	-	-	-	12:49127782-49188484	42	53	19	280	666	637	0.270855	0.402648	0.141124	2.28588	4.54632	4.82642	0.271542	3.88621	-3.83911	2.19634e-16	6.41903e-14	DOWN
ENSG00000170162	VGLL2	vestigial like family member 2 [Source:HGNC Symbol;Acc:HGNC:20232]	protein_coding	GO:0009987|GO:0032502|GO:0008152|GO:0005515|GO:0003712|GO:0007275|GO:0005737|GO:0071704|GO:0048856|GO:0050794|GO:0006807|GO:0009058|GO:0044237|GO:0005622|GO:0009893|GO:0019222|GO:0034641|GO:0046483|GO:1901360|GO:0061061|GO:0008022|GO:0043227|GO:0031325|GO:0048513|GO:0006139|GO:0043229|GO:0006725|GO:0051173|GO:0051171|GO:0009888|GO:0044260|GO:0044249|GO:0031323|GO:0043170|GO:0003713|GO:0034645|GO:…	cellular process|developmental process|metabolic process|protein binding|transcription coregulator activity|multicellular organism development|cytoplasm|organic substance metabolic process|anatomical structure development|regulation of cellular process|nitrogen compound metabolic process|biosynthetic process|cellular metabolic process|intracellular anatomical structure|positive regulation of meta…	-	-	-	-	6:117265558-117273565	3	3	2	26	49	35	0.0718128	0.0845969	0.0551311	0.787856	1.24156	0.984329	0.0705136	1.00458	-3.83255	5.35343e-09	2.7359e-07	DOWN
ENSG00000257167	TMPO-AS1	TMPO antisense RNA 1 [Source:HGNC Symbol;Acc:HGNC:44158]	lncRNA	-	-	-	-	-	-	12:98512973-98516422	18	11	9	122	170	196	0.234746	0.168994	0.135176	2.01412	2.34673	3.00311	0.179639	2.45465	-3.77235	1.88891e-15	4.41643e-13	DOWN
ENSG00000276672	AL161891.1	novel transcript, sense intronic to RFC3	lncRNA	-	-	-	-	-	-	13:33846190-33850825	3	8	22	125	169	144	0.0345587	0.108562	0.291877	1.82282	2.06069	1.9489	0.144999	1.94413	-3.74501	1.39998e-09	8.55758e-08	DOWN
ENSG00000272599	AC016394.1	novel transcript to NUDT13	lncRNA	-	-	-	-	-	-	10:73124573-73125532	2	3	1	17	26	34	0.0729193	0.12883	0.0419787	0.784513	1.00324	1.45618	0.0812426	1.08131	-3.7344	5.36018e-07	1.60502e-05	DOWN
ENSG00000147536	GINS4	GINS complex subunit 4 [Source:HGNC Symbol;Acc:HGNC:28226]	protein_coding	GO:0032991|GO:0009987|GO:0050896|GO:0003824|GO:0032502|GO:0008152|GO:0005515|GO:0007275|GO:0008283|GO:0032993|GO:0005737|GO:0071704|GO:0048856|GO:0006807|GO:0009058|GO:0008094|GO:0005654|GO:0004386|GO:0044237|GO:0005622|GO:0048589|GO:0005657|GO:0001824|GO:0034641|GO:0046483|GO:0043596|GO:1901360|GO:0003678|GO:0043227|GO:0031261|GO:0006139|GO:0043229|GO:0001832|GO:0006725|GO:0016043|GO:0031298|GO:…	protein-containing complex|cellular process|response to stimulus|catalytic activity|developmental process|metabolic process|protein binding|multicellular organism development|cell population proliferation|protein-DNA complex|cytoplasm|organic substance metabolic process|anatomical structure development|nitrogen compound metabolic process|biosynthetic process|ATPase, acting on DNA|nucleoplasm|heli…	-	-	-	-	8:41529218-41545030	89	95	63	918	1228	958	0.4235	0.532534	0.345267	5.52983	6.18526	5.35581	0.433767	5.6903	-3.71351	4.04545e-27	8.73102e-24	DOWN
ENSG00000196584	XRCC2	X-ray repair cross complementing 2 [Source:HGNC Symbol;Acc:HGNC:12829]	protein_coding	GO:0032991|GO:0009987|GO:0050896|GO:0022414|GO:0003824|GO:0032502|GO:0008152|GO:0000003|GO:0007049|GO:0005515|GO:0035264|GO:0009653|GO:0007275|GO:0007389|GO:0048869|GO:0050793|GO:0005737|GO:0071704|GO:0048856|GO:0036094|GO:0097367|GO:0050794|GO:0006807|GO:0005815|GO:0008094|GO:0005654|GO:0051321|GO:0043167|GO:0048523|GO:0097159|GO:0044237|GO:0048646|GO:0005622|GO:0048589|GO:0007017|GO:0008219|GO:…	protein-containing complex|cellular process|response to stimulus|reproductive process|catalytic activity|developmental process|metabolic process|reproduction|cell cycle|protein binding|multicellular organism growth|anatomical structure morphogenesis|multicellular organism development|pattern specification process|cellular developmental process|regulation of developmental process|cytoplasm|organic…	K10879	DNA-repair protein XRCC2[-]	hsa03440	Homologous recombination - Homo sapiens (human)聽	7:152644776-152676141	40	42	53	543	708	398	0.226837	0.280588	0.346164	3.89821	4.25	2.65179	0.28453	3.6	-3.66135	1.25405e-19	6.76635e-17	DOWN
ENSG00000277957	SENP3-EIF4A1	SENP3-EIF4A1 readthrough (NMD candidate) [Source:HGNC Symbol;Acc:HGNC:49182]	protein_coding	GO:0032991|GO:0009987|GO:0003824|GO:0008152|GO:1902494|GO:0071704|GO:0006807|GO:0016787|GO:0005654|GO:0044237|GO:0005622|GO:0034708|GO:0043227|GO:1990234|GO:0008233|GO:0043229|GO:0019538|GO:0044260|GO:0043170|GO:0035097|GO:0036211|GO:0006508|GO:0043231|GO:0008234|GO:0044267|GO:0070646|GO:0071339|GO:0006464|GO:0005634|GO:0031981|GO:0016926|GO:0018193|GO:0018205	protein-containing complex|cellular process|catalytic activity|metabolic process|catalytic complex|organic substance metabolic process|nitrogen compound metabolic process|hydrolase activity|nucleoplasm|cellular metabolic process|intracellular anatomical structure|methyltransferase complex|membrane-bounded organelle|transferase complex|peptidase activity|intracellular organelle|protein metabolic p…	-	-	-	-	17:7563287-7578715	144	239	4	1077	2487	1129	2.18532	4.27279	0.0699208	20.6907	39.9507	20.13	2.17601	26.9238	-3.62912	1.12407e-05	0.000213817	DOWN
ENSG00000178295	GEN1	GEN1 Holliday junction 5' flap endonuclease [Source:HGNC Symbol;Acc:HGNC:26881]	protein_coding	GO:0009987|GO:0050896|GO:0003824|GO:0008152|GO:0023052|GO:0007049|GO:0005515|GO:0007165|GO:0071704|GO:0023051|GO:0050794|GO:0006807|GO:0005815|GO:0009058|GO:0007154|GO:0016787|GO:0005654|GO:0043167|GO:0048523|GO:0097159|GO:0044237|GO:0005622|GO:0007017|GO:0007059|GO:0031023|GO:0045787|GO:0034641|GO:0046483|GO:0098813|GO:0010646|GO:1901360|GO:0042802|GO:0045786|GO:0051304|GO:0035556|GO:0043227|GO:…	cellular process|response to stimulus|catalytic activity|metabolic process|signaling|cell cycle|protein binding|signal transduction|organic substance metabolic process|regulation of signaling|regulation of cellular process|nitrogen compound metabolic process|microtubule organizing center|biosynthetic process|cell communication|hydrolase activity|nucleoplasm|ion binding|negative regulation of cell…	-	-	-	-	2:17753858-17788946	86	53	53	246	1154	889	0.211257	0.153373	0.149946	0.764986	3.00064	2.56573	0.171525	2.11045	-3.62106	2.81117e-13	4.61246e-11	DOWN
ENSG00000269837	IPO5P1	importin 5 pseudogene 1 [Source:HGNC Symbol;Acc:HGNC:49687]	transcribed_processed_pseudogene	-	-	-	-	-	-	19:23255053-23257939	1	6	8	4	90	88	0.0168203	0.118926	0.155024	0.0851892	1.6029	1.73958	0.0969235	1.14256	-3.55928	0.000322114	0.00354553	DOWN
ENSG00000239789	MRPS17	mitochondrial ribosomal protein S17 [Source:HGNC Symbol;Acc:HGNC:14047]	protein_coding	GO:0032991|GO:0009987|GO:0008152|GO:0005198|GO:0005515|GO:0005737|GO:0071704|GO:1990904|GO:0016020|GO:0006807|GO:0009058|GO:0003735|GO:0097159|GO:0044237|GO:0005622|GO:0034641|GO:0005739|GO:0043227|GO:0043229|GO:0005763|GO:0019538|GO:0031090|GO:0016043|GO:0044260|GO:0003676|GO:0044249|GO:0043170|GO:0034645|GO:0043603|GO:0043231|GO:0005759|GO:0006518|GO:0015935|GO:0005740|GO:0019866|GO:0031966|GO:…	protein-containing complex|cellular process|metabolic process|structural molecule activity|protein binding|cytoplasm|organic substance metabolic process|ribonucleoprotein complex|membrane|nitrogen compound metabolic process|biosynthetic process|structural constituent of ribosome|organic cyclic compound binding|cellular metabolic process|intracellular anatomical structure|cellular nitrogen compoun…	K02961	small subunit ribosomal protein S17[-]	hsa03010	Ribosome - Homo sapiens (human)聽	7:55951877-55956500	1	71	37	186	588	526	0.0225835	1.88949	0.962663	5.31915	14.0604	13.9607	0.958244	11.1134	-3.53577	2.99787e-05	0.000488735	DOWN
ENSG00000152253	SPC25	SPC25 component of NDC80 kinetochore complex [Source:HGNC Symbol;Acc:HGNC:24031]	protein_coding	GO:0032991|GO:0009987|GO:0007049|GO:0005515|GO:0005737|GO:0051301|GO:0005829|GO:0031262|GO:0005622|GO:0007017|GO:0007059|GO:0000776|GO:0043227|GO:0000278|GO:0043229|GO:0000226|GO:0000777|GO:0000775|GO:0016043|GO:0007051|GO:0007052|GO:0043231|GO:0000779|GO:1902850|GO:0006996|GO:0007010|GO:0005694|GO:0005634|GO:0000793	protein-containing complex|cellular process|cell cycle|protein binding|cytoplasm|cell division|cytosol|Ndc80 complex|intracellular anatomical structure|microtubule-based process|chromosome segregation|kinetochore|membrane-bounded organelle|mitotic cell cycle|intracellular organelle|microtubule cytoskeleton organization|kinetochore|chromosome, centromeric region|cellular component organization|spi…	-	-	-	-	2:168834132-168913371	12	11	6	64	123	134	0.324814	0.350751	0.18705	2.19297	3.52409	4.26133	0.287538	3.32613	-3.53202	1.38874e-11	1.46481e-09	DOWN
ENSG00000265688	MAFG-DT	MAFG divergent transcript [Source:HGNC Symbol;Acc:HGNC:43649]	lncRNA	-	-	-	-	-	-	17:81927829-81930753	5	6	1	60	38	31	0.140919	0.199193	0.0324532	2.14051	1.13354	1.0264	0.124188	1.43348	-3.52892	2.40423e-07	7.95467e-06	DOWN
ENSG00000273204	AC104506.1	novel transcript, antisense to EXTL2	lncRNA	-	-	-	-	-	-	1:100894928-100895356	0	2	0	3	15	6	0	0.293296	0	0.472829	1.97654	0.877559	0.0977652	1.10897	-3.50376	0.00486202	0.0316351	DOWN
ENSG00000278291	AL161772.1	novel transcript, antisense to IL17D	lncRNA	-	-	-	-	-	-	13:20699307-20703718	28	20	14	102	287	282	0.33892	0.285185	0.195171	1.56293	3.67718	4.01034	0.273092	3.08349	-3.4971	4.65696e-12	5.60774e-10	DOWN
ENSG00000196659	TTC30B	tetratricopeptide repeat domain 30B [Source:HGNC Symbol;Acc:HGNC:26425]	protein_coding	GO:0032991|GO:0009987|GO:0005515|GO:0031503|GO:0030992|GO:0005737|GO:0005930|GO:0005815|GO:0042995|GO:0051641|GO:0097542|GO:0030990|GO:0005622|GO:0044877|GO:0007017|GO:0051649|GO:0005881|GO:0120025|GO:0120170|GO:0043227|GO:0007018|GO:0099568|GO:0043229|GO:0042073|GO:0016043|GO:0005879|GO:0036064|GO:0046907|GO:0030030|GO:0099512|GO:0030705|GO:0005929|GO:0035735|GO:0022607|GO:0006996|GO:0099111|GO:…	protein-containing complex|cellular process|protein binding|protein-containing complex localization|intraciliary transport particle B|cytoplasm|axoneme|microtubule organizing center|cell projection|cellular localization|ciliary tip|intraciliary transport particle|intracellular anatomical structure|protein-containing complex binding|microtubule-based process|establishment of localization in cell|c…	-	-	-	-	2:177548998-177552796	22	14	38	251	238	301	0.309262	0.231842	0.615223	4.46665	3.5414	4.97125	0.385442	4.32644	-3.48859	8.26456e-13	1.22042e-10	DOWN
ENSG00000276043	UHRF1	ubiquitin like with PHD and ring finger domains 1 [Source:HGNC Symbol;Acc:HGNC:12556]	protein_coding	GO:0009987|GO:0050896|GO:0044093|GO:0003824|GO:0008152|GO:0007049|GO:0005515|GO:0016363|GO:0008283|GO:0016740|GO:0071704|GO:0050790|GO:0036094|GO:0016853|GO:0009892|GO:0050794|GO:0006807|GO:0009058|GO:0008094|GO:0005654|GO:0034399|GO:0043167|GO:0003682|GO:0048523|GO:0009056|GO:0097159|GO:0044237|GO:0043085|GO:0005622|GO:0044877|GO:0000785|GO:0009893|GO:0005657|GO:0000790|GO:0019222|GO:0034641|GO:…	cellular process|response to stimulus|positive regulation of molecular function|catalytic activity|metabolic process|cell cycle|protein binding|nuclear matrix|cell population proliferation|transferase activity|organic substance metabolic process|regulation of catalytic activity|small molecule binding|isomerase activity|negative regulation of metabolic process|regulation of cellular process|nitrog…	-	-	-	-	19:4903080-4962154	44	93	53	667	1192	218	0.227119	0.565514	0.315081	4.35844	6.51287	1.32207	0.369238	4.06446	-3.46044	6.73479e-10	4.4149e-08	DOWN
ENSG00000257341	AL928654.3	novel protein	protein_coding	GO:0009987|GO:0050896|GO:0008152|GO:0023052|GO:0007165|GO:0071704|GO:0050794|GO:0007154|GO:0043167|GO:0008219|GO:0019222|GO:0035556|GO:0012501|GO:0043169|GO:0043170|GO:0097190|GO:0006974|GO:0046872|GO:0006915|GO:0097193|GO:0010468|GO:0010467|GO:0008630|GO:0046914|GO:0008270	cellular process|response to stimulus|metabolic process|signaling|signal transduction|organic substance metabolic process|regulation of cellular process|cell communication|ion binding|cell death|regulation of metabolic process|intracellular signal transduction|programmed cell death|cation binding|macromolecule metabolic process|apoptotic signaling pathway|cellular response to DNA damage stimulus|…	-	-	-	-	14:105487199-105492267	6	2	6	14	124	14	0.165169	0.0648576	0.190231	0.48787	3.61316	0.452791	0.140086	1.51794	-3.43773	0.000206354	0.00243835	DOWN
ENSG00000065328	MCM10	minichromosome maintenance 10 replication initiation factor [Source:HGNC Symbol;Acc:HGNC:18043]	protein_coding	GO:0032991|GO:0009987|GO:0050896|GO:0008152|GO:0007049|GO:0005515|GO:0008283|GO:0071704|GO:0006807|GO:0009058|GO:0005654|GO:0043167|GO:0097159|GO:0044237|GO:0005622|GO:0005657|GO:0034641|GO:0046483|GO:0043596|GO:1901360|GO:0042802|GO:0043227|GO:0000278|GO:0019899|GO:0044770|GO:0006139|GO:0043229|GO:0043169|GO:0006725|GO:0031298|GO:0044260|GO:0003676|GO:0044249|GO:0043170|GO:0034645|GO:0006974|GO:…	protein-containing complex|cellular process|response to stimulus|metabolic process|cell cycle|protein binding|cell population proliferation|organic substance metabolic process|nitrogen compound metabolic process|biosynthetic process|nucleoplasm|ion binding|organic cyclic compound binding|cellular metabolic process|intracellular anatomical structure|replication fork|cellular nitrogen compound meta…	-	-	-	-	10:13161558-13211110	132	78	108	1023	1259	974	0.787804	0.548405	0.742368	7.72908	7.95368	6.82969	0.692859	7.50415	-3.43705	3.06142e-23	3.57893e-20	DOWN
ENSG00000136982	DSCC1	DNA replication and sister chromatid cohesion 1 [Source:HGNC Symbol;Acc:HGNC:24453]	protein_coding	GO:0032991|GO:0009987|GO:0044093|GO:0003824|GO:0008152|GO:0007049|GO:0005515|GO:0031390|GO:0016740|GO:0071704|GO:0050790|GO:0050794|GO:0006807|GO:0009058|GO:0008094|GO:0005654|GO:0004386|GO:0097159|GO:0044237|GO:0043085|GO:0005622|GO:0000785|GO:0009893|GO:0007059|GO:0019222|GO:0007062|GO:0034641|GO:0046483|GO:0098813|GO:1901360|GO:0003678|GO:0003689|GO:0043227|GO:0000278|GO:0031325|GO:0006139|GO:…	protein-containing complex|cellular process|positive regulation of molecular function|catalytic activity|metabolic process|cell cycle|protein binding|Ctf18 RFC-like complex|transferase activity|organic substance metabolic process|regulation of catalytic activity|regulation of cellular process|nitrogen compound metabolic process|biosynthetic process|ATPase, acting on DNA|nucleoplasm|helicase activ…	-	-	-	-	8:119833976-119855894	249	187	107	1094	2165	2314	4.58376	4.05534	2.2686	25.4946	42.187	50.0477	3.6359	39.2431	-3.43206	2.61776e-19	1.26632e-16	DOWN
ENSG00000196497	IPO4	importin 4 [Source:HGNC Symbol;Acc:HGNC:19426]	protein_coding	GO:0032991|GO:0009987|GO:0005515|GO:0005737|GO:0033036|GO:0016020|GO:0033218|GO:0051641|GO:0005622|GO:0000790|GO:0051649|GO:0043227|GO:0019899|GO:0043229|GO:0008104|GO:0045184|GO:0016043|GO:0042277|GO:0046907|GO:0061608|GO:0072594|GO:0043231|GO:0006325|GO:0071705|GO:0051020|GO:0006886|GO:0022607|GO:0005048|GO:0015031|GO:0043933|GO:0051169|GO:0006996|GO:0034613|GO:0071702|GO:0008536|GO:0031497|GO:…	protein-containing complex|cellular process|protein binding|cytoplasm|macromolecule localization|membrane|amide binding|cellular localization|intracellular anatomical structure|chromatin|establishment of localization in cell|membrane-bounded organelle|enzyme binding|intracellular organelle|protein localization|establishment of protein localization|cellular component organization|peptide binding|i…	-	-	-	-	14:24180219-24188869	55	66	102	741	939	634	0.270261	0.382056	0.57726	4.60942	4.8841	3.66023	0.409859	4.38458	-3.41924	1.47612e-17	5.30969e-15	DOWN
ENSG00000287927	AC100801.2	uncharacterized LOC107986954 [Source:NCBI gene (formerly Entrezgene);Acc:107986954]	lncRNA	-	-	-	-	-	-	8:85973793-85977154	3	10	4	40	66	72	0.0773982	0.303922	0.118865	1.30636	1.80237	2.18239	0.166729	1.76371	-3.40304	1.45962e-08	6.82543e-07	DOWN
ENSG00000120800	UTP20	UTP20 small subunit processome component [Source:HGNC Symbol;Acc:HGNC:17897]	protein_coding	GO:0032991|GO:0009987|GO:0008152|GO:0005515|GO:0008283|GO:0071944|GO:0005737|GO:0071704|GO:1990904|GO:0016020|GO:0050794|GO:0006807|GO:0005654|GO:0048523|GO:0097159|GO:0044237|GO:0005622|GO:0034641|GO:0046483|GO:1901360|GO:0043227|GO:0030684|GO:0006139|GO:0043229|GO:0006725|GO:0042127|GO:0003676|GO:0008285|GO:0043170|GO:0005886|GO:0030688|GO:0043231|GO:0030686|GO:0022613|GO:0003723|GO:0032040|GO:…	protein-containing complex|cellular process|metabolic process|protein binding|cell population proliferation|cell periphery|cytoplasm|organic substance metabolic process|ribonucleoprotein complex|membrane|regulation of cellular process|nitrogen compound metabolic process|nucleoplasm|negative regulation of cellular process|organic cyclic compound binding|cellular metabolic process|intracellular ana…	-	-	-	-	12:101280105-101386618	118	62	154	1082	1355	910	0.571577	0.35379	0.859137	6.63478	6.94751	5.17883	0.594835	6.2537	-3.39415	6.57804e-17	2.07371e-14	DOWN
ENSG00000261762	AC027228.2	novel transcript, antisense to CHRNA5	lncRNA	-	-	-	-	-	-	15:78589123-78591276	6	9	18	54	146	144	0.14876	0.262863	0.513969	1.69482	3.83155	4.19456	0.308531	3.24031	-3.39265	1.76988e-08	8.0744e-07	DOWN
ENSG00000141642	ELAC1	elaC ribonuclease Z 1 [Source:HGNC Symbol;Acc:HGNC:14197]	protein_coding	GO:0009987|GO:0003824|GO:0008152|GO:0005737|GO:0071704|GO:0006807|GO:0005829|GO:0016787|GO:0005654|GO:0043167|GO:0044237|GO:0005622|GO:0034641|GO:0046483|GO:1901360|GO:0043227|GO:0006139|GO:0043229|GO:0043169|GO:0006725|GO:0016788|GO:0043170|GO:0046872|GO:0043231|GO:0004518|GO:0004540|GO:0010467|GO:0042781|GO:0090305|GO:0005634|GO:0006396|GO:0016070|GO:0004521|GO:0031981|GO:0004519|GO:0031123|GO:…	cellular process|catalytic activity|metabolic process|cytoplasm|organic substance metabolic process|nitrogen compound metabolic process|cytosol|hydrolase activity|nucleoplasm|ion binding|cellular metabolic process|intracellular anatomical structure|cellular nitrogen compound metabolic process|heterocycle metabolic process|organic cyclic compound metabolic process|membrane-bounded organelle|nucleo…	K00784	ribonuclease Z[3.1.26.11]	hsa03013	RNA transport - Homo sapiens (human)聽	18:50967991-50988121	23	12	14	103	178	204	0.242982	0.149346	0.170345	1.3775	1.99053	2.53208	0.187558	1.9667	-3.39037	1.4523e-12	2.03736e-10	DOWN
ENSG00000093009	CDC45	cell division cycle 45 [Source:HGNC Symbol;Acc:HGNC:1739]	protein_coding	GO:0032991|GO:0009987|GO:0050896|GO:0008152|GO:0023052|GO:0007049|GO:0005515|GO:0032993|GO:0005737|GO:0007165|GO:0071704|GO:0009892|GO:0050794|GO:0006807|GO:0005815|GO:0009058|GO:0007154|GO:0005654|GO:0003682|GO:0048523|GO:0042995|GO:0097159|GO:0044237|GO:0005622|GO:0016458|GO:0005657|GO:0019222|GO:0045787|GO:0034641|GO:0046483|GO:0009890|GO:0120025|GO:0043596|GO:1901360|GO:0006342|GO:0045786|GO:…	protein-containing complex|cellular process|response to stimulus|metabolic process|signaling|cell cycle|protein binding|protein-DNA complex|cytoplasm|signal transduction|organic substance metabolic process|negative regulation of metabolic process|regulation of cellular process|nitrogen compound metabolic process|microtubule organizing center|biosynthetic process|cell communication|nucleoplasm|chr…	K06628	cell division control protein 45[-]	hsa04110	Cell cycle - Homo sapiens (human)聽	22:19479457-19520612	138	124	92	877	1455	1177	1.34435	1.42304	1.03222	10.8153	15.0035	13.4712	1.26653	13.0967	-3.37024	1.06485e-23	1.35802e-20	DOWN
ENSG00000188985	DHFRP1	dihydrofolate reductase pseudogene 1 [Source:HGNC Symbol;Acc:HGNC:2862]	processed_pseudogene	-	-	-	-	-	-	18:26170726-26171284	125	77	103	665	1101	1205	11.9418	8.66586	11.333	80.4244	111.338	135.252	10.6469	109.005	-3.35589	2.66463e-20	1.71848e-17	DOWN
ENSG00000198890	PRMT6	protein arginine methyltransferase 6 [Source:HGNC Symbol;Acc:HGNC:18241]	protein_coding	GO:0009987|GO:0050896|GO:0016032|GO:0003824|GO:0032502|GO:0008152|GO:0002376|GO:0023052|GO:0005515|GO:0007275|GO:0002682|GO:0048869|GO:0050793|GO:0016740|GO:0007165|GO:0071704|GO:0048856|GO:0009892|GO:0023051|GO:0050794|GO:0006807|GO:0009058|GO:0007154|GO:0005654|GO:0003682|GO:0048523|GO:0007568|GO:0044237|GO:0032259|GO:0005622|GO:0002520|GO:0019222|GO:0034641|GO:0046483|GO:0010646|GO:0009890|GO:…	cellular process|response to stimulus|viral process|catalytic activity|developmental process|metabolic process|immune system process|signaling|protein binding|multicellular organism development|regulation of immune system process|cellular developmental process|regulation of developmental process|transferase activity|signal transduction|organic substance metabolic process|anatomical structure deve…	-	-	-	-	1:107056674-107067636	53	32	72	318	626	604	0.453294	0.322419	0.709236	3.44305	5.66735	6.06935	0.494983	5.05991	-3.35366	2.86681e-14	5.43473e-12	DOWN
ENSG00000257950	P2RX5-TAX1BP3	P2RX5-TAX1BP3 readthrough (NMD candidate) [Source:HGNC Symbol;Acc:HGNC:49191]	protein_coding	-	-	-	-	-	-	17:3663063-3696194	13	11	18	50	293	63	0.117569	0.117194	0.187483	0.572439	2.80489	0.66941	0.140749	1.34891	-3.2606	2.07865e-06	5.11397e-05	DOWN
ENSG00000287168	AL512625.3	novel transcript	lncRNA	-	-	-	-	-	-	9:62801534-62802699	3	3	0	28	21	4	0.194671	0.229327	0	2.30004	1.4424	0.304987	0.141333	1.34914	-3.25488	0.0013019	0.0110388	DOWN
ENSG00000224908	TIMM8BP2	translocase of inner mitochondrial membrane 8B pseudogene 2 [Source:HGNC Symbol;Acc:HGNC:39212]	processed_pseudogene	-	-	-	-	-	-	X:134166682-134166932	1	2	0	5	12	11	0.212699	0.50129	0	1.34663	2.70248	2.74958	0.237996	2.26623	-3.25128	0.00164421	0.0132448	DOWN
ENSG00000284969	AL049629.2	novel protein	protein_coding	GO:0050896|GO:0002376|GO:0002682|GO:0031224|GO:0071944|GO:0016020|GO:0006955|GO:0002683|GO:0002253|GO:0002684|GO:0006956|GO:0031225|GO:0050776|GO:0050777|GO:0006959|GO:0050778|GO:0005886|GO:0045916|GO:0030449|GO:0002920|GO:0001971	response to stimulus|immune system process|regulation of immune system process|intrinsic component of membrane|cell periphery|membrane|immune response|negative regulation of immune system process|activation of immune response|positive regulation of immune system process|complement activation|anchored component of membrane|regulation of immune response|negative regulation of immune response|humora…	-	-	-	-	11:33698261-33722467	19	4	7	117	83	55	0.488764	0.121218	0.207393	3.81009	2.26005	1.66226	0.272458	2.57747	-3.24185	1.6467e-07	5.76798e-06	DOWN
ENSG00000119969	HELLS	helicase, lymphoid specific [Source:HGNC Symbol;Acc:HGNC:4861]	protein_coding	GO:0009987|GO:0050896|GO:0003824|GO:0032502|GO:0008152|GO:0002376|GO:0023052|GO:0007049|GO:0005515|GO:0007275|GO:0008283|GO:0045321|GO:0051301|GO:0007165|GO:0071704|GO:0048856|GO:0036094|GO:0009892|GO:0023051|GO:0097367|GO:0050794|GO:0006807|GO:0009058|GO:0007154|GO:0016787|GO:0004386|GO:0043167|GO:0003682|GO:0048523|GO:0001775|GO:0097159|GO:0044237|GO:0032259|GO:0005622|GO:0016458|GO:0000785|GO:…	cellular process|response to stimulus|catalytic activity|developmental process|metabolic process|immune system process|signaling|cell cycle|protein binding|multicellular organism development|cell population proliferation|leukocyte activation|cell division|signal transduction|organic substance metabolic process|anatomical structure development|small molecule binding|negative regulation of metaboli…	-	-	-	-	10:94501434-94613905	121	101	131	930	1213	1038	0.495537	0.487278	0.617895	4.82151	5.25838	4.99446	0.53357	5.02478	-3.23531	6.02428e-22	4.97127e-19	DOWN
ENSG00000160818	GPATCH4	G-patch domain containing 4 [Source:HGNC Symbol;Acc:HGNC:25982]	protein_coding	GO:0009987|GO:0032502|GO:0002376|GO:0007275|GO:0048869|GO:0048856|GO:0097159|GO:0002520|GO:0048513|GO:0048534|GO:0030154|GO:0003676|GO:0002244|GO:0030097	cellular process|developmental process|immune system process|multicellular organism development|cellular developmental process|anatomical structure development|organic cyclic compound binding|immune system development|animal organ development|hematopoietic or lymphoid organ development|cell differentiation|nucleic acid binding|hematopoietic progenitor cell differentiation|hemopoiesis	-	-	-	-	1:156594301-156601496	28	43	34	316	387	250	0.139945	0.253179	0.195717	1.99936	2.04741	1.46803	0.19628	1.83827	-3.22736	1.43545e-14	2.91843e-12	DOWN
ENSG00000123416	TUBA1B	tubulin alpha 1b [Source:HGNC Symbol;Acc:HGNC:18809]	protein_coding	GO:0009987|GO:0050896|GO:0003824|GO:0005198|GO:0007049|GO:0005515|GO:0005737|GO:0051301|GO:0036094|GO:0097367|GO:0016020|GO:0016787|GO:0005200|GO:0043167|GO:0051641|GO:0097159|GO:0005622|GO:0007017|GO:0051649|GO:0005881|GO:0098857|GO:0000278|GO:0019899|GO:0043229|GO:0000226|GO:0010033|GO:0000166|GO:0016043|GO:0016817|GO:0003676|GO:0046907|GO:0017076|GO:0035639|GO:0071310|GO:0099512|GO:0030705|GO:…	cellular process|response to stimulus|catalytic activity|structural molecule activity|cell cycle|protein binding|cytoplasm|cell division|small molecule binding|carbohydrate derivative binding|membrane|hydrolase activity|structural constituent of cytoskeleton|ion binding|cellular localization|organic cyclic compound binding|intracellular anatomical structure|microtubule-based process|establishment…	K07374	tubulin alpha[-]	hsa05022|hsa05010|hsa05014|hsa05016|hsa05020|hsa05012|hsa05132|hsa05130|hsa04530|hsa04145|hsa04210|hsa04540	Pathways of neurodegeneration - multiple diseases - Homo sapiens (human)聽|Alzheimer disease - Homo sapiens (human)聽|Amyotrophic lateral sclerosis - Homo sapiens (human)聽|Huntington disease - Homo sapiens (human)聽|Prion disease - Homo sapiens (human)聽|Parkinson disease - Homo sapiens (human)聽|Salmonella infection - Homo sapiens (human)聽|Pathogenic Escherichia coli infection - Homo sapiens (human)聽…	12:49127782-49131397	5567	2444	3496	23443	45122	33276	36.5051	18.8797	26.4031	194.605	313.198	256.367	27.2626	254.723	-3.22393	4.11855e-19	1.86378e-16	DOWN
ENSG00000228519	RANBP1P1	RANBP1 pseudogene 1 [Source:HGNC Symbol;Acc:HGNC:54908]	processed_pseudogene	-	-	-	-	-	-	X:25645722-25646327	56	55	48	320	562	543	4.93495	5.70983	4.87184	35.6989	52.4243	56.2206	5.17221	48.1146	-3.21762	2.80012e-17	9.58085e-15	DOWN
ENSG00000165490	DDIAS	DNA damage induced apoptosis suppressor [Source:HGNC Symbol;Acc:HGNC:26351]	protein_coding	GO:0009987|GO:0050896|GO:0023052|GO:0007049|GO:0005737|GO:0007165|GO:0023051|GO:0050794|GO:0007154|GO:0048523|GO:0005622|GO:0008219|GO:0009968|GO:0010646|GO:0097752|GO:0060548|GO:0010941|GO:0007050|GO:0035556|GO:0043227|GO:0012501|GO:0043229|GO:2001021|GO:0080135|GO:0071850|GO:0009966|GO:0097190|GO:0006974|GO:1902531|GO:2001234|GO:1902230|GO:2001233|GO:0043231|GO:1902532|GO:0043067|GO:0006915|GO:…	cellular process|response to stimulus|signaling|cell cycle|cytoplasm|signal transduction|regulation of signaling|regulation of cellular process|cell communication|negative regulation of cellular process|intracellular anatomical structure|cell death|negative regulation of signal transduction|regulation of cell communication|regulation of DNA stability|negative regulation of cell death|regulation o…	-	-	-	-	11:82899975-82958277	222	82	34	686	1173	979	1.13364	0.493285	0.199965	4.43459	6.34042	5.87357	0.608963	5.54953	-3.18794	4.6929e-10	3.17274e-08	DOWN
ENSG00000266680	AL135905.1	novel transcript, antisense to PTP4A1	lncRNA	-	-	-	-	-	-	6:63571005-63572408	0	7	8	42	47	47	0	0.313663	0.35046	2.02237	1.89233	2.10037	0.221375	2.00502	-3.17906	1.74138e-06	4.42954e-05	DOWN
ENSG00000197557	TTC30A	tetratricopeptide repeat domain 30A [Source:HGNC Symbol;Acc:HGNC:25853]	protein_coding	GO:0032991|GO:0009987|GO:0005515|GO:0031503|GO:0030992|GO:0005737|GO:0005930|GO:0005815|GO:0042995|GO:0051641|GO:0030990|GO:0005622|GO:0044877|GO:0007017|GO:0051649|GO:0005881|GO:0120025|GO:0120170|GO:0043227|GO:0007018|GO:0099568|GO:0043229|GO:0042073|GO:0016043|GO:0005879|GO:0036064|GO:0046907|GO:0030030|GO:0099512|GO:0030705|GO:0005929|GO:0006996|GO:0099111|GO:0032838|GO:0044782|GO:0120036|GO:…	protein-containing complex|cellular process|protein binding|protein-containing complex localization|intraciliary transport particle B|cytoplasm|axoneme|microtubule organizing center|cell projection|cellular localization|intraciliary transport particle|intracellular anatomical structure|protein-containing complex binding|microtubule-based process|establishment of localization in cell|cytoplasmic m…	-	-	-	-	2:177612999-177618742	42	37	27	296	289	306	0.390485	0.405247	0.289118	3.48382	2.84414	3.34254	0.361617	3.2235	-3.15609	3.00518e-15	6.7453e-13	DOWN
ENSG00000160193	WDR4	WD repeat domain 4 [Source:HGNC Symbol;Acc:HGNC:12756]	protein_coding	GO:0032991|GO:0009987|GO:0050896|GO:0003824|GO:0008152|GO:0005515|GO:0016740|GO:0005737|GO:1902494|GO:0071704|GO:0006807|GO:0005829|GO:0005654|GO:0044237|GO:0032259|GO:0005622|GO:0034641|GO:0046483|GO:1901360|GO:0034708|GO:0043227|GO:1990234|GO:0006139|GO:0043229|GO:0006725|GO:0044260|GO:0043170|GO:0006974|GO:0008168|GO:0043231|GO:0043527|GO:0001510|GO:0008173|GO:0010467|GO:0005694|GO:0005634|GO:…	protein-containing complex|cellular process|response to stimulus|catalytic activity|metabolic process|protein binding|transferase activity|cytoplasm|catalytic complex|organic substance metabolic process|nitrogen compound metabolic process|cytosol|nucleoplasm|cellular metabolic process|methylation|intracellular anatomical structure|cellular nitrogen compound metabolic process|heterocycle metabolic…	-	-	-	-	21:42843094-42879568	43	14	29	180	285	254	0.619626	0.23766	0.481297	3.28356	4.34719	4.30029	0.446195	3.97701	-3.15594	8.89283e-12	9.90104e-10	DOWN
ENSG00000075131	TIPIN	TIMELESS interacting protein [Source:HGNC Symbol;Acc:HGNC:30750]	protein_coding	GO:0032991|GO:0009987|GO:0050896|GO:0008152|GO:0023052|GO:0007049|GO:0005515|GO:0008283|GO:0005737|GO:0051301|GO:0007165|GO:0071704|GO:0009892|GO:0050794|GO:0006807|GO:0009058|GO:0007154|GO:0005654|GO:0048523|GO:0097159|GO:0044237|GO:0005622|GO:0005657|GO:0000790|GO:0019222|GO:0034641|GO:0046483|GO:0009890|GO:0043596|GO:0009314|GO:1901360|GO:0045786|GO:0035556|GO:0043227|GO:0000278|GO:0044770|GO:…	protein-containing complex|cellular process|response to stimulus|metabolic process|signaling|cell cycle|protein binding|cell population proliferation|cytoplasm|cell division|signal transduction|organic substance metabolic process|negative regulation of metabolic process|regulation of cellular process|nitrogen compound metabolic process|biosynthetic process|cell communication|nucleoplasm|negative …	-	-	-	-	15:66336191-66386746	97	59	68	447	753	674	1.24463	0.891832	1.00491	7.26078	10.2273	10.1608	1.04712	9.21629	-3.13776	1.50847e-17	5.35735e-15	DOWN
ENSG00000067533	RRP15	ribosomal RNA processing 15 homolog [Source:HGNC Symbol;Acc:HGNC:24255]	protein_coding	GO:0032991|GO:0009987|GO:0008152|GO:0071704|GO:1990904|GO:0006807|GO:0044237|GO:0034641|GO:0046483|GO:1901360|GO:0030684|GO:0006139|GO:0006725|GO:0043170|GO:0030687|GO:0022613|GO:0010467|GO:0042273|GO:0006396|GO:0016070|GO:0042254|GO:0034470|GO:0006364|GO:0000470|GO:0000460|GO:0016072	protein-containing complex|cellular process|metabolic process|organic substance metabolic process|ribonucleoprotein complex|nitrogen compound metabolic process|cellular metabolic process|cellular nitrogen compound metabolic process|heterocycle metabolic process|organic cyclic compound metabolic process|preribosome|nucleobase-containing compound metabolic process|cellular aromatic compound metabol…	-	-	-	-	1:218285293-218337983	93	54	75	444	733	661	0.601494	0.411438	0.558674	3.63528	5.01822	5.02282	0.523869	4.55878	-3.12137	6.20585e-17	1.97861e-14	DOWN
ENSG00000272841	MAP3K4-AS1	MAP3K4 antisense RNA 1 [Source:HGNC Symbol;Acc:HGNC:55048]	lncRNA	-	-	-	-	-	-	6:160990318-160992342	23	15	13	101	160	158	0.606556	0.466014	0.394862	3.37191	4.46645	4.89552	0.489144	4.24463	-3.11731	7.60403e-12	8.6375e-10	DOWN
ENSG00000168496	FEN1	flap structure-specific endonuclease 1 [Source:HGNC Symbol;Acc:HGNC:3650]	protein_coding	GO:0032991|GO:0009987|GO:0050896|GO:0003824|GO:0008152|GO:0007610|GO:0007049|GO:0005515|GO:0005737|GO:0071704|GO:0016020|GO:0050794|GO:0006807|GO:0009058|GO:0016787|GO:0005654|GO:0043167|GO:0007611|GO:0009056|GO:0097159|GO:0044237|GO:0005622|GO:0007059|GO:0007062|GO:0045787|GO:0034641|GO:0046483|GO:0098813|GO:0009314|GO:1901360|GO:0005739|GO:0043227|GO:0000784|GO:0006139|GO:0050877|GO:0043229|GO:…	protein-containing complex|cellular process|response to stimulus|catalytic activity|metabolic process|behavior|cell cycle|protein binding|cytoplasm|organic substance metabolic process|membrane|regulation of cellular process|nitrogen compound metabolic process|biosynthetic process|hydrolase activity|nucleoplasm|ion binding|learning or memory|catabolic process|organic cyclic compound binding|cellul…	K04799	flap endonuclease-1[3.-.-.-]	hsa03030|hsa03410|hsa03450	DNA replication - Homo sapiens (human)聽|Base excision repair - Homo sapiens (human)聽|Non-homologous end-joining - Homo sapiens (human)聽	11:61792911-61797238	301	305	260	1836	2862	2495	4.5153	5.38991	4.49205	34.8659	45.4452	43.9733	4.79908	41.4281	-3.10978	2.35133e-23	2.86831e-20	DOWN
ENSG00000182810	DDX28	DEAD-box helicase 28 [Source:HGNC Symbol;Acc:HGNC:17330]	protein_coding	GO:0009987|GO:0003824|GO:0008186|GO:0005737|GO:0036094|GO:0097367|GO:0005829|GO:0016787|GO:0005654|GO:0004386|GO:0043167|GO:0097159|GO:0005622|GO:0009295|GO:0042645|GO:0005739|GO:0003724|GO:0043227|GO:0043229|GO:0035770|GO:0000166|GO:0016043|GO:0003676|GO:0017076|GO:0035639|GO:0043231|GO:0005759|GO:0022613|GO:0003723|GO:0022607|GO:0043933|GO:0006996|GO:0032555|GO:0005730|GO:0042273|GO:0019843|GO:…	cellular process|catalytic activity|ATPase, acting on RNA|cytoplasm|small molecule binding|carbohydrate derivative binding|cytosol|hydrolase activity|nucleoplasm|helicase activity|ion binding|organic cyclic compound binding|intracellular anatomical structure|nucleoid|mitochondrial nucleoid|mitochondrion|RNA helicase activity|membrane-bounded organelle|intracellular organelle|ribonucleoprotein gra…	-	-	-	-	16:68020916-68023232	73	50	28	275	466	474	1.68255	1.35762	0.743284	8.02389	11.3692	12.8357	1.26115	10.7429	-3.09057	1.98781e-13	3.31977e-11	DOWN
ENSG00000122687	MRM2	mitochondrial rRNA methyltransferase 2 [Source:HGNC Symbol;Acc:HGNC:16352]	protein_coding	GO:0009987|GO:0003824|GO:0008152|GO:0016740|GO:0005737|GO:0071704|GO:0006807|GO:0044237|GO:0032259|GO:0005622|GO:0034641|GO:0046483|GO:1901360|GO:0005739|GO:0043227|GO:0006139|GO:0043229|GO:0006725|GO:0044260|GO:0043170|GO:0008168|GO:0043231|GO:0005759|GO:0001510|GO:0022613|GO:0008173|GO:0010467|GO:0005730|GO:0008171|GO:0008649|GO:0062105|GO:0005634|GO:0006396|GO:0031167|GO:0009451|GO:0016070|GO:…	cellular process|catalytic activity|metabolic process|transferase activity|cytoplasm|organic substance metabolic process|nitrogen compound metabolic process|cellular metabolic process|methylation|intracellular anatomical structure|cellular nitrogen compound metabolic process|heterocycle metabolic process|organic cyclic compound metabolic process|mitochondrion|membrane-bounded organelle|nucleobase…	-	-	-	-	7:2234195-2242205	27	49	34	186	279	446	0.197085	0.421362	0.285845	1.71876	2.15575	3.82499	0.301431	2.5665	-3.0899	8.33336e-11	6.9586e-09	DOWN
ENSG00000145220	LYAR	Ly1 antibody reactive [Source:HGNC Symbol;Acc:HGNC:26021]	protein_coding	GO:0009987|GO:0098772|GO:0050896|GO:0032502|GO:0008152|GO:0002376|GO:0005515|GO:0007275|GO:0002682|GO:0048869|GO:0005737|GO:0071704|GO:0048856|GO:0016192|GO:0009892|GO:0002262|GO:0050794|GO:0006807|GO:0009058|GO:0006955|GO:0005654|GO:0043167|GO:0048523|GO:0042995|GO:0097159|GO:0044237|GO:0051707|GO:0005622|GO:0051050|GO:0002683|GO:0009893|GO:0002520|GO:0001750|GO:0140416|GO:0019222|GO:0034641|GO:…	cellular process|molecular function regulator|response to stimulus|developmental process|metabolic process|immune system process|protein binding|multicellular organism development|regulation of immune system process|cellular developmental process|cytoplasm|organic substance metabolic process|anatomical structure development|vesicle-mediated transport|negative regulation of metabolic process|myelo…	-	-	-	-	4:4267701-4290154	84	79	59	457	755	598	1.63183	1.80795	1.32007	11.2388	15.5253	13.6488	1.58661	13.471	-3.08583	6.99613e-18	2.61721e-15	DOWN
ENSG00000272667	AC012306.2	novel transcript	lncRNA	-	-	-	-	-	-	2:127886556-127887185	9	2	2	23	39	38	0.762925	0.19972	0.195234	2.46814	3.49943	3.78451	0.38596	3.25069	-3.07422	5.81469e-06	0.000121206	DOWN
ENSG00000165480	SKA3	spindle and kinetochore associated complex subunit 3 [Source:HGNC Symbol;Acc:HGNC:20262]	protein_coding	GO:0032991|GO:0009987|GO:0007049|GO:0005515|GO:0000940|GO:0005737|GO:0051301|GO:0050794|GO:0005815|GO:0005829|GO:0005622|GO:0007017|GO:0007059|GO:0000776|GO:0000278|GO:0043229|GO:0005813|GO:0000226|GO:0000777|GO:0000775|GO:0016043|GO:0051128|GO:0032886|GO:0070507|GO:0099512|GO:0033043|GO:0000779|GO:0006996|GO:0031109|GO:0005819|GO:0007010|GO:0031110|GO:0005694|GO:0051493|GO:0005856|GO:0015630|GO:…	protein-containing complex|cellular process|cell cycle|protein binding|outer kinetochore|cytoplasm|cell division|regulation of cellular process|microtubule organizing center|cytosol|intracellular anatomical structure|microtubule-based process|chromosome segregation|kinetochore|mitotic cell cycle|intracellular organelle|centrosome|microtubule cytoskeleton organization|kinetochore|chromosome, centr…	-	-	-	-	13:21153595-21176552	147	88	119	935	1030	820	1.68534	1.18855	1.57134	13.5703	12.4999	11.0454	1.48174	12.3719	-3.0617	1.23751e-18	5.26073e-16	DOWN
ENSG00000137124	ALDH1B1	aldehyde dehydrogenase 1 family member B1 [Source:HGNC Symbol;Acc:HGNC:407]	protein_coding	GO:0009987|GO:0003824|GO:0008152|GO:0016491|GO:0005737|GO:0071704|GO:0044281|GO:0036094|GO:0005654|GO:0009056|GO:0097159|GO:0044237|GO:0005622|GO:0005739|GO:0043227|GO:0006066|GO:0043229|GO:0000166|GO:0006091|GO:0005975|GO:0046164|GO:0051287|GO:0043231|GO:0005759|GO:0006069|GO:0016620|GO:0006067|GO:0043878|GO:0005634|GO:0031981|GO:0004030|GO:0004029|GO:0006068	cellular process|catalytic activity|metabolic process|oxidoreductase activity|cytoplasm|organic substance metabolic process|small molecule metabolic process|small molecule binding|nucleoplasm|catabolic process|organic cyclic compound binding|cellular metabolic process|intracellular anatomical structure|mitochondrion|membrane-bounded organelle|alcohol metabolic process|intracellular organelle|nucl…	K00128	aldehyde dehydrogenase (NAD+)[1.2.1.3]	hsa01100|hsa01240|hsa00010|hsa00310|hsa00561|hsa00330|hsa00280|hsa00620|hsa00071|hsa00380|hsa00053|hsa00410|hsa00340|hsa00770	Metabolic pathways - Homo sapiens (human)聽|Biosynthesis of cofactors - Homo sapiens (human)聽|Glycolysis / Gluconeogenesis - Homo sapiens (human)聽|Lysine degradation - Homo sapiens (human)聽|Glycerolipid metabolism - Homo sapiens (human)聽|Arginine and proline metabolism - Homo sapiens (human)聽|Valine, leucine and isoleucine degradation - Homo sapiens (human)聽|Pyruvate metabolism - Homo sapiens (hum…	9:38392702-38398661	94	47	124	654	720	699	1.38979	0.818621	2.11152	12.2407	11.2682	12.1422	1.43998	11.8837	-3.04487	3.29531e-13	5.3443e-11	DOWN
ENSG00000256663	AC112777.1	ubiquitin-like with PHD and ring finger domains 1 (UHRF1) pseudogene	processed_pseudogene	-	-	-	-	-	-	12:20551590-20553012	39	46	42	352	414	233	1.46362	2.0337	1.81538	16.7231	16.4461	10.2735	1.7709	14.4809	-3.0316	2.69391e-13	4.44607e-11	DOWN
ENSG00000066279	ASPM	assembly factor for spindle microtubules [Source:HGNC Symbol;Acc:HGNC:19048]	protein_coding	GO:0009987|GO:0050896|GO:0022414|GO:0032502|GO:0000003|GO:0040011|GO:0023052|GO:0007049|GO:0005515|GO:0007275|GO:0008283|GO:0007267|GO:0048869|GO:0050793|GO:0071944|GO:0005737|GO:0051301|GO:0007165|GO:0030496|GO:0048609|GO:0048856|GO:0023051|GO:0048870|GO:0016020|GO:0050794|GO:0003006|GO:0005815|GO:0045177|GO:0007154|GO:0019953|GO:0051321|GO:0051651|GO:0048523|GO:0051641|GO:0019827|GO:0000922|GO:…	cellular process|response to stimulus|reproductive process|developmental process|reproduction|locomotion|signaling|cell cycle|protein binding|multicellular organism development|cell population proliferation|cell-cell signaling|cellular developmental process|regulation of developmental process|cell periphery|cytoplasm|cell division|signal transduction|midbody|multicellular organismal reproductive …	-	-	-	-	1:197084127-197146694	532	533	715	5230	4863	3738	2.35578	2.78043	3.64653	29.3179	22.7943	19.4474	2.92758	23.8532	-3.0264	2.72941e-18	1.09399e-15	DOWN
ENSG00000076003	MCM6	minichromosome maintenance complex component 6 [Source:HGNC Symbol;Acc:HGNC:6949]	protein_coding	GO:0032991|GO:0009987|GO:0050896|GO:0003824|GO:0008152|GO:0007049|GO:0005515|GO:0032993|GO:0071704|GO:0036094|GO:0097367|GO:0006807|GO:0009058|GO:0008094|GO:0016787|GO:0005654|GO:0004386|GO:0043167|GO:0097159|GO:0044237|GO:0042555|GO:0005622|GO:0034641|GO:0046483|GO:1901360|GO:0003678|GO:0042802|GO:0043227|GO:0000278|GO:0031261|GO:0000784|GO:0044770|GO:0006139|GO:0043229|GO:0006725|GO:0000166|GO:…	protein-containing complex|cellular process|response to stimulus|catalytic activity|metabolic process|cell cycle|protein binding|protein-DNA complex|organic substance metabolic process|small molecule binding|carbohydrate derivative binding|nitrogen compound metabolic process|biosynthetic process|ATPase, acting on DNA|hydrolase activity|nucleoplasm|helicase activity|ion binding|organic cyclic comp…	K02542	DNA replication licensing factor MCM6[3.6.4.12]	hsa04110|hsa03030	Cell cycle - Homo sapiens (human)聽|DNA replication - Homo sapiens (human)聽	2:135839626-135876443	511	379	485	2935	4043	3641	6.13792	5.36292	6.70955	44.6289	51.4047	51.383	6.07013	49.1389	-3.01707	3.59414e-22	3.15128e-19	DOWN
ENSG00000181026	AEN	apoptosis enhancing nuclease [Source:HGNC Symbol;Acc:HGNC:25722]	protein_coding	GO:0009987|GO:0050896|GO:0003824|GO:0008152|GO:0023052|GO:0005515|GO:0012505|GO:0007165|GO:0071704|GO:0016020|GO:0050794|GO:0006807|GO:0007154|GO:0016787|GO:0005654|GO:0097159|GO:0044237|GO:0005622|GO:0008219|GO:0034641|GO:0046483|GO:0009314|GO:1901360|GO:0035556|GO:0043227|GO:0006139|GO:0012501|GO:0043229|GO:0005635|GO:0006725|GO:0031090|GO:0016788|GO:0003676|GO:0043170|GO:0097190|GO:0006974|GO:…	cellular process|response to stimulus|catalytic activity|metabolic process|signaling|protein binding|endomembrane system|signal transduction|organic substance metabolic process|membrane|regulation of cellular process|nitrogen compound metabolic process|cell communication|hydrolase activity|nucleoplasm|organic cyclic compound binding|cellular metabolic process|intracellular anatomical structure|ce…	-	-	-	-	15:88621337-88632281	50	45	32	240	419	324	0.285029	0.302203	0.210097	1.73198	2.52834	2.17003	0.265776	2.14345	-3.01165	2.19935e-14	4.22651e-12	DOWN
ENSG00000279900	AP001767.3	TEC	TEC	-	-	-	-	-	-	11:83083687-83084138	1	1	1	2	14	8	0.118114	0.139186	0.136059	0.299179	1.75092	1.11049	0.13112	1.05353	-3.00628	0.00842499	0.0486278	DOWN
ENSG00000134802	SLC43A3	solute carrier family 43 member 3 [Source:HGNC Symbol;Acc:HGNC:17466]	protein_coding	GO:0009987|GO:0005215|GO:0005515|GO:0031224|GO:0016020|GO:0022857|GO:0055085|GO:0016021	cellular process|transporter activity|protein binding|intrinsic component of membrane|membrane|transmembrane transporter activity|transmembrane transport|integral component of membrane	-	-	-	-	11:57406954-57427580	218	176	241	1471	2053	1351	1.02024	0.970335	1.29901	8.71499	10.1703	7.42848	1.09653	8.77126	-2.99984	2.81822e-19	1.34018e-16	DOWN
ENSG00000100479	POLE2	DNA polymerase epsilon 2, accessory subunit [Source:HGNC Symbol;Acc:HGNC:9178]	protein_coding	GO:0032991|GO:0009987|GO:0050896|GO:0003824|GO:0008152|GO:0007049|GO:0005515|GO:0016740|GO:1902494|GO:0071704|GO:0006807|GO:0009058|GO:0005654|GO:0097159|GO:0044237|GO:0005622|GO:0016604|GO:0034641|GO:0008622|GO:0046483|GO:1901360|GO:0042575|GO:0043227|GO:1990234|GO:0000278|GO:0044770|GO:0006139|GO:0043229|GO:0006725|GO:0016043|GO:0016772|GO:0032201|GO:0044260|GO:0003676|GO:0044249|GO:0043170|GO:…	protein-containing complex|cellular process|response to stimulus|catalytic activity|metabolic process|cell cycle|protein binding|transferase activity|catalytic complex|organic substance metabolic process|nitrogen compound metabolic process|biosynthetic process|nucleoplasm|organic cyclic compound binding|cellular metabolic process|intracellular anatomical structure|nuclear body|cellular nitrogen c…	K02325	DNA polymerase epsilon subunit 2[2.7.7.7]	hsa03420|hsa03030|hsa03410	Nucleotide excision repair - Homo sapiens (human)聽|DNA replication - Homo sapiens (human)聽|Base excision repair - Homo sapiens (human)聽	14:49643555-49688422	141	104	94	523	1048	1011	1.63979	1.42483	1.25906	7.69977	12.9011	13.8139	1.44123	11.4716	-2.9927	1.42627e-16	4.25711e-14	DOWN
ENSG00000186871	ERCC6L	ERCC excision repair 6 like, spindle assembly checkpoint helicase [Source:HGNC Symbol;Acc:HGNC:20794]	protein_coding	GO:0009987|GO:0003824|GO:0007049|GO:0005515|GO:0005737|GO:0051301|GO:0036094|GO:0097367|GO:0016020|GO:0008094|GO:0005829|GO:0016787|GO:0004386|GO:0043167|GO:0097159|GO:0005622|GO:0000776|GO:0015616|GO:0003678|GO:0043229|GO:0000777|GO:0000775|GO:0000166|GO:0016043|GO:0003676|GO:0017076|GO:0035639|GO:0003677|GO:0000779|GO:0006996|GO:0032555|GO:0051276|GO:0030554|GO:0032559|GO:0005694|GO:0005524|GO:…	cellular process|catalytic activity|cell cycle|protein binding|cytoplasm|cell division|small molecule binding|carbohydrate derivative binding|membrane|ATPase, acting on DNA|cytosol|hydrolase activity|helicase activity|ion binding|organic cyclic compound binding|intracellular anatomical structure|kinetochore|DNA translocase activity|DNA helicase activity|intracellular organelle|kinetochore|chromos…	-	-	-	-	X:72204657-72239027	115	84	144	781	963	862	0.733042	0.630771	1.05717	6.30214	6.49762	6.45558	0.806993	6.41845	-2.9916	1.04891e-16	3.19882e-14	DOWN
ENSG00000132763	MMACHC	metabolism of cobalamin associated C [Source:HGNC Symbol;Acc:HGNC:24525]	protein_coding	GO:0009987|GO:0003824|GO:0008152|GO:0005515|GO:0016491|GO:0016740|GO:0005737|GO:0071704|GO:0044281|GO:0036094|GO:0006807|GO:0005829|GO:0033218|GO:0043167|GO:0072341|GO:0097159|GO:0044237|GO:0005622|GO:0032451|GO:0070988|GO:0006766|GO:0034641|GO:0046483|GO:1901360|GO:0042802|GO:0006790|GO:0006575|GO:0019842|GO:0046983|GO:0006725|GO:0043295|GO:0000166|GO:0042277|GO:0016723|GO:0043603|GO:0006518|GO:…	cellular process|catalytic activity|metabolic process|protein binding|oxidoreductase activity|transferase activity|cytoplasm|organic substance metabolic process|small molecule metabolic process|small molecule binding|nitrogen compound metabolic process|cytosol|amide binding|ion binding|modified amino acid binding|organic cyclic compound binding|cellular metabolic process|intracellular anatomical …	K14618	cyanocobalamin reductase (cyanide-eliminating) / alkylcobalamin dealkylase[1.16.1.6 2.5.1.151]	hsa04977	Vitamin digestion and absorption - Homo sapiens (human)聽	1:45500300-45513382	26	26	28	230	221	153	0.203651	0.239911	0.252595	2.2806	1.83233	1.408	0.232052	1.84031	-2.98743	1.00684e-11	1.1078e-09	DOWN
ENSG00000187566	NHLRC1	NHL repeat containing E3 ubiquitin protein ligase 1 [Source:HGNC Symbol;Acc:HGNC:21576]	protein_coding	GO:0009987|GO:0050896|GO:0003824|GO:0008152|GO:0005515|GO:0012505|GO:0016740|GO:0005737|GO:0033036|GO:0071704|GO:0050790|GO:0048471|GO:0050794|GO:0006807|GO:0009058|GO:0005829|GO:0043167|GO:0051641|GO:0009056|GO:0044237|GO:0005622|GO:0009893|GO:0019222|GO:0051668|GO:0005783|GO:0019787|GO:0032880|GO:0043227|GO:0031325|GO:0043229|GO:0019538|GO:0043169|GO:0051173|GO:0008104|GO:0051171|GO:0016772|GO:…	cellular process|response to stimulus|catalytic activity|metabolic process|protein binding|endomembrane system|transferase activity|cytoplasm|macromolecule localization|organic substance metabolic process|regulation of catalytic activity|perinuclear region of cytoplasm|regulation of cellular process|nitrogen compound metabolic process|biosynthetic process|cytosol|ion binding|cellular localization…	K10602	E3 ubiquitin-protein ligase NHLRC1[2.3.2.27]	hsa04120	Ubiquitin mediated proteolysis - Homo sapiens (human)聽	6:18120440-18122677	9	9	5	43	73	59	0.214764	0.252997	0.137422	1.29894	1.84387	1.65409	0.201728	1.59897	-2.98666	1.42103e-08	6.68958e-07	DOWN
ENSG00000171793	CTPS1	CTP synthase 1 [Source:HGNC Symbol;Acc:HGNC:2519]	protein_coding	GO:0009987|GO:0050896|GO:0003824|GO:0008152|GO:0002376|GO:0005515|GO:0008283|GO:0045321|GO:0005737|GO:0071704|GO:0097268|GO:0044281|GO:0036094|GO:0097367|GO:0016020|GO:0006807|GO:0009058|GO:0005829|GO:0016874|GO:0043167|GO:0001775|GO:0097159|GO:0044237|GO:0005622|GO:0034641|GO:1901135|GO:0046483|GO:0042493|GO:0016879|GO:1901360|GO:0019637|GO:0042802|GO:0006139|GO:0006082|GO:0006725|GO:0000166|GO:…	cellular process|response to stimulus|catalytic activity|metabolic process|immune system process|protein binding|cell population proliferation|leukocyte activation|cytoplasm|organic substance metabolic process|cytoophidium|small molecule metabolic process|small molecule binding|carbohydrate derivative binding|membrane|nitrogen compound metabolic process|biosynthetic process|cytosol|ligase activit…	K01937	CTP synthase[6.3.4.2]	hsa01100|hsa01240|hsa00240	Metabolic pathways - Homo sapiens (human)聽|Biosynthesis of cofactors - Homo sapiens (human)聽|Pyrimidine metabolism - Homo sapiens (human)聽	1:40979688-41012565	202	134	138	1067	1484	980	0.467841	0.365608	0.368111	3.12839	3.63815	2.66669	0.40052	3.14441	-2.97284	5.69095e-19	2.49486e-16	DOWN
ENSG00000132646	PCNA	proliferating cell nuclear antigen [Source:HGNC Symbol;Acc:HGNC:8729]	protein_coding	GO:0032991|GO:0009987|GO:0098772|GO:0050896|GO:0044093|GO:0022414|GO:0016032|GO:0003824|GO:0032502|GO:0008152|GO:0000003|GO:0023052|GO:0048511|GO:0007049|GO:0005515|GO:0007275|GO:0042698|GO:0048869|GO:0016740|GO:0030234|GO:0032993|GO:1902494|GO:0007165|GO:0071704|GO:0048609|GO:0050790|GO:0048856|GO:0005615|GO:0005576|GO:0051606|GO:0009892|GO:0050794|GO:0006807|GO:0005815|GO:0009058|GO:0007154|GO:…	protein-containing complex|cellular process|molecular function regulator|response to stimulus|positive regulation of molecular function|reproductive process|viral process|catalytic activity|developmental process|metabolic process|reproduction|signaling|rhythmic process|cell cycle|protein binding|multicellular organism development|ovulation cycle|cellular developmental process|transferase activity…	K04802	proliferating cell nuclear antigen[-]	hsa04530|hsa05161|hsa04110|hsa03420|hsa03030|hsa03410|hsa03430	Tight junction - Homo sapiens (human)聽|Hepatitis B - Homo sapiens (human)聽|Cell cycle - Homo sapiens (human)聽|Nucleotide excision repair - Homo sapiens (human)聽|DNA replication - Homo sapiens (human)聽|Base excision repair - Homo sapiens (human)聽|Mismatch repair - Homo sapiens (human)聽	20:5114953-5126626	1929	1380	1040	6094	12901	13463	59.2043	49.8956	36.7625	236.772	419.124	485.469	48.6208	380.455	-2.96808	1.02497e-16	3.16016e-14	DOWN
ENSG00000122952	ZWINT	ZW10 interacting kinetochore protein [Source:HGNC Symbol;Acc:HGNC:13195]	protein_coding	GO:0009987|GO:0050896|GO:0023052|GO:0007049|GO:0005515|GO:0005737|GO:0051301|GO:0007165|GO:0050794|GO:0007154|GO:0005829|GO:0005654|GO:0048523|GO:0042995|GO:0051641|GO:0036477|GO:0005622|GO:0016604|GO:0007059|GO:0051649|GO:0098813|GO:0120025|GO:0000776|GO:0045786|GO:0035556|GO:0043227|GO:0000278|GO:0044770|GO:0043229|GO:0000777|GO:0051726|GO:0010948|GO:0000775|GO:0016043|GO:0047485|GO:0097447|GO:…	cellular process|response to stimulus|signaling|cell cycle|protein binding|cytoplasm|cell division|signal transduction|regulation of cellular process|cell communication|cytosol|nucleoplasm|negative regulation of cellular process|cell projection|cellular localization|somatodendritic compartment|intracellular anatomical structure|nuclear body|chromosome segregation|establishment of localization in …	-	-	-	-	10:56357227-56361273	62	86	58	466	600	488	0.412535	0.674112	0.444478	3.92522	4.22591	3.81495	0.510375	3.98869	-2.96629	8.11752e-16	2.03351e-13	DOWN
ENSG00000137135	ARHGEF39	Rho guanine nucleotide exchange factor 39 [Source:HGNC Symbol;Acc:HGNC:25909]	protein_coding	GO:0009987|GO:0098772|GO:0003824|GO:0040011|GO:0005515|GO:0030234|GO:0071944|GO:0050790|GO:0040012|GO:0036094|GO:0040017|GO:0048870|GO:0097367|GO:0016020|GO:0050794|GO:0016787|GO:0043167|GO:0097159|GO:0008047|GO:2000147|GO:0005096|GO:2000145|GO:0016477|GO:0000166|GO:0016817|GO:0051270|GO:0005886|GO:0051272|GO:0019003|GO:0030695|GO:0017076|GO:0035639|GO:0016818|GO:0030335|GO:0030334|GO:0032555|GO:…	cellular process|molecular function regulator|catalytic activity|locomotion|protein binding|enzyme regulator activity|cell periphery|regulation of catalytic activity|regulation of locomotion|small molecule binding|positive regulation of locomotion|cell motility|carbohydrate derivative binding|membrane|regulation of cellular process|hydrolase activity|ion binding|organic cyclic compound binding|en…	-	-	-	-	9:35658875-35675866	54	59	39	382	350	393	0.258059	0.332152	0.214652	2.31096	1.77047	2.20655	0.268288	2.09599	-2.96578	2.02214e-14	3.99544e-12	DOWN
ENSG00000213638	ADAT3	adenosine deaminase tRNA specific 3 [Source:HGNC Symbol;Acc:HGNC:25151]	protein_coding	GO:0003824	catalytic activity	-	-	-	-	19:1905399-1913447	6	23	9	73	130	91	0.124101	0.560408	0.214386	1.91138	2.84613	2.21132	0.299632	2.32294	-2.95469	1.2749e-07	4.62144e-06	DOWN
ENSG00000014138	POLA2	DNA polymerase alpha 2, accessory subunit [Source:HGNC Symbol;Acc:HGNC:30073]	protein_coding	GO:0032991|GO:0009987|GO:0008152|GO:0007049|GO:0005515|GO:0032993|GO:0005737|GO:1902494|GO:0071704|GO:0006807|GO:0009058|GO:0005829|GO:0005654|GO:0097159|GO:0044237|GO:0005622|GO:0005657|GO:0034641|GO:0046483|GO:0030894|GO:0043596|GO:1901360|GO:0042575|GO:0043227|GO:1990234|GO:0000278|GO:0044770|GO:0006139|GO:0043229|GO:0006725|GO:0016043|GO:0032201|GO:0044260|GO:0003676|GO:0044249|GO:0043170|GO:…	protein-containing complex|cellular process|metabolic process|cell cycle|protein binding|protein-DNA complex|cytoplasm|catalytic complex|organic substance metabolic process|nitrogen compound metabolic process|biosynthetic process|cytosol|nucleoplasm|organic cyclic compound binding|cellular metabolic process|intracellular anatomical structure|replication fork|cellular nitrogen compound metabolic p…	K02321	DNA polymerase alpha subunit B[-]	hsa03030	DNA replication - Homo sapiens (human)聽	11:65261920-65305589	213	186	188	1218	1675	1441	1.36554	1.40476	1.38814	9.88508	11.3668	10.8539	1.38615	10.7019	-2.94872	4.46208e-21	3.29454e-18	DOWN
ENSG00000236498	AC107081.1	novel transcript	lncRNA	-	-	-	-	-	-	2:61868432-61886082	5	2	0	8	24	18	0.332969	0.156888	0	0.674375	1.69165	1.40817	0.163285	1.25807	-2.94574	0.000763591	0.00719653	DOWN
ENSG00000197299	BLM	BLM RecQ like helicase [Source:HGNC Symbol;Acc:HGNC:1058]	protein_coding	GO:0032991|GO:0009987|GO:0050896|GO:0003824|GO:0008152|GO:0023052|GO:0007049|GO:0005515|GO:0016363|GO:0036310|GO:0016740|GO:0005737|GO:0051301|GO:0007165|GO:0071704|GO:0050790|GO:0036094|GO:0009892|GO:0023051|GO:0097367|GO:0050794|GO:0006807|GO:0009058|GO:0008094|GO:0007154|GO:0005829|GO:0016787|GO:0005654|GO:0004386|GO:0034399|GO:0043167|GO:0048523|GO:0097159|GO:0044237|GO:0005622|GO:0016887|GO:…	protein-containing complex|cellular process|response to stimulus|catalytic activity|metabolic process|signaling|cell cycle|protein binding|nuclear matrix|ATP-dependent DNA/DNA annealing activity|transferase activity|cytoplasm|cell division|signal transduction|organic substance metabolic process|regulation of catalytic activity|small molecule binding|negative regulation of metabolic process|regula…	K10901	bloom syndrome protein[3.6.4.12]	hsa03460|hsa03440	Fanconi anemia pathway - Homo sapiens (human)聽|Homologous recombination - Homo sapiens (human)聽	15:90717346-90816166	138	130	225	1318	1329	990	0.736308	0.81712	1.38265	8.9023	7.5059	6.20602	0.978693	7.53807	-2.94527	1.26444e-14	2.60856e-12	DOWN
ENSG00000072571	HMMR	hyaluronan mediated motility receptor [Source:HGNC Symbol;Acc:HGNC:5012]	protein_coding	GO:0009987|GO:0008152|GO:0007049|GO:0005515|GO:0071944|GO:0005737|GO:0071704|GO:0097367|GO:0016020|GO:0050794|GO:0006807|GO:0005815|GO:0009986|GO:0005829|GO:0009056|GO:0005622|GO:1901135|GO:0000278|GO:0044770|GO:0043229|GO:0005813|GO:0051726|GO:0005539|GO:0043170|GO:0010564|GO:0005886|GO:0044839|GO:0007346|GO:1901565|GO:0005540|GO:1901987|GO:0044772|GO:0030203|GO:1902749|GO:0000086|GO:0005856|GO:…	cellular process|metabolic process|cell cycle|protein binding|cell periphery|cytoplasm|organic substance metabolic process|carbohydrate derivative binding|membrane|regulation of cellular process|nitrogen compound metabolic process|microtubule organizing center|cell surface|cytosol|catabolic process|intracellular anatomical structure|carbohydrate derivative metabolic process|mitotic cell cycle|cel…	K06267	hyaluronan-mediated motility receptor[-]	hsa04512	ECM-receptor interaction - Homo sapiens (human)聽	5:163460203-163491941	501	334	447	2496	3428	3413	4.9047	3.85197	5.04004	30.9334	35.5234	39.2564	4.59891	35.2377	-2.93776	2.69498e-20	1.71848e-17	DOWN
ENSG00000131153	GINS2	GINS complex subunit 2 [Source:HGNC Symbol;Acc:HGNC:24575]	protein_coding	GO:0032991|GO:0009987|GO:0050896|GO:0003824|GO:0008152|GO:0005515|GO:0032993|GO:0071704|GO:0006807|GO:0009058|GO:0008094|GO:0005654|GO:0004386|GO:0044237|GO:0005622|GO:0005657|GO:0034641|GO:0046483|GO:0043596|GO:1901360|GO:0003678|GO:0043227|GO:0031261|GO:0006139|GO:0043229|GO:0006725|GO:0016043|GO:0031298|GO:0044260|GO:0044249|GO:0043170|GO:0043138|GO:0034645|GO:0006974|GO:0043231|GO:0071162|GO:…	protein-containing complex|cellular process|response to stimulus|catalytic activity|metabolic process|protein binding|protein-DNA complex|organic substance metabolic process|nitrogen compound metabolic process|biosynthetic process|ATPase, acting on DNA|nucleoplasm|helicase activity|cellular metabolic process|intracellular anatomical structure|replication fork|cellular nitrogen compound metabolic …	-	-	-	-	16:85676198-85690073	142	115	120	654	1079	1033	2.25694	2.15324	2.19667	13.1588	18.1531	19.2899	2.20228	16.8673	-2.93716	3.85196e-18	1.52218e-15	DOWN
ENSG00000236792	AL513175.2	pseudogene similar to ATP-binding cassette, sub-family E (OABP), member (ABCE1)	processed_pseudogene	-	-	-	-	-	-	1:192247505-192247947	6	4	1	25	38	16	0.723315	0.568053	0.138823	3.81511	4.8489	2.2661	0.476731	3.64337	-2.93403	3.95757e-05	0.000619283	DOWN
ENSG00000092853	CLSPN	claspin [Source:HGNC Symbol;Acc:HGNC:19715]	protein_coding	GO:0009987|GO:0050896|GO:0044093|GO:0003824|GO:0008152|GO:0023052|GO:0007049|GO:0005515|GO:0012505|GO:0016740|GO:0005737|GO:0007165|GO:0071704|GO:0050790|GO:0050794|GO:0006807|GO:0009058|GO:0007154|GO:0005654|GO:0048523|GO:0097159|GO:0044237|GO:0043085|GO:0005622|GO:0044877|GO:0009893|GO:0019222|GO:0034641|GO:0046483|GO:1901360|GO:0045786|GO:0010997|GO:0035556|GO:0043227|GO:0000278|GO:0031325|GO:…	cellular process|response to stimulus|positive regulation of molecular function|catalytic activity|metabolic process|signaling|cell cycle|protein binding|endomembrane system|transferase activity|cytoplasm|signal transduction|organic substance metabolic process|regulation of catalytic activity|regulation of cellular process|nitrogen compound metabolic process|biosynthetic process|cell communicatio…	-	-	-	-	1:35720218-35769978	96	117	128	813	1033	663	0.485029	0.696376	0.74483	5.19988	5.52451	3.93556	0.642078	4.88665	-2.92803	4.16883e-16	1.08301e-13	DOWN
ENSG00000250041	AC069360.1	novel transcript	lncRNA	-	-	-	-	-	-	11:10884158-10899364	27	7	16	56	167	135	0.418542	0.127833	0.285658	1.09895	2.74029	2.45874	0.277344	2.09932	-2.92018	3.88279e-07	1.21993e-05	DOWN
ENSG00000053372	MRTO4	MRT4 homolog, ribosome maturation factor [Source:HGNC Symbol;Acc:HGNC:18477]	protein_coding	GO:0032991|GO:0009987|GO:0008152|GO:0005515|GO:0005737|GO:0071704|GO:1990904|GO:0009892|GO:0006807|GO:0009056|GO:0097159|GO:0044237|GO:0005622|GO:0019222|GO:0034641|GO:0046483|GO:1901360|GO:0043227|GO:0030684|GO:0006139|GO:0043229|GO:0006725|GO:0016043|GO:0044260|GO:0003676|GO:0043170|GO:0019439|GO:0030687|GO:0043231|GO:0022613|GO:0044265|GO:0010468|GO:0003723|GO:0022607|GO:0043933|GO:0006996|GO:…	protein-containing complex|cellular process|metabolic process|protein binding|cytoplasm|organic substance metabolic process|ribonucleoprotein complex|negative regulation of metabolic process|nitrogen compound metabolic process|catabolic process|organic cyclic compound binding|cellular metabolic process|intracellular anatomical structure|regulation of metabolic process|cellular nitrogen compound m…	-	-	-	-	1:19251805-19260128	215	114	163	900	1444	1188	3.95924	2.47309	3.4571	20.9808	28.1474	25.7032	3.29647	24.9438	-2.91968	3.73077e-17	1.23146e-14	DOWN
ENSG00000117877	POLR1G	RNA polymerase I subunit G [Source:HGNC Symbol;Acc:HGNC:24219]	protein_coding	GO:0032991|GO:0009987|GO:0050896|GO:0003824|GO:0008152|GO:0023052|GO:0001650|GO:0016740|GO:0005667|GO:0005737|GO:1902494|GO:0007165|GO:0071704|GO:0050794|GO:0006807|GO:0009058|GO:0007154|GO:0005829|GO:0005654|GO:0097159|GO:0044237|GO:0005622|GO:0009893|GO:0019222|GO:0034641|GO:0046483|GO:1901360|GO:0005739|GO:0043227|GO:1990234|GO:0006139|GO:0043229|GO:0000120|GO:0006725|GO:0016772|GO:0044260|GO:…	protein-containing complex|cellular process|response to stimulus|catalytic activity|metabolic process|signaling|fibrillar center|transferase activity|transcription regulator complex|cytoplasm|catalytic complex|signal transduction|organic substance metabolic process|regulation of cellular process|nitrogen compound metabolic process|biosynthetic process|cell communication|cytosol|nucleoplasm|organi…	-	-	-	-	19:45406644-45410737	25	16	17	127	158	128	0.220314	0.166104	0.17254	1.4168	1.47385	1.32527	0.186319	1.40531	-2.91504	2.43007e-11	2.36738e-09	DOWN
ENSG00000144120	TMEM177	transmembrane protein 177 [Source:HGNC Symbol;Acc:HGNC:28143]	protein_coding	GO:0005515|GO:0031224|GO:0005737|GO:0016020|GO:0005622|GO:0031300|GO:0005739|GO:0016021|GO:0043227|GO:0043229|GO:0031090|GO:0043231|GO:0005740|GO:0019866|GO:0031966|GO:0031301|GO:0005743|GO:0031304|GO:0032592|GO:0031305	protein binding|intrinsic component of membrane|cytoplasm|membrane|intracellular anatomical structure|intrinsic component of organelle membrane|mitochondrion|integral component of membrane|membrane-bounded organelle|intracellular organelle|organelle membrane|intracellular membrane-bounded organelle|mitochondrial envelope|organelle inner membrane|mitochondrial membrane|integral component of organe…	-	-	-	-	2:119679167-119686507	8	51	20	111	253	231	0.0911465	0.684555	0.262459	1.60105	3.05136	3.09232	0.346053	2.58158	-2.89919	2.43588e-06	5.84994e-05	DOWN
ENSG00000171848	RRM2	ribonucleotide reductase regulatory subunit M2 [Source:HGNC Symbol;Acc:HGNC:10452]	protein_coding	GO:0032991|GO:0009987|GO:0003824|GO:0032502|GO:0008152|GO:0007049|GO:0005515|GO:0016491|GO:0007275|GO:0005737|GO:1902494|GO:0071704|GO:0044281|GO:0048856|GO:0050794|GO:0006807|GO:0009058|GO:0005829|GO:0043167|GO:0048523|GO:0044237|GO:0005622|GO:0019222|GO:0001824|GO:0034641|GO:1901135|GO:0046483|GO:1901360|GO:0019637|GO:0042802|GO:0045786|GO:0000278|GO:0044770|GO:0006139|GO:0043169|GO:0051726|GO:…	protein-containing complex|cellular process|catalytic activity|developmental process|metabolic process|cell cycle|protein binding|oxidoreductase activity|multicellular organism development|cytoplasm|catalytic complex|organic substance metabolic process|small molecule metabolic process|anatomical structure development|regulation of cellular process|nitrogen compound metabolic process|biosynthetic …	K10808	ribonucleoside-diphosphate reductase subunit M2[1.17.4.1]	hsa01100|hsa00230|hsa00983|hsa04115|hsa00480|hsa00240	Metabolic pathways - Homo sapiens (human)聽|Purine metabolism - Homo sapiens (human)聽|Drug metabolism - other enzymes - Homo sapiens (human)聽|p53 signaling pathway - Homo sapiens (human)聽|Glutathione metabolism - Homo sapiens (human)聽|Pyrimidine metabolism - Homo sapiens (human)聽	2:10120698-10211725	500	310	345	2595	2173	3186	1.93589	1.41395	1.53844	12.7191	8.90573	14.4929	1.62943	12.0392	-2.88531	2.10459e-17	7.28994e-15	DOWN
ENSG00000013503	POLR3B	RNA polymerase III subunit B [Source:HGNC Symbol;Acc:HGNC:30348]	protein_coding	GO:0032991|GO:0009987|GO:0050896|GO:0003824|GO:0008152|GO:0002376|GO:0002682|GO:0016740|GO:0005737|GO:1902494|GO:0071704|GO:0036094|GO:0097367|GO:0006807|GO:0009058|GO:0006955|GO:0005829|GO:0005654|GO:0043167|GO:0001816|GO:0097159|GO:0044237|GO:0051707|GO:0005622|GO:0009893|GO:0002684|GO:0019222|GO:0034641|GO:0046483|GO:1901360|GO:0001882|GO:0043227|GO:0032606|GO:0001819|GO:1990234|GO:0098542|GO:…	protein-containing complex|cellular process|response to stimulus|catalytic activity|metabolic process|immune system process|regulation of immune system process|transferase activity|cytoplasm|catalytic complex|organic substance metabolic process|small molecule binding|carbohydrate derivative binding|nitrogen compound metabolic process|biosynthetic process|immune response|cytosol|nucleoplasm|ion bi…	K03021	DNA-directed RNA polymerase III subunit RPC2[2.7.7.6]	hsa04623|hsa03020	Cytosolic DNA-sensing pathway - Homo sapiens (human)聽|RNA polymerase - Homo sapiens (human)聽	12:106357748-106510198	78	70	105	604	634	542	0.724429	0.765884	1.12317	7.10145	6.2329	5.91426	0.87116	6.4162	-2.88071	2.07526e-14	4.02323e-12	DOWN
ENSG00000259802	AC012640.2	novel transcript, antisense to MARCH6	lncRNA	-	-	-	-	-	-	5:10352701-10353601	5	2	0	11	28	9	0.296383	0.139649	0	0.825332	1.75668	0.626722	0.145344	1.06958	-2.8795	0.00160924	0.0130229	DOWN
ENSG00000163507	CIP2A	cellular inhibitor of PP2A [Source:HGNC Symbol;Acc:HGNC:29302]	protein_coding	GO:0009987|GO:0022414|GO:0032502|GO:0000003|GO:0005515|GO:0008283|GO:0031224|GO:0071944|GO:0005737|GO:0048609|GO:0016020|GO:0050794|GO:0003006|GO:0019953|GO:0005829|GO:0005622|GO:0007276|GO:0061351|GO:0042802|GO:0016021|GO:0050839|GO:0046983|GO:0008284|GO:0042127|GO:0007283|GO:0005886|GO:2000179|GO:2000177|GO:0045296|GO:0048232|GO:0042803	cellular process|reproductive process|developmental process|reproduction|protein binding|cell population proliferation|intrinsic component of membrane|cell periphery|cytoplasm|multicellular organismal reproductive process|membrane|regulation of cellular process|developmental process involved in reproduction|sexual reproduction|cytosol|intracellular anatomical structure|gamete generation|neural pr…	-	-	-	-	3:108549864-108589644	368	242	275	1588	2292	2295	2.40515	1.86326	2.07004	13.1387	15.8565	17.6228	2.11282	15.5394	-2.87869	1.50128e-19	7.80028e-17	DOWN
ENSG00000116649	SRM	spermidine synthase [Source:HGNC Symbol;Acc:HGNC:11296]	protein_coding	GO:0009987|GO:0050896|GO:0003824|GO:0008152|GO:0005515|GO:0016740|GO:0005737|GO:0071704|GO:0006807|GO:0009058|GO:0005829|GO:0044237|GO:0005622|GO:0034641|GO:0042802|GO:0046983|GO:0010033|GO:0016765|GO:0044249|GO:0071310|GO:0004766|GO:0009308|GO:0034097|GO:0042803|GO:1990823|GO:0006576|GO:0071345|GO:0009309|GO:1990830|GO:0006595|GO:0006596|GO:0008216|GO:0008295	cellular process|response to stimulus|catalytic activity|metabolic process|protein binding|transferase activity|cytoplasm|organic substance metabolic process|nitrogen compound metabolic process|biosynthetic process|cytosol|cellular metabolic process|intracellular anatomical structure|cellular nitrogen compound metabolic process|identical protein binding|protein dimerization activity|response to o…	K00797	spermidine synthase[2.5.1.16]	hsa01100|hsa00480|hsa00330|hsa00270	Metabolic pathways - Homo sapiens (human)聽|Glutathione metabolism - Homo sapiens (human)聽|Arginine and proline metabolism - Homo sapiens (human)聽|Cysteine and methionine metabolism - Homo sapiens (human)聽	1:11054584-11060020	254	162	147	940	1595	1389	4.05153	3.04413	2.70055	18.9811	26.9304	26.0307	3.2654	23.9807	-2.87654	1.40611e-17	5.12354e-15	DOWN
ENSG00000278834	AC073508.3	novel transcript, antisense to SMARCE1	lncRNA	-	-	-	-	-	-	17:40648300-40649718	8	1	11	30	50	59	0.30106	0.0443354	0.476814	1.42929	1.99186	2.60878	0.27407	2.00998	-2.87457	2.06334e-05	0.000356692	DOWN
ENSG00000167552	TUBA1A	tubulin alpha 1a [Source:HGNC Symbol;Acc:HGNC:20766]	protein_coding	GO:0009987|GO:0003824|GO:0005198|GO:0007049|GO:0043209|GO:0005515|GO:0012505|GO:0005737|GO:0051301|GO:0005615|GO:0005576|GO:0036094|GO:0097367|GO:0016020|GO:0050794|GO:0005829|GO:0016787|GO:0005200|GO:0043167|GO:0051641|GO:0097159|GO:0005622|GO:0007017|GO:0030054|GO:0022406|GO:0051649|GO:0005881|GO:0070062|GO:0098857|GO:0042802|GO:0043227|GO:0000278|GO:0044770|GO:0031410|GO:0045202|GO:0043229|GO:…	cellular process|catalytic activity|structural molecule activity|cell cycle|myelin sheath|protein binding|endomembrane system|cytoplasm|cell division|extracellular space|extracellular region|small molecule binding|carbohydrate derivative binding|membrane|regulation of cellular process|cytosol|hydrolase activity|structural constituent of cytoskeleton|ion binding|cellular localization|organic cycli…	K07374	tubulin alpha[-]	hsa05022|hsa05010|hsa05014|hsa05016|hsa05020|hsa05012|hsa05132|hsa05130|hsa04530|hsa04145|hsa04210|hsa04540	Pathways of neurodegeneration - multiple diseases - Homo sapiens (human)聽|Alzheimer disease - Homo sapiens (human)聽|Amyotrophic lateral sclerosis - Homo sapiens (human)聽|Huntington disease - Homo sapiens (human)聽|Prion disease - Homo sapiens (human)聽|Parkinson disease - Homo sapiens (human)聽|Salmonella infection - Homo sapiens (human)聽|Pathogenic Escherichia coli infection - Homo sapiens (human)聽…	12:49184795-49189080	543	112	236	1693	572	3530	3.65124	0.887199	1.8277	14.4114	4.07132	27.8877	2.12204	15.4568	-2.86472	6.19617e-06	0.000128489	DOWN
ENSG00000138134	STAMBPL1	STAM binding protein like 1 [Source:HGNC Symbol;Acc:HGNC:24105]	protein_coding	GO:0009987|GO:0003824|GO:0008152|GO:0005515|GO:0012505|GO:0005737|GO:0071704|GO:0016020|GO:0006807|GO:0005829|GO:0016787|GO:0043167|GO:0044237|GO:0005622|GO:0043227|GO:0008233|GO:0031410|GO:0043229|GO:0005768|GO:0019538|GO:0043169|GO:0044260|GO:0043170|GO:0036211|GO:0008237|GO:0006508|GO:0046872|GO:0043231|GO:0070122|GO:0031982|GO:0008234|GO:0008242|GO:0044267|GO:0070646|GO:0006464|GO:0004843|GO:…	cellular process|catalytic activity|metabolic process|protein binding|endomembrane system|cytoplasm|organic substance metabolic process|membrane|nitrogen compound metabolic process|cytosol|hydrolase activity|ion binding|cellular metabolic process|intracellular anatomical structure|membrane-bounded organelle|peptidase activity|cytoplasmic vesicle|intracellular organelle|endosome|protein metabolic …	-	-	-	-	10:88879734-88975153	30	20	14	114	142	181	0.207149	0.162689	0.111339	0.996505	1.0379	1.4684	0.160392	1.1676	-2.86387	4.16066e-10	2.84028e-08	DOWN
ENSG00000099901	RANBP1	RAN binding protein 1 [Source:HGNC Symbol;Acc:HGNC:9847]	protein_coding	GO:0032991|GO:0009987|GO:0098772|GO:0050896|GO:0044093|GO:0016032|GO:0003824|GO:0032502|GO:0023052|GO:0007049|GO:0005515|GO:0007275|GO:0012505|GO:0048869|GO:0030234|GO:0005737|GO:0007165|GO:0050790|GO:0048856|GO:0036094|GO:0097367|GO:0050794|GO:0005815|GO:0007154|GO:0005829|GO:0016787|GO:0043167|GO:0042995|GO:0051641|GO:0097159|GO:0043085|GO:0005622|GO:0007017|GO:0008047|GO:0031023|GO:0051649|GO:…	protein-containing complex|cellular process|molecular function regulator|response to stimulus|positive regulation of molecular function|viral process|catalytic activity|developmental process|signaling|cell cycle|protein binding|multicellular organism development|endomembrane system|cellular developmental process|enzyme regulator activity|cytoplasm|signal transduction|regulation of catalytic activ…	K15306	Ran-binding protein 1[-]	hsa05166|hsa05203	Human T-cell leukemia virus 1 infection - Homo sapiens (human)聽|Viral carcinogenesis - Homo sapiens (human)聽	22:20115938-20127355	470	417	389	2114	3144	3614	2.89133	3.02203	2.75614	16.4632	20.473	26.1208	2.88983	21.019	-2.86264	2.44052e-19	1.20129e-16	DOWN
ENSG00000063761	ADCK1	aarF domain containing kinase 1 [Source:HGNC Symbol;Acc:HGNC:19038]	protein_coding	GO:0009987|GO:0003824|GO:0032502|GO:0008152|GO:0009653|GO:0050793|GO:0016740|GO:0031224|GO:0005737|GO:0071704|GO:0048856|GO:0005576|GO:0036094|GO:0097367|GO:0016020|GO:0050794|GO:0006807|GO:0043167|GO:0048523|GO:0097159|GO:0044237|GO:0005622|GO:0031300|GO:0005739|GO:0042592|GO:0016021|GO:0043227|GO:0010637|GO:0043229|GO:0019538|GO:0031090|GO:0000166|GO:0016043|GO:0016772|GO:0044260|GO:0051130|GO:…	cellular process|catalytic activity|developmental process|metabolic process|anatomical structure morphogenesis|regulation of developmental process|transferase activity|intrinsic component of membrane|cytoplasm|organic substance metabolic process|anatomical structure development|extracellular region|small molecule binding|carbohydrate derivative binding|membrane|regulation of cellular process|nitr…	-	-	-	-	14:77800109-77935014	23	30	8	103	158	160	0.142508	0.218976	0.0570885	0.807899	1.03626	1.16475	0.139524	1.00297	-2.84569	1.56413e-08	7.24171e-07	DOWN
ENSG00000135763	URB2	URB2 ribosome biogenesis homolog [Source:HGNC Symbol;Acc:HGNC:28967]	protein_coding	GO:0009987|GO:0030496|GO:0005622|GO:0016234|GO:0043227|GO:0043229|GO:0043231|GO:0022613|GO:0016235|GO:0005730|GO:0005634|GO:0031981|GO:0042254	cellular process|midbody|intracellular anatomical structure|inclusion body|membrane-bounded organelle|intracellular organelle|intracellular membrane-bounded organelle|ribonucleoprotein complex biogenesis|aggresome|nucleolus|nucleus|nuclear lumen|ribosome biogenesis	-	-	-	-	1:229626247-229660200	86	72	75	458	654	487	0.752412	0.74208	0.755729	5.07257	6.05664	5.00591	0.750074	5.37837	-2.84207	6.73135e-16	1.71692e-13	DOWN
ENSG00000148459	PDSS1	decaprenyl diphosphate synthase subunit 1 [Source:HGNC Symbol;Acc:HGNC:17759]	protein_coding	GO:0032991|GO:0009987|GO:0003824|GO:0008152|GO:0005515|GO:0016740|GO:0005737|GO:1902494|GO:0071704|GO:0044281|GO:0009058|GO:0043167|GO:0044237|GO:0005622|GO:0005739|GO:0006629|GO:0043227|GO:1990234|GO:0043229|GO:0044255|GO:0043169|GO:0046983|GO:0016765|GO:0042180|GO:0044249|GO:1901661|GO:0006720|GO:0008299|GO:0046872|GO:0043231|GO:0005759|GO:0046982|GO:0008610|GO:0004659|GO:0000010|GO:0097269|GO:…	protein-containing complex|cellular process|catalytic activity|metabolic process|protein binding|transferase activity|cytoplasm|catalytic complex|organic substance metabolic process|small molecule metabolic process|biosynthetic process|ion binding|cellular metabolic process|intracellular anatomical structure|mitochondrion|lipid metabolic process|membrane-bounded organelle|transferase complex|intr…	K12504	decaprenyl-diphosphate synthase subunit 1[2.5.1.91]	hsa00900	Terpenoid backbone biosynthesis - Homo sapiens (human)聽	10:26697701-26746798	132	65	56	362	691	637	2.4962	1.44804	1.21968	8.66606	13.8319	14.1528	1.72131	12.2169	-2.8273	3.93821e-12	4.84624e-10	DOWN
ENSG00000265458	AC132938.3	novel transcript, antisense NARF	lncRNA	-	-	-	-	-	-	17:82454140-82458521	3	2	8	17	36	37	0.116435	0.0914417	0.357592	0.835255	1.47895	1.68714	0.188489	1.33378	-2.82297	7.25598e-05	0.00103656	DOWN
ENSG00000198464	ZNF480	zinc finger protein 480 [Source:HGNC Symbol;Acc:HGNC:23305]	protein_coding	GO:0009987|GO:0008152|GO:0005515|GO:0005737|GO:0071704|GO:0050794|GO:0006807|GO:0009058|GO:0005829|GO:0005654|GO:0043167|GO:0097159|GO:0044237|GO:0005622|GO:0003700|GO:0019222|GO:0034641|GO:0046483|GO:1901360|GO:0043227|GO:0006139|GO:0043229|GO:0000981|GO:0043169|GO:0006725|GO:0051171|GO:0044260|GO:0003676|GO:0044249|GO:0031323|GO:0043170|GO:0034645|GO:0046872|GO:0043231|GO:0051252|GO:0003677|GO:…	cellular process|metabolic process|protein binding|cytoplasm|organic substance metabolic process|regulation of cellular process|nitrogen compound metabolic process|biosynthetic process|cytosol|nucleoplasm|ion binding|organic cyclic compound binding|cellular metabolic process|intracellular anatomical structure|DNA-binding transcription factor activity|regulation of metabolic process|cellular nitro…	K09228	KRAB domain-containing zinc finger protein[-]	hsa05168	Herpes simplex virus 1 infection - Homo sapiens (human)聽	19:52297169-52325922	56	33	29	220	350	219	0.224484	0.155839	0.13389	1.11643	1.48514	1.03144	0.171405	1.211	-2.82072	1.16418e-11	1.25628e-09	DOWN
ENSG00000176890	TYMS	thymidylate synthetase [Source:HGNC Symbol;Acc:HGNC:12441]	protein_coding	GO:0009987|GO:0050896|GO:0016032|GO:0003824|GO:0032502|GO:0008152|GO:0045182|GO:0048511|GO:0019048|GO:0007049|GO:0005515|GO:0007623|GO:0007275|GO:0021700|GO:0048869|GO:0016740|GO:0005737|GO:0071704|GO:0044281|GO:0048856|GO:0036094|GO:0009892|GO:0035821|GO:0016020|GO:0050794|GO:0006807|GO:0008144|GO:0009058|GO:0005829|GO:0030371|GO:0033218|GO:0043167|GO:0048523|GO:0007568|GO:0072341|GO:0097159|GO:…	cellular process|response to stimulus|viral process|catalytic activity|developmental process|metabolic process|translation regulator activity|rhythmic process|modulation by virus of host process|cell cycle|protein binding|circadian rhythm|multicellular organism development|developmental maturation|cellular developmental process|transferase activity|cytoplasm|organic substance metabolic process|sm…	K00560	thymidylate synthase[2.1.1.45]	hsa01100|hsa00240|hsa01523|hsa00670	Metabolic pathways - Homo sapiens (human)聽|Pyrimidine metabolism - Homo sapiens (human)聽|Antifolate resistance - Homo sapiens (human)聽|One carbon pool by folate - Homo sapiens (human)聽	18:657653-673578	263	168	141	969	1168	1642	3.24592	2.44262	2.00426	15.1396	15.2589	23.8097	2.56427	18.0694	-2.81693	2.18045e-15	5.01449e-13	DOWN
ENSG00000213225	NOC2LP1	NOC2 like nucleolar associated transcriptional repressor pseudogene 1 [Source:HGNC Symbol;Acc:HGNC:52285]	transcribed_processed_pseudogene	-	-	-	-	-	-	2:130229379-130232106	45	3	30	197	206	99	0.804541	0.0631857	0.617739	4.45871	3.89852	2.07954	0.495155	3.47892	-2.81269	4.12602e-05	0.000642418	DOWN
ENSG00000139618	BRCA2	BRCA2 DNA repair associated [Source:HGNC Symbol;Acc:HGNC:1101]	protein_coding	GO:0032991|GO:0009987|GO:0050896|GO:0022414|GO:0003824|GO:0032502|GO:0008152|GO:0000003|GO:0002376|GO:0023052|GO:0007049|GO:0005515|GO:0007275|GO:0008283|GO:0012505|GO:0021700|GO:0048869|GO:0016740|GO:0005737|GO:0033036|GO:0051301|GO:0007165|GO:0071704|GO:0048609|GO:0048856|GO:0009892|GO:0050794|GO:0003006|GO:0006807|GO:0005815|GO:0009058|GO:0007154|GO:0019953|GO:0005829|GO:0005654|GO:0051321|GO:…	protein-containing complex|cellular process|response to stimulus|reproductive process|catalytic activity|developmental process|metabolic process|reproduction|immune system process|signaling|cell cycle|protein binding|multicellular organism development|cell population proliferation|endomembrane system|developmental maturation|cellular developmental process|transferase activity|cytoplasm|macromolec…	K08775	breast cancer 2 susceptibility protein[-]	hsa05200|hsa05224|hsa05212|hsa03460|hsa03440	Pathways in cancer - Homo sapiens (human)聽|Breast cancer - Homo sapiens (human)聽|Pancreatic cancer - Homo sapiens (human)聽|Fanconi anemia pathway - Homo sapiens (human)聽|Homologous recombination - Homo sapiens (human)聽	13:32315086-32400268	43	53	95	619	411	244	0.138659	0.201336	0.352824	2.52686	1.40289	0.924424	0.23094	1.61806	-2.80868	5.41654e-08	2.20569e-06	DOWN
ENSG00000271122	AC018647.2	novel transcript	lncRNA	-	-	-	-	-	-	7:35695214-35699413	17	10	20	97	93	120	0.216154	0.14979	0.292891	1.56135	1.2517	1.79267	0.219612	1.53524	-2.80544	1.16466e-08	5.57624e-07	DOWN
ENSG00000135521	LTV1	LTV1 ribosome biogenesis factor [Source:HGNC Symbol;Acc:HGNC:21173]	protein_coding	GO:0032991|GO:0009987|GO:0005515|GO:0031503|GO:0005737|GO:1990904|GO:0005829|GO:0005654|GO:0051641|GO:0005622|GO:0051649|GO:0043227|GO:0030684|GO:0043229|GO:0051640|GO:0051656|GO:0071166|GO:0046907|GO:0030688|GO:0043231|GO:0022613|GO:0000054|GO:0051169|GO:0042274|GO:0000056|GO:0006913|GO:0005634|GO:0031981|GO:0042254|GO:0051168	protein-containing complex|cellular process|protein binding|protein-containing complex localization|cytoplasm|ribonucleoprotein complex|cytosol|nucleoplasm|cellular localization|intracellular anatomical structure|establishment of localization in cell|membrane-bounded organelle|preribosome|intracellular organelle|organelle localization|establishment of organelle localization|ribonucleoprotein comp…	-	-	-	-	6:143843338-143863812	169	75	80	392	896	848	4.87058	2.54635	2.65543	14.3017	27.3339	28.7137	3.35746	23.4498	-2.80413	1.67239e-11	1.72508e-09	DOWN
ENSG00000255624	C10orf88B	C10orf88B (pseudogene) [Source:HGNC Symbol;Acc:HGNC:44080]	transcribed_processed_pseudogene	-	-	-	-	-	-	10:122879681-122898615	13	2	6	24	73	40	0.283019	0.0512939	0.150448	0.661454	1.68226	1.02312	0.161587	1.12228	-2.79605	3.64124e-05	0.000574914	DOWN
ENSG00000105825	TFPI2	tissue factor pathway inhibitor 2 [Source:HGNC Symbol;Acc:HGNC:11761]	protein_coding	GO:0009987|GO:0098772|GO:0050896|GO:0003824|GO:0008152|GO:0044092|GO:0005198|GO:0030234|GO:0071944|GO:0071704|GO:0050790|GO:0005615|GO:0005576|GO:0043086|GO:0009892|GO:0050794|GO:0006807|GO:0004857|GO:0016787|GO:0005201|GO:0048523|GO:0050817|GO:0044237|GO:0019222|GO:0007596|GO:0050878|GO:0034405|GO:0008233|GO:0051346|GO:0019538|GO:0051171|GO:0017171|GO:0031324|GO:0031012|GO:0044260|GO:0030414|GO:…	cellular process|molecular function regulator|response to stimulus|catalytic activity|metabolic process|negative regulation of molecular function|structural molecule activity|enzyme regulator activity|cell periphery|organic substance metabolic process|regulation of catalytic activity|extracellular space|extracellular region|negative regulation of catalytic activity|negative regulation of metaboli…	-	-	-	-	7:93885396-93890753	128	74	81	345	767	755	1.5413	1.04971	1.12334	5.25901	9.77621	10.6812	1.23812	8.57215	-2.79151	2.07544e-12	2.73383e-10	DOWN
ENSG00000286408	AC113410.4	novel transcript	lncRNA	-	-	-	-	-	-	5:133051065-133051893	5	0	3	4	17	30	0.322124	0	0.222553	0.326165	1.15919	2.27057	0.181559	1.25197	-2.78569	0.00543654	0.0344341	DOWN
ENSG00000247626	MARS2	methionyl-tRNA synthetase 2, mitochondrial [Source:HGNC Symbol;Acc:HGNC:25133]	protein_coding	GO:0009987|GO:0003824|GO:0008152|GO:0005737|GO:0071704|GO:0044281|GO:0036094|GO:0097367|GO:0006807|GO:0009058|GO:0016874|GO:0043167|GO:0097159|GO:0044237|GO:0005622|GO:0034641|GO:0046483|GO:1901360|GO:0005739|GO:0043227|GO:0006139|GO:0043229|GO:0019538|GO:0006082|GO:0006725|GO:0000166|GO:0006520|GO:0044260|GO:0044249|GO:0043170|GO:0034645|GO:0043603|GO:0017076|GO:0035639|GO:0043231|GO:0005759|GO:…	cellular process|catalytic activity|metabolic process|cytoplasm|organic substance metabolic process|small molecule metabolic process|small molecule binding|carbohydrate derivative binding|nitrogen compound metabolic process|biosynthetic process|ligase activity|ion binding|organic cyclic compound binding|cellular metabolic process|intracellular anatomical structure|cellular nitrogen compound metab…	K01874	methionyl-tRNA synthetase[6.1.1.10]	hsa01100|hsa00970|hsa00450	Metabolic pathways - Homo sapiens (human)聽|Aminoacyl-tRNA biosynthesis - Homo sapiens (human)聽|Selenocompound metabolism - Homo sapiens (human)聽	2:197705369-197708395	41	44	53	229	390	303	0.723343	0.914478	1.07692	5.11447	7.28317	6.28056	0.904913	6.22607	-2.78247	4.18505e-12	5.12751e-10	DOWN
ENSG00000097046	CDC7	cell division cycle 7 [Source:HGNC Symbol;Acc:HGNC:1745]	protein_coding	GO:0009987|GO:0050896|GO:0003824|GO:0008152|GO:0007049|GO:0005515|GO:0008283|GO:0016740|GO:0005737|GO:0051301|GO:0071704|GO:0005576|GO:0036094|GO:0097367|GO:0050794|GO:0006807|GO:0009058|GO:0005654|GO:0043167|GO:0048523|GO:0097159|GO:0044237|GO:0005622|GO:0045171|GO:0009893|GO:0019222|GO:0045787|GO:0034641|GO:0046483|GO:1901360|GO:0045786|GO:0043227|GO:0000278|GO:0031325|GO:0044770|GO:0006139|GO:…	cellular process|response to stimulus|catalytic activity|metabolic process|cell cycle|protein binding|cell population proliferation|transferase activity|cytoplasm|cell division|organic substance metabolic process|extracellular region|small molecule binding|carbohydrate derivative binding|regulation of cellular process|nitrogen compound metabolic process|biosynthetic process|nucleoplasm|ion bindin…	K02214	cell division control protein 7[2.7.11.1]	hsa04110	Cell cycle - Homo sapiens (human)聽	1:91500851-91525764	76	63	49	323	495	413	0.918464	0.896911	0.682017	4.94148	6.33213	5.86401	0.832464	5.71254	-2.77867	3.58588e-14	6.66284e-12	DOWN
ENSG00000115758	ODC1	ornithine decarboxylase 1 [Source:HGNC Symbol;Acc:HGNC:8109]	protein_coding	GO:0009987|GO:0050896|GO:0003824|GO:0032502|GO:0008152|GO:0005515|GO:0007275|GO:0008283|GO:0005737|GO:0071704|GO:0044281|GO:0048856|GO:0048471|GO:0050794|GO:0006807|GO:0009058|GO:0005829|GO:0016829|GO:0009056|GO:0044237|GO:0051707|GO:0005622|GO:0019222|GO:0034641|GO:0042802|GO:0016830|GO:0048513|GO:0019538|GO:0009615|GO:0006082|GO:0046983|GO:0051171|GO:0043207|GO:0006520|GO:0008284|GO:0042127|GO:…	cellular process|response to stimulus|catalytic activity|developmental process|metabolic process|protein binding|multicellular organism development|cell population proliferation|cytoplasm|organic substance metabolic process|small molecule metabolic process|anatomical structure development|perinuclear region of cytoplasm|regulation of cellular process|nitrogen compound metabolic process|biosynthet…	K01581	ornithine decarboxylase[4.1.1.17]	hsa01100|hsa00480|hsa00330	Metabolic pathways - Homo sapiens (human)聽|Glutathione metabolism - Homo sapiens (human)聽|Arginine and proline metabolism - Homo sapiens (human)聽	2:10439968-10448327	201	109	66	476	1067	881	2.99919	1.91601	1.13423	8.99131	16.8528	15.4448	2.01648	13.763	-2.77088	3.44342e-11	3.2204e-09	DOWN
ENSG00000269176	AP001160.3	novel transcript, antisense to TAF6L	lncRNA	-	-	-	-	-	-	11:62786023-62786785	3	3	9	17	23	59	0.209979	0.24736	0.725485	1.50631	1.70397	4.85172	0.394275	2.68733	-2.7689	0.000380464	0.00404957	DOWN
ENSG00000179041	RRS1	ribosome biogenesis regulator 1 homolog [Source:HGNC Symbol;Acc:HGNC:17083]	protein_coding	GO:0032991|GO:0009987|GO:0050896|GO:0032502|GO:0008152|GO:0002376|GO:0023052|GO:0007049|GO:0001650|GO:0005515|GO:0007275|GO:0031503|GO:0012505|GO:0048869|GO:0005737|GO:0033036|GO:0007165|GO:0071704|GO:0048856|GO:1990904|GO:0023051|GO:0050794|GO:0006807|GO:0007154|GO:0005654|GO:0051641|GO:0097159|GO:0044237|GO:0005622|GO:0002520|GO:0007059|GO:0051649|GO:0005783|GO:0034641|GO:0046483|GO:0098813|GO:…	protein-containing complex|cellular process|response to stimulus|developmental process|metabolic process|immune system process|signaling|cell cycle|fibrillar center|protein binding|multicellular organism development|protein-containing complex localization|endomembrane system|cellular developmental process|cytoplasm|macromolecule localization|signal transduction|organic substance metabolic process…	-	-	-	-	8:66429014-66430733	168	83	58	480	784	696	5.21616	3.03587	2.07406	18.8665	25.7665	25.3892	3.44203	23.3407	-2.76152	6.78662e-12	7.80378e-10	DOWN
ENSG00000258153	HSPE1P4	heat shock protein family E (Hsp10) member 1 pseudogene 4 [Source:HGNC Symbol;Acc:HGNC:49323]	processed_pseudogene	-	-	-	-	-	-	12:101873316-101873623	4	2	0	5	19	14	0.693512	0.408519	0	1.09742	3.48721	2.852	0.367344	2.47888	-2.75448	0.00402668	0.0272701	DOWN
ENSG00000110104	CCDC86	coiled-coil domain containing 86 [Source:HGNC Symbol;Acc:HGNC:28359]	protein_coding	GO:0016032|GO:0005515|GO:0005654|GO:0097159|GO:0005622|GO:0043227|GO:0043229|GO:0003676|GO:0043231|GO:0003723|GO:0005730|GO:0005634|GO:0031981	viral process|protein binding|nucleoplasm|organic cyclic compound binding|intracellular anatomical structure|membrane-bounded organelle|intracellular organelle|nucleic acid binding|intracellular membrane-bounded organelle|RNA binding|nucleolus|nucleus|nuclear lumen	-	-	-	-	11:60842113-60851081	171	110	153	805	1083	877	1.49265	1.13114	1.53816	8.89538	10.0066	8.99412	1.38732	9.2987	-2.74473	4.12391e-16	1.08273e-13	DOWN
ENSG00000116560	SFPQ	splicing factor proline and glutamine rich [Source:HGNC Symbol;Acc:HGNC:10774]	protein_coding	GO:0032991|GO:0009987|GO:0050896|GO:0008152|GO:0002376|GO:0023052|GO:0048511|GO:0007049|GO:0005515|GO:0016363|GO:0007623|GO:0031503|GO:0002682|GO:0005667|GO:0005737|GO:0007165|GO:0071704|GO:0009892|GO:0023051|GO:0050794|GO:0006807|GO:0009058|GO:0007154|GO:0006955|GO:0005654|GO:0042754|GO:0034399|GO:0003682|GO:0048523|GO:0051641|GO:0097159|GO:0044237|GO:0051707|GO:0005622|GO:0000785|GO:0007017|GO:…	protein-containing complex|cellular process|response to stimulus|metabolic process|immune system process|signaling|rhythmic process|cell cycle|protein binding|nuclear matrix|circadian rhythm|protein-containing complex localization|regulation of immune system process|transcription regulator complex|cytoplasm|signal transduction|organic substance metabolic process|negative regulation of metabolic p…	-	-	-	-	1:35176378-35193145	1043	990	877	4836	7388	6478	5.50721	6.15807	5.33333	32.3252	41.2926	40.1871	5.6662	37.935	-2.74307	9.77104e-20	5.58233e-17	DOWN
ENSG00000239672	NME1	NME/NM23 nucleoside diphosphate kinase 1 [Source:HGNC Symbol;Acc:HGNC:7849]	protein_coding	GO:0009987|GO:0050896|GO:0044093|GO:0003824|GO:0032502|GO:0008152|GO:0002376|GO:0005515|GO:0007275|GO:0008283|GO:0002682|GO:0048869|GO:0050793|GO:0016740|GO:0019725|GO:0071944|GO:0005737|GO:0071704|GO:0044281|GO:0048856|GO:0016192|GO:0005615|GO:0005576|GO:0036094|GO:0009892|GO:0097367|GO:0031256|GO:0048471|GO:0016020|GO:0050794|GO:0006807|GO:0005815|GO:0009058|GO:0005829|GO:0016787|GO:0031252|GO:…	cellular process|response to stimulus|positive regulation of molecular function|catalytic activity|developmental process|metabolic process|immune system process|protein binding|multicellular organism development|cell population proliferation|regulation of immune system process|cellular developmental process|regulation of developmental process|transferase activity|cellular homeostasis|cell periphe…	K00940	nucleoside-diphosphate kinase[2.7.4.6]	hsa01100|hsa01240|hsa00230|hsa00983|hsa00240	Metabolic pathways - Homo sapiens (human)聽|Biosynthesis of cofactors - Homo sapiens (human)聽|Purine metabolism - Homo sapiens (human)聽|Drug metabolism - other enzymes - Homo sapiens (human)聽|Pyrimidine metabolism - Homo sapiens (human)聽	17:51153559-51162428	193	119	136	568	967	1293	1.48088	1.07565	1.20185	5.51718	7.85391	11.6562	1.25279	8.34244	-2.73532	3.90888e-13	6.16131e-11	DOWN
ENSG00000184178	SCFD2	sec1 family domain containing 2 [Source:HGNC Symbol;Acc:HGNC:30676]	protein_coding	GO:0009987|GO:0005515|GO:0012505|GO:0071944|GO:0005737|GO:0033036|GO:0016192|GO:0016020|GO:0051641|GO:0005622|GO:0022406|GO:0051649|GO:0000149|GO:0030141|GO:0048278|GO:0032940|GO:0043227|GO:0031410|GO:0043229|GO:0006887|GO:0051640|GO:0008104|GO:0045184|GO:0006904|GO:0046907|GO:0005886|GO:0019905|GO:0046903|GO:0043231|GO:0031982|GO:0071705|GO:0006886|GO:0015031|GO:0034613|GO:0071702|GO:0099503|GO:…	cellular process|protein binding|endomembrane system|cell periphery|cytoplasm|macromolecule localization|vesicle-mediated transport|membrane|cellular localization|intracellular anatomical structure|membrane docking|establishment of localization in cell|SNARE binding|secretory granule|vesicle docking|secretion by cell|membrane-bounded organelle|cytoplasmic vesicle|intracellular organelle|exocytosi…	-	-	-	-	4:52872982-53366066	31	30	36	206	212	195	0.356565	0.406495	0.476898	2.99949	2.5811	2.63515	0.413319	2.73858	-2.7281	3.48343e-11	3.23625e-09	DOWN
ENSG00000118894	EEF2KMT	eukaryotic elongation factor 2 lysine methyltransferase [Source:HGNC Symbol;Acc:HGNC:32221]	protein_coding	GO:0032991|GO:0009987|GO:0003824|GO:0008152|GO:0005515|GO:0016740|GO:0005737|GO:0071704|GO:0006807|GO:0005829|GO:0044237|GO:0032259|GO:0005622|GO:0008276|GO:0019538|GO:0044260|GO:0043170|GO:0036211|GO:0008168|GO:0016279|GO:0006479|GO:0044267|GO:0008170|GO:0006464|GO:0018022|GO:0008757|GO:0018023|GO:0018193|GO:0016278|GO:0018205	protein-containing complex|cellular process|catalytic activity|metabolic process|protein binding|transferase activity|cytoplasm|organic substance metabolic process|nitrogen compound metabolic process|cytosol|cellular metabolic process|methylation|intracellular anatomical structure|protein methyltransferase activity|protein metabolic process|cellular macromolecule metabolic process|macromolecule m…	-	-	-	-	16:5084284-5097795	63	59	35	265	322	395	0.405789	0.447691	0.259647	2.16081	2.19542	2.98923	0.371042	2.44849	-2.72223	9.32584e-12	1.03014e-09	DOWN
ENSG00000112118	MCM3	minichromosome maintenance complex component 3 [Source:HGNC Symbol;Acc:HGNC:6945]	protein_coding	GO:0032991|GO:0009987|GO:0050896|GO:0003824|GO:0008152|GO:0007049|GO:0005515|GO:0032993|GO:0005737|GO:1902494|GO:0071704|GO:0036094|GO:0097367|GO:0048471|GO:0016020|GO:0006807|GO:0005815|GO:0009058|GO:0008094|GO:0016787|GO:0005654|GO:0004386|GO:0043167|GO:0097159|GO:0044237|GO:0042555|GO:0005622|GO:0005657|GO:0034641|GO:0046483|GO:0030894|GO:0043596|GO:1901360|GO:0003678|GO:0042575|GO:0043227|GO:…	protein-containing complex|cellular process|response to stimulus|catalytic activity|metabolic process|cell cycle|protein binding|protein-DNA complex|cytoplasm|catalytic complex|organic substance metabolic process|small molecule binding|carbohydrate derivative binding|perinuclear region of cytoplasm|membrane|nitrogen compound metabolic process|microtubule organizing center|biosynthetic process|ATP…	K02541	DNA replication licensing factor MCM3[3.6.4.12]	hsa04110|hsa03030	Cell cycle - Homo sapiens (human)聽|DNA replication - Homo sapiens (human)聽	6:52264014-52284881	625	421	464	2467	3809	3115	6.33945	5.03055	5.42052	31.6773	40.896	37.1217	5.59684	36.565	-2.70778	2.05879e-18	8.37154e-16	DOWN
ENSG00000174371	EXO1	exonuclease 1 [Source:HGNC Symbol;Acc:HGNC:3511]	protein_coding	GO:0009987|GO:0050896|GO:0022414|GO:0003824|GO:0032502|GO:0008152|GO:0000003|GO:0002376|GO:0023052|GO:0007049|GO:0005515|GO:0007275|GO:0045321|GO:0071944|GO:0007165|GO:0071704|GO:0048856|GO:0023051|GO:0016020|GO:0050794|GO:0006807|GO:0009058|GO:0007154|GO:0006955|GO:0016787|GO:0005654|GO:0051321|GO:0043167|GO:0003682|GO:0001775|GO:0097159|GO:0044237|GO:0005622|GO:0016604|GO:0002520|GO:0016445|GO:…	cellular process|response to stimulus|reproductive process|catalytic activity|developmental process|metabolic process|reproduction|immune system process|signaling|cell cycle|protein binding|multicellular organism development|leukocyte activation|cell periphery|signal transduction|organic substance metabolic process|anatomical structure development|regulation of signaling|membrane|regulation of ce…	K10746	exonuclease 1[3.1.-.-]	hsa03430	Mismatch repair - Homo sapiens (human)聽	1:241847967-241895148	193	151	160	890	1256	996	1.57045	1.44746	1.49947	9.16781	10.8182	9.52194	1.5058	9.83599	-2.70754	2.93269e-17	9.91354e-15	DOWN
ENSG00000124160	NCOA5	nuclear receptor coactivator 5 [Source:HGNC Symbol;Acc:HGNC:15909]	protein_coding	GO:0009987|GO:0050896|GO:0008152|GO:0023052|GO:0005515|GO:0003712|GO:0007165|GO:0071704|GO:0005615|GO:0005576|GO:0009892|GO:0023051|GO:0050794|GO:0006807|GO:0009058|GO:0007154|GO:0005654|GO:0003682|GO:0048523|GO:0097159|GO:0044237|GO:0005622|GO:0019222|GO:0009968|GO:0034641|GO:0003714|GO:0046483|GO:0010646|GO:0009890|GO:1901360|GO:0042592|GO:0043227|GO:0009725|GO:1901698|GO:0006139|GO:0043229|GO:…	cellular process|response to stimulus|metabolic process|signaling|protein binding|transcription coregulator activity|signal transduction|organic substance metabolic process|extracellular space|extracellular region|negative regulation of metabolic process|regulation of signaling|regulation of cellular process|nitrogen compound metabolic process|biosynthetic process|cell communication|nucleoplasm|c…	-	-	-	-	20:46060991-46089962	103	92	70	510	703	435	1.63707	1.72259	1.28139	10.2614	11.8273	8.12303	1.54702	10.0706	-2.70259	8.09644e-14	1.43773e-11	DOWN
ENSG00000276851	AC002401.4	novel transcript	lncRNA	-	-	-	-	-	-	17:50094065-50094647	3	2	8	25	44	14	0.27481	0.215821	0.84399	2.89896	4.26635	1.50671	0.444874	2.89068	-2.69994	0.000399226	0.00421569	DOWN
ENSG00000101057	MYBL2	MYB proto-oncogene like 2 [Source:HGNC Symbol;Acc:HGNC:7548]	protein_coding	GO:0032991|GO:0009987|GO:0050896|GO:0008152|GO:0007049|GO:0005515|GO:0071704|GO:0050794|GO:0006807|GO:0009058|GO:0005654|GO:0097159|GO:0044237|GO:0005622|GO:0003700|GO:0007017|GO:0009893|GO:0008219|GO:0019222|GO:0070997|GO:0034641|GO:0046483|GO:1901360|GO:0010941|GO:0043227|GO:0000278|GO:0031325|GO:0006139|GO:0012501|GO:0043229|GO:0000981|GO:0000226|GO:0051726|GO:0006725|GO:0010033|GO:0051173|GO:…	protein-containing complex|cellular process|response to stimulus|metabolic process|cell cycle|protein binding|organic substance metabolic process|regulation of cellular process|nitrogen compound metabolic process|biosynthetic process|nucleoplasm|organic cyclic compound binding|cellular metabolic process|intracellular anatomical structure|DNA-binding transcription factor activity|microtubule-based…	K21769	myb-related protein B[-]	hsa04218	Cellular senescence - Homo sapiens (human)聽	20:43667019-43716495	442	462	699	3744	3506	2693	6.76343	8.32815	12.3189	72.5251	56.7878	48.4149	9.13684	59.2426	-2.69687	9.43495e-14	1.65448e-11	DOWN
ENSG00000259230	LINC02323	long intergenic non-protein coding RNA 2323 [Source:HGNC Symbol;Acc:HGNC:53242]	lncRNA	-	-	-	-	-	-	14:102545254-102555826	17	17	15	68	108	129	0.566342	0.667188	0.575542	2.86782	3.80854	5.04924	0.603024	3.90853	-2.69634	1.45361e-08	6.80866e-07	DOWN
ENSG00000257921	AC025165.3	novel protein	protein_coding	GO:0009987|GO:0003824|GO:0008152|GO:0016740|GO:0071704|GO:0006807|GO:0044237|GO:0032259|GO:0008276|GO:0019538|GO:0044260|GO:0043170|GO:0036211|GO:0008168|GO:0016279|GO:0006479|GO:0044267|GO:0008170|GO:0006464|GO:0018022|GO:0008757|GO:0018023|GO:0018193|GO:0016278|GO:0018205	cellular process|catalytic activity|metabolic process|transferase activity|organic substance metabolic process|nitrogen compound metabolic process|cellular metabolic process|methylation|protein methyltransferase activity|protein metabolic process|cellular macromolecule metabolic process|macromolecule metabolic process|protein modification process|methyltransferase activity|protein-lysine N-methyl…	-	-	-	-	12:57772660-57797554	91	38	68	160	529	524	1.6524	0.812871	1.42211	3.67792	10.1678	11.179	1.29579	8.3416	-2.68649	6.95065e-08	2.71987e-06	DOWN
ENSG00000109805	NCAPG	non-SMC condensin I complex subunit G [Source:HGNC Symbol;Acc:HGNC:24304]	protein_coding	GO:0032991|GO:0009987|GO:0007049|GO:0005515|GO:0005737|GO:0051301|GO:0016020|GO:0005829|GO:0044815|GO:0005622|GO:0007059|GO:0098813|GO:0043227|GO:0000278|GO:0043229|GO:0000775|GO:0016043|GO:0000796|GO:0007076|GO:0043231|GO:0000779|GO:0000070|GO:0006996|GO:0000819|GO:0140014|GO:0051276|GO:0048285|GO:0005694|GO:0005634|GO:0071103|GO:0000793|GO:0006323|GO:0030261	protein-containing complex|cellular process|cell cycle|protein binding|cytoplasm|cell division|membrane|cytosol|DNA packaging complex|intracellular anatomical structure|chromosome segregation|nuclear chromosome segregation|membrane-bounded organelle|mitotic cell cycle|intracellular organelle|chromosome, centromeric region|cellular component organization|condensin complex|mitotic chromosome conden…	-	-	-	-	4:17810979-17844865	522	357	536	2609	3139	2811	4.46812	3.59985	5.2841	28.2707	28.441	28.2693	4.45069	28.327	-2.67008	1.0222e-16	3.16016e-14	DOWN
ENSG00000071539	TRIP13	thyroid hormone receptor interactor 13 [Source:HGNC Symbol;Acc:HGNC:12307]	protein_coding	GO:0009987|GO:0050896|GO:0022414|GO:0003824|GO:0032502|GO:0008152|GO:0000003|GO:0023052|GO:0007049|GO:0005515|GO:0003712|GO:0021700|GO:0048869|GO:0007165|GO:0071704|GO:0048609|GO:0048856|GO:0036094|GO:0097367|GO:0050794|GO:0003006|GO:0006807|GO:0009058|GO:0007154|GO:0019953|GO:0016787|GO:0051321|GO:0043167|GO:0048523|GO:0097159|GO:0044237|GO:0005622|GO:0016887|GO:0007059|GO:0019222|GO:0007276|GO:…	cellular process|response to stimulus|reproductive process|catalytic activity|developmental process|metabolic process|reproduction|signaling|cell cycle|protein binding|transcription coregulator activity|developmental maturation|cellular developmental process|signal transduction|organic substance metabolic process|multicellular organismal reproductive process|anatomical structure development|small…	-	-	-	-	5:892884-919357	364	313	252	1189	2299	2175	4.62721	4.6873	3.68951	19.1341	30.9353	32.4844	4.33468	27.5179	-2.66638	6.42392e-16	1.65354e-13	DOWN
ENSG00000272086	AC025181.2	novel transcript	lncRNA	-	-	-	-	-	-	5:32174471-32175272	5	5	0	17	16	26	0.332969	0.392219	0	1.43306	1.12774	2.03412	0.241729	1.53164	-2.66361	0.00065832	0.00636255	DOWN
ENSG00000080986	NDC80	NDC80 kinetochore complex component [Source:HGNC Symbol;Acc:HGNC:16909]	protein_coding	GO:0032991|GO:0009987|GO:0050896|GO:0022414|GO:0000003|GO:0023052|GO:0007049|GO:0005515|GO:0005737|GO:0033036|GO:0051301|GO:0007165|GO:0007163|GO:0048609|GO:0000942|GO:0023051|GO:0016020|GO:0050794|GO:0005815|GO:0007154|GO:0019953|GO:0005829|GO:0005654|GO:0031262|GO:0051321|GO:0048523|GO:0051641|GO:0005622|GO:0007017|GO:0007059|GO:0031023|GO:1903829|GO:0051649|GO:0007276|GO:0045787|GO:0098813|GO:…	protein-containing complex|cellular process|response to stimulus|reproductive process|reproduction|signaling|cell cycle|protein binding|cytoplasm|macromolecule localization|cell division|signal transduction|establishment or maintenance of cell polarity|multicellular organismal reproductive process|outer kinetochore|regulation of signaling|membrane|regulation of cellular process|microtubule organi…	-	-	-	-	18:2571557-2616635	305	191	177	890	1551	1595	4.17964	3.08344	2.79361	15.4397	22.4983	25.6802	3.35223	21.2061	-2.66128	1.05601e-14	2.2277e-12	DOWN
ENSG00000223723	TFDP1P2	TFDP1 pseudogene 2 [Source:HGNC Symbol;Acc:HGNC:54930]	processed_pseudogene	-	-	-	-	-	-	X:36962196-36963425	16	8	3	49	64	45	0.694682	0.409183	0.149997	2.6932	2.9413	2.29549	0.417954	2.64333	-2.66094	2.91718e-06	6.79795e-05	DOWN
ENSG00000099783	HNRNPM	heterogeneous nuclear ribonucleoprotein M [Source:HGNC Symbol;Acc:HGNC:5046]	protein_coding	GO:0032991|GO:0009987|GO:0050896|GO:0008152|GO:0023052|GO:0005515|GO:0016363|GO:0071944|GO:0005737|GO:1902494|GO:0007165|GO:0071704|GO:0005615|GO:0005576|GO:1990904|GO:0009892|GO:0016020|GO:0050794|GO:0006807|GO:0007154|GO:0005654|GO:0034399|GO:0009056|GO:0097159|GO:0044237|GO:0005622|GO:0016604|GO:0019222|GO:0034641|GO:0046483|GO:0006979|GO:1901360|GO:0042382|GO:0070062|GO:0043227|GO:0005681|GO:…	protein-containing complex|cellular process|response to stimulus|metabolic process|signaling|protein binding|nuclear matrix|cell periphery|cytoplasm|catalytic complex|signal transduction|organic substance metabolic process|extracellular space|extracellular region|ribonucleoprotein complex|negative regulation of metabolic process|membrane|regulation of cellular process|nitrogen compound metabolic …	K12887	heterogeneous nuclear ribonucleoprotein M[-]	hsa03040	Spliceosome - Homo sapiens (human)聽	19:8444767-8489114	861	741	1086	4630	6238	5425	4.40636	4.46743	6.40116	29.9962	33.7926	32.6194	5.09165	32.1361	-2.65799	2.51599e-16	7.13041e-14	DOWN
ENSG00000177946	CENPBD1	CENPB DNA-binding domain containing 1 [Source:HGNC Symbol;Acc:HGNC:28272]	protein_coding	GO:0097159|GO:0005622|GO:0043227|GO:0043229|GO:0003676|GO:0043231|GO:0003677|GO:0005634	organic cyclic compound binding|intracellular anatomical structure|membrane-bounded organelle|intracellular organelle|nucleic acid binding|intracellular membrane-bounded organelle|DNA binding|nucleus	-	-	-	-	16:89969773-89972832	17	27	29	120	174	155	0.109156	0.204235	0.214463	0.975423	1.18264	1.16932	0.175951	1.10913	-2.65618	4.09267e-09	2.15437e-07	DOWN
ENSG00000196981	WDR5B	WD repeat domain 5B [Source:HGNC Symbol;Acc:HGNC:17826]	protein_coding	GO:0032991|GO:0009987|GO:0008152|GO:0005515|GO:1902494|GO:0071704|GO:0006807|GO:0005654|GO:0044237|GO:0032259|GO:0005622|GO:0034708|GO:0042393|GO:0043227|GO:1990234|GO:0043229|GO:0019538|GO:0016043|GO:0044260|GO:0043170|GO:0035097|GO:0036211|GO:0043231|GO:0006325|GO:0006479|GO:0048188|GO:0044267|GO:0006996|GO:0051276|GO:0016571|GO:0006464|GO:0005634|GO:0031981|GO:0018022|GO:0016569|GO:0034968|GO:…	protein-containing complex|cellular process|metabolic process|protein binding|catalytic complex|organic substance metabolic process|nitrogen compound metabolic process|nucleoplasm|cellular metabolic process|methylation|intracellular anatomical structure|methyltransferase complex|histone binding|membrane-bounded organelle|transferase complex|intracellular organelle|protein metabolic process|cellul…	K14963	COMPASS component SWD3[-]	hsa04934	Cushing syndrome - Homo sapiens (human)聽	3:122411846-122416062	59	39	32	174	285	309	0.747165	0.581827	0.466726	2.78948	3.82041	4.59752	0.598573	3.7358	-2.64182	2.02642e-10	1.49226e-08	DOWN
ENSG00000136492	BRIP1	BRCA1 interacting protein C-terminal helicase 1 [Source:HGNC Symbol;Acc:HGNC:20473]	protein_coding	GO:0009987|GO:0050896|GO:0022414|GO:0003824|GO:0032502|GO:0008152|GO:0000003|GO:0023052|GO:0007049|GO:0005515|GO:0007275|GO:0008283|GO:0012505|GO:0008186|GO:0048869|GO:0005737|GO:0051301|GO:0007165|GO:0071704|GO:0048609|GO:0048856|GO:0036094|GO:0009892|GO:0023051|GO:0097367|GO:0016020|GO:0050794|GO:0003006|GO:0006807|GO:0009058|GO:0008094|GO:0007154|GO:0019953|GO:0016787|GO:0005654|GO:0004386|GO:…	cellular process|response to stimulus|reproductive process|catalytic activity|developmental process|metabolic process|reproduction|signaling|cell cycle|protein binding|multicellular organism development|cell population proliferation|endomembrane system|ATPase, acting on RNA|cellular developmental process|cytoplasm|cell division|signal transduction|organic substance metabolic process|multicellular…	K15362	fanconi anemia group J protein[3.6.4.12]	hsa03460|hsa03440	Fanconi anemia pathway - Homo sapiens (human)聽|Homologous recombination - Homo sapiens (human)聽	17:61679139-61863528	118	99	82	447	700	623	0.584188	0.577388	0.467555	2.80146	3.66831	3.62373	0.543044	3.3645	-2.63125	4.30356e-14	7.94376e-12	DOWN
ENSG00000100297	MCM5	minichromosome maintenance complex component 5 [Source:HGNC Symbol;Acc:HGNC:6948]	protein_coding	GO:0032991|GO:0009987|GO:0050896|GO:0003824|GO:0008152|GO:0007049|GO:0005515|GO:0032993|GO:0005737|GO:0051301|GO:0071704|GO:0036094|GO:0097367|GO:0016020|GO:0006807|GO:0009058|GO:0008094|GO:0005829|GO:0016787|GO:0005654|GO:0004386|GO:0043167|GO:0097159|GO:0044237|GO:0042555|GO:0005622|GO:0034641|GO:0046483|GO:1901360|GO:0003678|GO:0043227|GO:0000278|GO:0031261|GO:0000784|GO:0044770|GO:0006139|GO:…	protein-containing complex|cellular process|response to stimulus|catalytic activity|metabolic process|cell cycle|protein binding|protein-DNA complex|cytoplasm|cell division|organic substance metabolic process|small molecule binding|carbohydrate derivative binding|membrane|nitrogen compound metabolic process|biosynthetic process|ATPase, acting on DNA|cytosol|hydrolase activity|nucleoplasm|helicase…	K02209	DNA replication licensing factor MCM5[3.6.4.12]	hsa04110|hsa03030	Cell cycle - Homo sapiens (human)聽|DNA replication - Homo sapiens (human)聽	22:35400134-35425431	388	369	483	2562	2788	1995	2.26876	2.54182	3.25278	18.9646	17.2563	13.7056	2.68779	16.6422	-2.63035	2.50567e-15	5.71557e-13	DOWN
ENSG00000122483	CCDC18	coiled-coil domain containing 18 [Source:HGNC Symbol;Acc:HGNC:30370]	protein_coding	-	-	-	-	-	-	1:93179919-93278730	51	44	54	225	375	287	0.356818	0.362652	0.435127	1.99281	2.77718	2.35915	0.384866	2.37638	-2.62634	1.82369e-11	1.86063e-09	DOWN
ENSG00000058056	USP13	ubiquitin specific peptidase 13 [Source:HGNC Symbol;Acc:HGNC:12611]	protein_coding	GO:0009987|GO:0050896|GO:0003824|GO:0043473|GO:0032502|GO:0008152|GO:0005515|GO:0008283|GO:0048869|GO:0005737|GO:0071704|GO:0050794|GO:0006807|GO:0009058|GO:0005829|GO:0016787|GO:0005654|GO:0043167|GO:0009056|GO:0044237|GO:0048066|GO:0005622|GO:0044877|GO:0009893|GO:0019222|GO:0070628|GO:0034641|GO:0046483|GO:0031647|GO:1901360|GO:0043227|GO:1904288|GO:0019899|GO:1901698|GO:0031325|GO:0032182|GO:…	cellular process|response to stimulus|catalytic activity|pigmentation|developmental process|metabolic process|protein binding|cell population proliferation|cellular developmental process|cytoplasm|organic substance metabolic process|regulation of cellular process|nitrogen compound metabolic process|biosynthetic process|cytosol|hydrolase activity|nucleoplasm|ion binding|catabolic process|cellular …	-	-	-	-	3:179653040-179789401	110	66	91	474	591	494	0.635825	0.449419	0.605814	3.46841	3.61602	3.35483	0.563686	3.47975	-2.62602	3.62052e-13	5.81897e-11	DOWN
ENSG00000177352	CCDC71	coiled-coil domain containing 71 [Source:HGNC Symbol;Acc:HGNC:25760]	protein_coding	-	-	-	-	-	-	3:49162535-49166331	42	42	72	275	318	333	1.25234	1.47532	2.47263	10.3804	10.0369	11.6659	1.73343	10.6944	-2.62515	6.85301e-10	4.47151e-08	DOWN
ENSG00000133119	RFC3	replication factor C subunit 3 [Source:HGNC Symbol;Acc:HGNC:9971]	protein_coding	GO:0032991|GO:0009987|GO:0050896|GO:0044093|GO:0003824|GO:0008152|GO:0023052|GO:0007049|GO:0005515|GO:0005663|GO:0031390|GO:0016740|GO:0007165|GO:0071704|GO:0050790|GO:0051606|GO:0023051|GO:0050794|GO:0006807|GO:0009058|GO:0008094|GO:0007154|GO:0016787|GO:0005654|GO:0004386|GO:0097159|GO:0044237|GO:0043085|GO:0005622|GO:0016887|GO:0009893|GO:0005657|GO:0019222|GO:0042769|GO:0034641|GO:0046483|GO:…	protein-containing complex|cellular process|response to stimulus|positive regulation of molecular function|catalytic activity|metabolic process|signaling|cell cycle|protein binding|DNA replication factor C complex|Ctf18 RFC-like complex|transferase activity|signal transduction|organic substance metabolic process|regulation of catalytic activity|detection of stimulus|regulation of signaling|regula…	K10756	replication factor C subunit 3/5[-]	hsa03420|hsa03030|hsa03430	Nucleotide excision repair - Homo sapiens (human)聽|DNA replication - Homo sapiens (human)聽|Mismatch repair - Homo sapiens (human)聽	13:33818069-33966558	582	348	315	1471	2843	2964	9.09328	6.40529	5.6684	29.095	47.019	54.4095	7.05566	43.5078	-2.62442	7.40697e-14	1.32368e-11	DOWN
ENSG00000171612	SLC25A33	solute carrier family 25 member 33 [Source:HGNC Symbol;Acc:HGNC:29681]	protein_coding	GO:0009987|GO:0050896|GO:0008152|GO:0005215|GO:0023052|GO:0007049|GO:0045927|GO:0008283|GO:0031224|GO:0005737|GO:0007165|GO:0071704|GO:0040008|GO:0016020|GO:0050794|GO:0022857|GO:0006807|GO:0055085|GO:0009058|GO:0007154|GO:0046034|GO:0044237|GO:0005622|GO:0019222|GO:1990542|GO:1903409|GO:0001558|GO:0034641|GO:0046483|GO:0030307|GO:1901360|GO:0005739|GO:0071156|GO:1903578|GO:0016021|GO:0043227|GO:…	cellular process|response to stimulus|metabolic process|transporter activity|signaling|cell cycle|positive regulation of growth|cell population proliferation|intrinsic component of membrane|cytoplasm|signal transduction|organic substance metabolic process|regulation of growth|membrane|regulation of cellular process|transmembrane transporter activity|nitrogen compound metabolic process|transmembra…	-	-	-	-	1:9539465-9585173	34	14	16	82	142	143	0.469792	0.227883	0.254616	1.4343	2.07686	2.32142	0.31743	1.9442	-2.61466	6.56083e-08	2.59264e-06	DOWN
ENSG00000238160	LINC02863	long intergenic non-protein coding RNA 2863 [Source:HGNC Symbol;Acc:HGNC:41290]	lncRNA	-	-	-	-	-	-	5:132419416-132426714	6	3	5	25	23	32	0.273403	0.161037	0.262415	1.44206	1.10932	1.71311	0.232285	1.4215	-2.61344	3.91567e-05	0.000613313	DOWN
ENSG00000164163	ABCE1	ATP binding cassette subfamily E member 1 [Source:HGNC Symbol;Acc:HGNC:69]	protein_coding	GO:0032991|GO:0009987|GO:0098772|GO:0050896|GO:0016032|GO:0003824|GO:0008152|GO:0002376|GO:0044092|GO:0023052|GO:0005515|GO:0031503|GO:0002682|GO:0030234|GO:0005737|GO:0007165|GO:0071704|GO:0050790|GO:0036094|GO:0043086|GO:0009892|GO:0023051|GO:0097367|GO:0016020|GO:0050794|GO:0006807|GO:0009058|GO:0007154|GO:0006955|GO:0004857|GO:0005829|GO:0016787|GO:0043167|GO:0048523|GO:0051641|GO:0097159|GO:…	protein-containing complex|cellular process|molecular function regulator|response to stimulus|viral process|catalytic activity|metabolic process|immune system process|negative regulation of molecular function|signaling|protein binding|protein-containing complex localization|regulation of immune system process|enzyme regulator activity|cytoplasm|signal transduction|organic substance metabolic proc…	-	-	-	-	4:145098288-145129524	716	472	508	2281	3863	3728	4.39202	3.41079	3.58894	17.7127	25.0827	26.8674	3.79725	23.2209	-2.6124	3.02196e-16	8.1526e-14	DOWN
ENSG00000137331	IER3	immediate early response 3 [Source:HGNC Symbol;Acc:HGNC:5392]	protein_coding	GO:0009987|GO:0050896|GO:0032502|GO:0023052|GO:0005515|GO:0009653|GO:0031224|GO:0005737|GO:0007165|GO:0048856|GO:0023051|GO:0016020|GO:0050794|GO:0007154|GO:0005829|GO:0048523|GO:0005622|GO:0008219|GO:0010646|GO:0060548|GO:0010941|GO:0035556|GO:0016021|GO:0043227|GO:0012501|GO:0043229|GO:0080135|GO:0009966|GO:0006974|GO:1902531|GO:0048017|GO:0043231|GO:0043067|GO:0006915|GO:2001020|GO:0043069|GO:…	cellular process|response to stimulus|developmental process|signaling|protein binding|anatomical structure morphogenesis|intrinsic component of membrane|cytoplasm|signal transduction|anatomical structure development|regulation of signaling|membrane|regulation of cellular process|cell communication|cytosol|negative regulation of cellular process|intracellular anatomical structure|cell death|regula…	-	-	-	-	6:30743199-30744548	18	36	26	20	209	260	0.371583	0.875465	0.618165	0.522647	4.56687	6.30587	0.621738	3.79846	-2.61104	0.000425131	0.00443087	DOWN
ENSG00000263843	AC022211.2	novel transcript, antisense to SLC25A19	lncRNA	-	-	-	-	-	-	17:75271369-75273895	10	2	27	74	91	64	0.173781	0.040945	0.540414	1.62796	1.67397	1.30674	0.251713	1.53622	-2.60954	0.00021797	0.00255348	DOWN
ENSG00000151835	SACS	sacsin molecular chaperone [Source:HGNC Symbol;Acc:HGNC:10519]	protein_coding	GO:0009987|GO:0005515|GO:0005737|GO:0050794|GO:0048523|GO:0042995|GO:0036477|GO:0005622|GO:0044877|GO:0006457|GO:0070628|GO:0031072|GO:0120025|GO:0005739|GO:0043227|GO:0043229|GO:0016043|GO:0097447|GO:0051128|GO:0051087|GO:0043005|GO:0090083|GO:0043231|GO:0030544|GO:0090084|GO:0022607|GO:0030425|GO:0070852|GO:0005634|GO:0070841|GO:0030424	cellular process|protein binding|cytoplasm|regulation of cellular process|negative regulation of cellular process|cell projection|somatodendritic compartment|intracellular anatomical structure|protein-containing complex binding|protein folding|proteasome binding|heat shock protein binding|plasma membrane bounded cell projection|mitochondrion|membrane-bounded organelle|intracellular organelle|cell…	-	-	-	-	13:23328826-23433740	124	113	123	684	822	590	0.213813	0.229539	0.24427	1.49306	1.50032	1.19527	0.229208	1.39622	-2.6068	3.19272e-14	5.97187e-12	DOWN
ENSG00000161981	SNRNP25	small nuclear ribonucleoprotein U11/U12 subunit 25 [Source:HGNC Symbol;Acc:HGNC:14161]	protein_coding	GO:0032991|GO:0009987|GO:0008152|GO:0005515|GO:0005737|GO:0071704|GO:0005576|GO:1990904|GO:0006807|GO:0005829|GO:0005654|GO:0044237|GO:0005622|GO:0045171|GO:0034641|GO:0046483|GO:1901360|GO:0043227|GO:0005681|GO:0006139|GO:0043229|GO:0006725|GO:0043170|GO:0043231|GO:0005689|GO:0010467|GO:0005634|GO:0006396|GO:0016070|GO:0031981|GO:0008380|GO:0006397|GO:0016071|GO:0000398|GO:0000375	protein-containing complex|cellular process|metabolic process|protein binding|cytoplasm|organic substance metabolic process|extracellular region|ribonucleoprotein complex|nitrogen compound metabolic process|cytosol|nucleoplasm|cellular metabolic process|intracellular anatomical structure|intercellular bridge|cellular nitrogen compound metabolic process|heterocycle metabolic process|organic cyclic…	-	-	-	-	16:53828-57669	91	81	51	299	520	475	0.956825	1.00332	0.617608	3.97988	5.78753	5.86792	0.859251	5.21178	-2.60062	8.07252e-12	9.13269e-10	DOWN
ENSG00000132773	TOE1	target of EGR1, exonuclease [Source:HGNC Symbol;Acc:HGNC:15954]	protein_coding	GO:0009987|GO:0003824|GO:0008152|GO:0005515|GO:0005737|GO:0071704|GO:0006807|GO:0016787|GO:0005654|GO:0043167|GO:0097159|GO:0044237|GO:0005622|GO:0016604|GO:0016607|GO:0034641|GO:0046483|GO:1901360|GO:0043227|GO:0006139|GO:0043229|GO:0043169|GO:0015030|GO:0006725|GO:0016788|GO:0003676|GO:0043170|GO:0046872|GO:0043231|GO:0004518|GO:0003723|GO:0004540|GO:0010467|GO:0017069|GO:0005730|GO:0004527|GO:…	cellular process|catalytic activity|metabolic process|protein binding|cytoplasm|organic substance metabolic process|nitrogen compound metabolic process|hydrolase activity|nucleoplasm|ion binding|organic cyclic compound binding|cellular metabolic process|intracellular anatomical structure|nuclear body|nuclear speck|cellular nitrogen compound metabolic process|heterocycle metabolic process|organic …	-	-	-	-	1:45340052-45343973	36	22	17	106	200	126	0.457634	0.32946	0.248891	1.70581	2.6912	1.88185	0.345328	2.09296	-2.5995	1.19204e-08	5.67829e-07	DOWN
ENSG00000115946	PNO1	partner of NOB1 homolog [Source:HGNC Symbol;Acc:HGNC:32790]	protein_coding	GO:0005515|GO:0005737|GO:0005829|GO:0005654|GO:0097159|GO:0005622|GO:0043227|GO:0043229|GO:0003676|GO:0043231|GO:0003723|GO:0005730|GO:0005634|GO:0031981	protein binding|cytoplasm|cytosol|nucleoplasm|organic cyclic compound binding|intracellular anatomical structure|membrane-bounded organelle|intracellular organelle|nucleic acid binding|intracellular membrane-bounded organelle|RNA binding|nucleolus|nucleus|nuclear lumen	-	-	-	-	2:68157888-68176238	154	92	87	393	825	702	2.59847	1.82872	1.6907	8.39454	14.7349	13.9165	2.0393	12.3487	-2.59821	5.82286e-12	6.80717e-10	DOWN
ENSG00000257199	AC025161.1	RAN binding protein 1 (RANBP1) pseudogene	processed_pseudogene	-	-	-	-	-	-	12:76984079-76984669	7	0	4	8	19	34	0.632515	0	0.41633	0.915141	1.81736	3.60965	0.349615	2.11405	-2.59617	0.00388704	0.0264834	DOWN
ENSG00000101695	RNF125	ring finger protein 125 [Source:HGNC Symbol;Acc:HGNC:21150]	protein_coding	GO:0032991|GO:0009987|GO:0050896|GO:0003824|GO:0008152|GO:0002376|GO:0023052|GO:0005515|GO:0012505|GO:0002682|GO:0016740|GO:0005737|GO:0007165|GO:0071704|GO:0009892|GO:0023051|GO:0016020|GO:0050794|GO:0006807|GO:0007154|GO:0006955|GO:0098796|GO:0043167|GO:0048523|GO:0001816|GO:0009056|GO:0044237|GO:0051707|GO:0005622|GO:0002683|GO:0019222|GO:0009968|GO:0005783|GO:0010646|GO:0019787|GO:0002250|GO:…	protein-containing complex|cellular process|response to stimulus|catalytic activity|metabolic process|immune system process|signaling|protein binding|endomembrane system|regulation of immune system process|transferase activity|cytoplasm|signal transduction|organic substance metabolic process|negative regulation of metabolic process|regulation of signaling|membrane|regulation of cellular process|n…	K12170	E3 ubiquitin-protein ligase RNF125[2.3.2.27]	hsa04622	RIG-I-like receptor signaling pathway - Homo sapiens (human)聽	18:32018825-32073219	23	84	9	232	254	199	0.170641	0.734176	0.0769026	2.17899	1.99476	1.73464	0.32724	1.96946	-2.58938	5.32611e-05	0.000794865	DOWN
ENSG00000132768	DPH2	diphthamide biosynthesis 2 [Source:HGNC Symbol;Acc:HGNC:3004]	protein_coding	GO:0009987|GO:0003824|GO:0008152|GO:0005515|GO:0016740|GO:0005737|GO:0071704|GO:0050794|GO:0006807|GO:0009058|GO:0005829|GO:0044237|GO:0005622|GO:0019222|GO:0034641|GO:0019538|GO:0051171|GO:0044260|GO:0016765|GO:0044249|GO:0031323|GO:0043170|GO:0036211|GO:0034645|GO:0043603|GO:0032268|GO:0006518|GO:0051246|GO:0090560|GO:0010468|GO:0017183|GO:0044267|GO:0010467|GO:0006417|GO:0043604|GO:0006414|GO:…	cellular process|catalytic activity|metabolic process|protein binding|transferase activity|cytoplasm|organic substance metabolic process|regulation of cellular process|nitrogen compound metabolic process|biosynthetic process|cytosol|cellular metabolic process|intracellular anatomical structure|regulation of metabolic process|cellular nitrogen compound metabolic process|protein metabolic process|r…	-	-	-	-	1:43970000-43973369	42	65	39	291	343	214	0.183547	0.334638	0.196296	1.6099	1.58669	1.09878	0.23816	1.43179	-2.58781	7.91452e-10	5.06981e-08	DOWN
ENSG00000138778	CENPE	centromere protein E [Source:HGNC Symbol;Acc:HGNC:1856]	protein_coding	GO:0003774|GO:0009987|GO:0044093|GO:0003824|GO:0032502|GO:0008152|GO:0002376|GO:0007049|GO:0005515|GO:0007275|GO:0043515|GO:0016740|GO:0005737|GO:0051301|GO:0071704|GO:0051233|GO:0030496|GO:0050790|GO:0048856|GO:0016192|GO:0036094|GO:0097367|GO:0016020|GO:0050794|GO:0006807|GO:0005829|GO:0005654|GO:0043167|GO:0051641|GO:0097159|GO:0044237|GO:0043085|GO:0005622|GO:0003777|GO:0007017|GO:0009893|GO:…	cytoskeletal motor activity|cellular process|positive regulation of molecular function|catalytic activity|developmental process|metabolic process|immune system process|cell cycle|protein binding|multicellular organism development|kinetochore binding|transferase activity|cytoplasm|cell division|organic substance metabolic process|spindle midzone|midbody|regulation of catalytic activity|anatomical …	-	-	-	-	4:103105349-103198445	264	209	326	1590	1646	1334	1.17596	1.09672	1.67246	8.96586	7.76096	6.98138	1.31505	7.90273	-2.58724	4.72197e-14	8.6591e-12	DOWN
ENSG00000066926	FECH	ferrochelatase [Source:HGNC Symbol;Acc:HGNC:3647]	protein_coding	GO:0009987|GO:0050896|GO:0003824|GO:0008152|GO:0005515|GO:0005737|GO:0071704|GO:0016020|GO:0006807|GO:0009058|GO:0016829|GO:0043167|GO:0044237|GO:0005622|GO:0051536|GO:0034641|GO:0046685|GO:0046483|GO:0042493|GO:0009314|GO:1901360|GO:0005739|GO:0043227|GO:0009725|GO:0004325|GO:0043229|GO:0043169|GO:0006725|GO:0010033|GO:0031090|GO:0010035|GO:0006091|GO:0042168|GO:0044249|GO:0009636|GO:0014070|GO:…	cellular process|response to stimulus|catalytic activity|metabolic process|protein binding|cytoplasm|organic substance metabolic process|membrane|nitrogen compound metabolic process|biosynthetic process|lyase activity|ion binding|cellular metabolic process|intracellular anatomical structure|iron-sulfur cluster binding|cellular nitrogen compound metabolic process|response to arsenic-containing sub…	K01772	protoporphyrin/coproporphyrin ferrochelatase[4.99.1.1 4.99.1.9]	hsa01100|hsa01240|hsa00860	Metabolic pathways - Homo sapiens (human)聽|Biosynthesis of cofactors - Homo sapiens (human)聽|Porphyrin and chlorophyll metabolism - Homo sapiens (human)聽	18:57544377-57586702	165	131	151	643	961	960	0.431137	0.403242	0.454423	2.12692	2.65799	2.94714	0.429601	2.57735	-2.58482	8.9418e-15	1.91512e-12	DOWN
ENSG00000167553	TUBA1C	tubulin alpha 1c [Source:HGNC Symbol;Acc:HGNC:20768]	protein_coding	GO:0009987|GO:0003824|GO:0005198|GO:0007049|GO:0005515|GO:0005737|GO:0051301|GO:0036094|GO:0097367|GO:0016787|GO:0005200|GO:0043167|GO:0051641|GO:0097159|GO:0005622|GO:0007017|GO:0051649|GO:0043227|GO:0000278|GO:0043229|GO:0000226|GO:0000166|GO:0016043|GO:0016817|GO:0046907|GO:0017076|GO:0035639|GO:0043231|GO:0099512|GO:0030705|GO:0031982|GO:0016818|GO:0006996|GO:0032555|GO:0007010|GO:0005634|GO:…	cellular process|catalytic activity|structural molecule activity|cell cycle|protein binding|cytoplasm|cell division|small molecule binding|carbohydrate derivative binding|hydrolase activity|structural constituent of cytoskeleton|ion binding|cellular localization|organic cyclic compound binding|intracellular anatomical structure|microtubule-based process|establishment of localization in cell|membr…	K07374	tubulin alpha[-]	hsa05022|hsa05010|hsa05014|hsa05016|hsa05020|hsa05012|hsa05132|hsa05130|hsa04530|hsa04145|hsa04210|hsa04540	Pathways of neurodegeneration - multiple diseases - Homo sapiens (human)聽|Alzheimer disease - Homo sapiens (human)聽|Amyotrophic lateral sclerosis - Homo sapiens (human)聽|Huntington disease - Homo sapiens (human)聽|Prion disease - Homo sapiens (human)聽|Parkinson disease - Homo sapiens (human)聽|Salmonella infection - Homo sapiens (human)聽|Pathogenic Escherichia coli infection - Homo sapiens (human)聽…	12:49188736-49274600	5854	4086	2605	14098	28419	28682	32.2659	26.5309	16.5367	98.3686	165.805	185.737	25.1112	149.97	-2.57828	8.57554e-13	1.24859e-10	DOWN
ENSG00000104147	OIP5	Opa interacting protein 5 [Source:HGNC Symbol;Acc:HGNC:20300]	protein_coding	GO:0009987|GO:0007049|GO:0005515|GO:0051301|GO:0007154|GO:0005654|GO:0043167|GO:0005622|GO:0000785|GO:0016604|GO:0007059|GO:0016607|GO:0042802|GO:0043227|GO:0043229|GO:0043169|GO:0015030|GO:0000775|GO:0016043|GO:0046872|GO:0043231|GO:0006325|GO:0022607|GO:0043933|GO:0006996|GO:0031497|GO:0034728|GO:0051276|GO:0010369|GO:0006333|GO:0006338|GO:0005694|GO:0005634|GO:0031981|GO:0065003|GO:0034724|GO:…	cellular process|cell cycle|protein binding|cell division|cell communication|nucleoplasm|ion binding|intracellular anatomical structure|chromatin|nuclear body|chromosome segregation|nuclear speck|identical protein binding|membrane-bounded organelle|intracellular organelle|cation binding|Cajal body|chromosome, centromeric region|cellular component organization|metal ion binding|intracellular membr…	-	-	-	-	15:41309273-41332591	189	123	105	403	890	1072	6.56685	5.03459	4.20183	17.7259	32.7329	43.7612	5.26776	31.4067	-2.57581	1.29054e-10	1.0086e-08	DOWN
ENSG00000257405	AC079600.1	CDGSH iron sulfur domain pseudogene	processed_pseudogene	-	-	-	-	-	-	12:42636815-42637111	7	4	0	11	28	22	1.25864	0.847299	0	2.50379	5.3292	4.64767	0.70198	4.16022	-2.56716	0.00127812	0.0108767	DOWN
ENSG00000259746	HSPE1P3	heat shock protein family E (Hsp10) member 1 pseudogene 3 [Source:HGNC Symbol;Acc:HGNC:49322]	processed_pseudogene	-	-	-	-	-	-	15:90634725-90635033	1	4	3	5	15	27	0.172775	0.814394	0.597075	1.09387	2.74412	5.48251	0.528081	3.10683	-2.55661	0.00396886	0.0269688	DOWN
ENSG00000285600	AC023593.1	Novel transcript, antisense to MCM2	lncRNA	-	-	-	-	-	-	3:127620106-127629049	99	85	33	359	367	465	1.90247	1.92426	0.730385	8.73342	7.46529	10.4986	1.51904	8.89911	-2.5505	2.91255e-09	1.61817e-07	DOWN
ENSG00000047621	C12orf4	chromosome 12 open reading frame 4 [Source:HGNC Symbol;Acc:HGNC:1184]	protein_coding	GO:0009987|GO:0050896|GO:0002376|GO:0005515|GO:0045321|GO:0002682|GO:0005737|GO:0016192|GO:0050794|GO:0006955|GO:0001775|GO:0051641|GO:0005622|GO:0002684|GO:0051649|GO:0032940|GO:0050865|GO:0002263|GO:0051049|GO:0060627|GO:0006887|GO:0051640|GO:0051656|GO:0050776|GO:0002274|GO:0043299|GO:0002443|GO:0060341|GO:0002366|GO:0043304|GO:0017157|GO:0043303|GO:0045055|GO:0046903|GO:0045576|GO:0033003|GO:…	cellular process|response to stimulus|immune system process|protein binding|leukocyte activation|regulation of immune system process|cytoplasm|vesicle-mediated transport|regulation of cellular process|immune response|cell activation|cellular localization|intracellular anatomical structure|positive regulation of immune system process|establishment of localization in cell|secretion by cell|regulati…	-	-	-	-	12:4487735-4538508	61	97	116	503	573	473	0.494253	0.925877	1.0825	5.15934	4.91442	4.50275	0.83421	4.85884	-2.54213	2.26137e-10	1.64798e-08	DOWN
ENSG00000168906	MAT2A	methionine adenosyltransferase 2A [Source:HGNC Symbol;Acc:HGNC:6904]	protein_coding	GO:0032991|GO:0009987|GO:0050896|GO:0003824|GO:0008152|GO:0005515|GO:0016740|GO:0005737|GO:1902494|GO:0071704|GO:0044281|GO:0036094|GO:0097367|GO:0009058|GO:0005829|GO:0043167|GO:0097159|GO:0044237|GO:0032259|GO:0005622|GO:0006730|GO:0046500|GO:0048269|GO:0042802|GO:0006790|GO:1990234|GO:0043169|GO:0010033|GO:0000166|GO:0016043|GO:0016765|GO:0044249|GO:0046872|GO:0017076|GO:0035639|GO:0071310|GO:…	protein-containing complex|cellular process|response to stimulus|catalytic activity|metabolic process|protein binding|transferase activity|cytoplasm|catalytic complex|organic substance metabolic process|small molecule metabolic process|small molecule binding|carbohydrate derivative binding|biosynthetic process|cytosol|ion binding|organic cyclic compound binding|cellular metabolic process|methylat…	K00789	S-adenosylmethionine synthetase[2.5.1.6]	hsa01100|hsa01240|hsa01230|hsa00270	Metabolic pathways - Homo sapiens (human)聽|Biosynthesis of cofactors - Homo sapiens (human)聽|Biosynthesis of amino acids - Homo sapiens (human)聽|Cysteine and methionine metabolism - Homo sapiens (human)聽	2:85539168-85545281	640	795	324	1767	4566	3643	5.50996	8.06302	3.21266	19.2581	41.6105	36.849	5.59521	32.5725	-2.54139	1.40387e-10	1.08209e-08	DOWN
ENSG00000213160	KLHL23	kelch like family member 23 [Source:HGNC Symbol;Acc:HGNC:27506]	protein_coding	GO:0005515	protein binding	-	-	-	-	2:169694488-169776989	53	23	90	218	335	369	0.366675	0.187456	0.717135	1.9093	2.45331	2.99939	0.423755	2.454	-2.53383	1.03786e-06	2.82438e-05	DOWN
ENSG00000138074	SLC5A6	solute carrier family 5 member 6 [Source:HGNC Symbol;Acc:HGNC:11041]	protein_coding	GO:0009987|GO:0008152|GO:0005215|GO:0045178|GO:0031224|GO:0071944|GO:0071704|GO:0044281|GO:0016020|GO:0022857|GO:0006807|GO:0055085|GO:0045177|GO:0042995|GO:0044237|GO:0098739|GO:0006766|GO:0034641|GO:0046483|GO:0120025|GO:1901360|GO:0035461|GO:0015075|GO:0006790|GO:0016021|GO:0043227|GO:0005342|GO:0006575|GO:0005903|GO:0034220|GO:0006082|GO:0031090|GO:0031226|GO:0009925|GO:0042887|GO:0090482|GO:…	cellular process|metabolic process|transporter activity|basal part of cell|intrinsic component of membrane|cell periphery|organic substance metabolic process|small molecule metabolic process|membrane|transmembrane transporter activity|nitrogen compound metabolic process|transmembrane transport|apical part of cell|cell projection|cellular metabolic process|import across plasma membrane|vitamin met…	K14386	solute carrier family 5 (sodium-dependent multivitamin transporter), member 6[-]	hsa04977	Vitamin digestion and absorption - Homo sapiens (human)聽	2:27199587-27212958	83	74	81	458	495	357	0.4038	0.424112	0.45386	2.82071	2.54912	2.04058	0.427257	2.47014	-2.53142	6.14121e-12	7.12e-10	DOWN
ENSG00000105996	HOXA2	homeobox A2 [Source:HGNC Symbol;Acc:HGNC:5103]	protein_coding	GO:0009987|GO:0050896|GO:0032502|GO:0008152|GO:0040011|GO:0009653|GO:0007275|GO:0007389|GO:0048869|GO:0050793|GO:0071704|GO:0001503|GO:0048856|GO:0009892|GO:0050794|GO:0006807|GO:0009058|GO:0005654|GO:0048523|GO:0097159|GO:0044237|GO:0005622|GO:0003700|GO:0009893|GO:0000790|GO:0019222|GO:0045165|GO:0034641|GO:0046483|GO:0009890|GO:0048598|GO:1901360|GO:0021546|GO:0030902|GO:0043227|GO:0009887|GO:…	cellular process|response to stimulus|developmental process|metabolic process|locomotion|anatomical structure morphogenesis|multicellular organism development|pattern specification process|cellular developmental process|regulation of developmental process|organic substance metabolic process|ossification|anatomical structure development|negative regulation of metabolic process|regulation of cellul…	-	-	-	-	7:27100354-27102686	50	24	31	171	200	196	0.725782	0.410407	0.518262	3.14228	3.07304	3.34269	0.551484	3.186	-2.53036	2.27604e-09	1.29795e-07	DOWN
ENSG00000138346	DNA2	DNA replication helicase/nuclease 2 [Source:HGNC Symbol;Acc:HGNC:2939]	protein_coding	GO:0032991|GO:0009987|GO:0050896|GO:0003824|GO:0008152|GO:0023052|GO:0007049|GO:0005515|GO:0005737|GO:1902494|GO:0007165|GO:0071704|GO:0036094|GO:0023051|GO:0097367|GO:0050794|GO:0006807|GO:0009058|GO:0008094|GO:0007154|GO:0016787|GO:0005654|GO:0004386|GO:0043167|GO:0048523|GO:0009056|GO:0097159|GO:0044237|GO:0005622|GO:0016887|GO:0009893|GO:0009295|GO:0019222|GO:0051536|GO:0034641|GO:0046483|GO:…	protein-containing complex|cellular process|response to stimulus|catalytic activity|metabolic process|signaling|cell cycle|protein binding|cytoplasm|catalytic complex|signal transduction|organic substance metabolic process|small molecule binding|regulation of signaling|carbohydrate derivative binding|regulation of cellular process|nitrogen compound metabolic process|biosynthetic process|ATPase, a…	K10742	DNA replication ATP-dependent helicase Dna2[3.6.4.12]	hsa03030	DNA replication - Homo sapiens (human)聽	10:68414064-68472121	220	180	140	713	1217	1052	1.71615	1.65413	1.2578	7.04094	10.049	9.64156	1.54269	8.91049	-2.53006	2.3213e-14	4.43053e-12	DOWN
ENSG00000168078	PBK	PDZ binding kinase [Source:HGNC Symbol;Acc:HGNC:18282]	protein_coding	GO:0009987|GO:0050896|GO:0003824|GO:0008152|GO:0023052|GO:0007049|GO:0005515|GO:0016740|GO:0007165|GO:0071704|GO:0036094|GO:0009892|GO:0023051|GO:0097367|GO:0050794|GO:0006807|GO:0007154|GO:0043167|GO:0048523|GO:0009056|GO:0097159|GO:0044237|GO:0005622|GO:0019222|GO:0009968|GO:0009895|GO:0010646|GO:0009314|GO:0035556|GO:0043227|GO:0000278|GO:0043229|GO:0019538|GO:0080135|GO:0000166|GO:0051171|GO:…	cellular process|response to stimulus|catalytic activity|metabolic process|signaling|cell cycle|protein binding|transferase activity|signal transduction|organic substance metabolic process|small molecule binding|negative regulation of metabolic process|regulation of signaling|carbohydrate derivative binding|regulation of cellular process|nitrogen compound metabolic process|cell communication|ion …	-	-	-	-	8:27809624-27838082	579	366	258	1146	2290	3117	9.09163	6.77027	4.66589	22.7801	38.0625	57.5041	6.8426	39.4489	-2.52737	1.53683e-10	1.16538e-08	DOWN
ENSG00000183684	ALYREF	Aly/REF export factor [Source:HGNC Symbol;Acc:HGNC:19071]	protein_coding	GO:0005654|GO:0097159|GO:0005622|GO:0016604|GO:0016607|GO:0043227|GO:0043229|GO:0003676|GO:0043231|GO:0003723|GO:0005634|GO:0031981	nucleoplasm|organic cyclic compound binding|intracellular anatomical structure|nuclear body|nuclear speck|membrane-bounded organelle|intracellular organelle|nucleic acid binding|intracellular membrane-bounded organelle|RNA binding|nucleus|nuclear lumen	K12881	THO complex subunit 4[-]	hsa05168|hsa05014|hsa03013|hsa03040|hsa03015	Herpes simplex virus 1 infection - Homo sapiens (human)聽|Amyotrophic lateral sclerosis - Homo sapiens (human)聽|RNA transport - Homo sapiens (human)聽|Spliceosome - Homo sapiens (human)聽|mRNA surveillance pathway - Homo sapiens (human)聽	17:81887835-81891586	306	278	324	1616	1689	1675	8.24911	8.8286	10.0596	55.1486	48.1963	53.0516	9.04578	52.1322	-2.52686	8.75666e-16	2.17421e-13	DOWN
ENSG00000168268	NT5DC2	5'-nucleotidase domain containing 2 [Source:HGNC Symbol;Acc:HGNC:25717]	protein_coding	GO:0009987|GO:0003824|GO:0008152|GO:0016787|GO:0043167|GO:0044237|GO:0043169|GO:0016788|GO:0046872|GO:0042578|GO:0006796|GO:0016311|GO:0016791|GO:0008252|GO:0008253	cellular process|catalytic activity|metabolic process|hydrolase activity|ion binding|cellular metabolic process|cation binding|hydrolase activity, acting on ester bonds|metal ion binding|phosphoric ester hydrolase activity|phosphate-containing compound metabolic process|dephosphorylation|phosphatase activity|nucleotidase activity|5'-nucleotidase activity	-	-	-	-	3:52524385-52535054	136	150	105	518	881	770	0.787133	1.02274	0.699925	3.79531	5.39739	5.23599	0.836598	4.80956	-2.5233	2.91403e-13	4.75343e-11	DOWN
ENSG00000117593	DARS2	aspartyl-tRNA synthetase 2, mitochondrial [Source:HGNC Symbol;Acc:HGNC:25538]	protein_coding	GO:0009987|GO:0003824|GO:0008152|GO:0005515|GO:0005737|GO:0071704|GO:0044281|GO:0036094|GO:0097367|GO:0006807|GO:0009058|GO:0016874|GO:0005654|GO:0043167|GO:0097159|GO:0044237|GO:0005622|GO:0034641|GO:0046483|GO:1901360|GO:0005739|GO:0042802|GO:0043227|GO:0006139|GO:0043229|GO:0019538|GO:0006082|GO:0046983|GO:0006725|GO:0000166|GO:0006520|GO:0044260|GO:0003676|GO:0044249|GO:0043170|GO:0034645|GO:…	cellular process|catalytic activity|metabolic process|protein binding|cytoplasm|organic substance metabolic process|small molecule metabolic process|small molecule binding|carbohydrate derivative binding|nitrogen compound metabolic process|biosynthetic process|ligase activity|nucleoplasm|ion binding|organic cyclic compound binding|cellular metabolic process|intracellular anatomical structure|cell…	K01876	aspartyl-tRNA synthetase[6.1.1.12]	hsa00970	Aminoacyl-tRNA biosynthesis - Homo sapiens (human)聽	1:173824653-173858808	303	209	416	1656	1840	1575	0.790835	0.642617	1.25051	5.47156	5.08346	4.82972	0.894655	5.12825	-2.51906	2.67316e-12	3.45626e-10	DOWN
ENSG00000279673	AC092919.2	TEC	TEC	-	-	-	-	-	-	3:171460612-171462256	21	15	4	58	65	90	0.681731	0.573665	0.149575	2.38365	2.23367	3.43276	0.468324	2.68336	-2.51846	6.70883e-06	0.000137394	DOWN
ENSG00000164338	UTP15	UTP15 small subunit processome component [Source:HGNC Symbol;Acc:HGNC:25758]	protein_coding	GO:0009987|GO:0008152|GO:0001650|GO:0005515|GO:0012505|GO:0005737|GO:0071704|GO:0050794|GO:0006807|GO:0009058|GO:0005654|GO:0097159|GO:0044237|GO:0005622|GO:0009893|GO:0019222|GO:0005783|GO:0034641|GO:0046483|GO:1901360|GO:0043227|GO:0031325|GO:0006139|GO:0043229|GO:0006725|GO:0051173|GO:0051171|GO:0044260|GO:0003676|GO:0044249|GO:0031323|GO:0043170|GO:0034645|GO:0043231|GO:0051252|GO:0022613|GO:…	cellular process|metabolic process|fibrillar center|protein binding|endomembrane system|cytoplasm|organic substance metabolic process|regulation of cellular process|nitrogen compound metabolic process|biosynthetic process|nucleoplasm|organic cyclic compound binding|cellular metabolic process|intracellular anatomical structure|positive regulation of metabolic process|regulation of metabolic proces…	K14549	U3 small nucleolar RNA-associated protein 15[-]	hsa03008	Ribosome biogenesis in eukaryotes - Homo sapiens (human)聽	5:73565443-73583380	141	87	81	435	773	475	0.641827	0.466531	0.424652	2.50666	3.72457	2.54033	0.511003	2.92385	-2.51647	1.22107e-11	1.29282e-09	DOWN
ENSG00000198331	HYLS1	HYLS1 centriolar and ciliogenesis associated [Source:HGNC Symbol;Acc:HGNC:26558]	protein_coding	GO:0009987|GO:0005515|GO:0071944|GO:0005737|GO:0016020|GO:0005815|GO:0005829|GO:0042995|GO:0005622|GO:0120025|GO:0005814|GO:0043227|GO:0043229|GO:0005813|GO:0016043|GO:0005886|GO:0030030|GO:0043231|GO:0005929|GO:0022607|GO:0006996|GO:0044782|GO:0030031|GO:0120036|GO:0005634|GO:0005856|GO:0070925|GO:0097730|GO:0015630|GO:0060271	cellular process|protein binding|cell periphery|cytoplasm|membrane|microtubule organizing center|cytosol|cell projection|intracellular anatomical structure|plasma membrane bounded cell projection|centriole|membrane-bounded organelle|intracellular organelle|centrosome|cellular component organization|plasma membrane|cell projection organization|intracellular membrane-bounded organelle|cilium|cellul…	-	-	-	-	11:125883614-125900646	79	61	59	255	394	432	0.84989	0.773092	0.731039	3.47286	4.48676	5.46035	0.784674	4.47332	-2.51118	4.06548e-11	3.64426e-09	DOWN
ENSG00000233834	AC005083.1	novel transcript	lncRNA	-	-	-	-	-	-	7:20217577-20221700	11	11	0	18	56	46	0.326162	0.384248	0	0.675657	1.75769	1.60254	0.236803	1.3453	-2.50616	0.000896622	0.00817566	DOWN
ENSG00000198042	MAK16	MAK16 homolog [Source:HGNC Symbol;Acc:HGNC:13703]	protein_coding	GO:0032991|GO:0009987|GO:0008152|GO:0005515|GO:0071704|GO:1990904|GO:0006807|GO:0097159|GO:0044237|GO:0005622|GO:0034641|GO:0046483|GO:1901360|GO:0043227|GO:0030684|GO:0006139|GO:0043229|GO:0006725|GO:0003676|GO:0043170|GO:0030687|GO:0043231|GO:0022613|GO:0003723|GO:0010467|GO:0005730|GO:0042273|GO:0005634|GO:0006396|GO:0016070|GO:0031981|GO:0042254|GO:0034470|GO:0006364|GO:0000470|GO:0000460|GO:…	protein-containing complex|cellular process|metabolic process|protein binding|organic substance metabolic process|ribonucleoprotein complex|nitrogen compound metabolic process|organic cyclic compound binding|cellular metabolic process|intracellular anatomical structure|cellular nitrogen compound metabolic process|heterocycle metabolic process|organic cyclic compound metabolic process|membrane-bou…	-	-	-	-	8:33485182-33501262	212	111	130	580	1038	820	2.21861	1.36845	1.56689	7.68387	11.4985	10.0822	1.71799	9.75486	-2.5054	2.15212e-12	2.80145e-10	DOWN
ENSG00000127920	GNG11	G protein subunit gamma 11 [Source:HGNC Symbol;Acc:HGNC:4403]	protein_coding	GO:0032991|GO:0009987|GO:0050896|GO:0003824|GO:0023052|GO:0005515|GO:0071944|GO:0005737|GO:1902494|GO:0007165|GO:0031680|GO:0016020|GO:0050794|GO:0007154|GO:0016787|GO:0098796|GO:0005622|GO:0019898|GO:0019897|GO:0031234|GO:0007186|GO:0016817|GO:0098797|GO:0031681|GO:0098562|GO:0005886|GO:0009898|GO:0016818|GO:0005834|GO:0016462|GO:0017111|GO:0003924	protein-containing complex|cellular process|response to stimulus|catalytic activity|signaling|protein binding|cell periphery|cytoplasm|catalytic complex|signal transduction|G-protein beta/gamma-subunit complex|membrane|regulation of cellular process|cell communication|hydrolase activity|membrane protein complex|intracellular anatomical structure|extrinsic component of membrane|extrinsic component…	K04546	guanine nucleotide-binding protein G(I)/G(S)/G(O) subunit gamma-11[-]	hsa05200|hsa04151|hsa04014|hsa05163|hsa05170|hsa05167|hsa04062|hsa05034|hsa04723|hsa04371|hsa04728|hsa04926|hsa04726|hsa04724|hsa04725|hsa04713|hsa05032|hsa04727	Pathways in cancer - Homo sapiens (human)聽|PI3K-Akt signaling pathway - Homo sapiens (human)聽|Ras signaling pathway - Homo sapiens (human)聽|Human cytomegalovirus infection - Homo sapiens (human)聽|Human immunodeficiency virus 1 infection - Homo sapiens (human)聽|Kaposi sarcoma-associated herpesvirus infection - Homo sapiens (human)聽|Chemokine signaling pathway - Homo sapiens (human)聽|Alcoholism - H…	7:93921735-93928610	42	19	13	60	187	150	0.742944	0.395935	0.264855	1.34358	3.50143	3.11742	0.467911	2.65414	-2.50394	4.93322e-06	0.000105416	DOWN
ENSG00000111845	PAK1IP1	PAK1 interacting protein 1 [Source:HGNC Symbol;Acc:HGNC:20882]	protein_coding	GO:0009987|GO:0050896|GO:0032502|GO:0023052|GO:0005515|GO:0008283|GO:0007165|GO:0048856|GO:0023051|GO:0050794|GO:0007154|GO:0048523|GO:0005622|GO:0009968|GO:0010646|GO:0035556|GO:0043227|GO:0043229|GO:0060021|GO:0009966|GO:1902531|GO:0043231|GO:0022613|GO:0072331|GO:0005730|GO:0042273|GO:0005634|GO:0031981|GO:0042254|GO:1901796	cellular process|response to stimulus|developmental process|signaling|protein binding|cell population proliferation|signal transduction|anatomical structure development|regulation of signaling|regulation of cellular process|cell communication|negative regulation of cellular process|intracellular anatomical structure|negative regulation of signal transduction|regulation of cell communication|intra…	-	-	-	-	6:10694972-10709782	169	116	86	377	832	792	5.92592	4.79172	3.47312	16.7347	30.881	32.6283	4.73025	26.748	-2.49944	1.17581e-10	9.31909e-09	DOWN
ENSG00000188486	H2AX	H2A.X variant histone [Source:HGNC Symbol;Acc:HGNC:4739]	protein_coding	GO:0032991|GO:0009987|GO:0050896|GO:0022414|GO:0016032|GO:0032502|GO:0008152|GO:0000003|GO:0023052|GO:0007049|GO:0005515|GO:0007275|GO:0048869|GO:0032993|GO:0007165|GO:0071704|GO:0048609|GO:0048856|GO:0005615|GO:0005576|GO:0009892|GO:0050794|GO:0003006|GO:0006807|GO:0005815|GO:0009058|GO:0007154|GO:0019953|GO:0005654|GO:0051321|GO:0048523|GO:0007568|GO:0044815|GO:0097159|GO:0044237|GO:0005622|GO:…	protein-containing complex|cellular process|response to stimulus|reproductive process|viral process|developmental process|metabolic process|reproduction|signaling|cell cycle|protein binding|multicellular organism development|cellular developmental process|protein-DNA complex|signal transduction|organic substance metabolic process|multicellular organismal reproductive process|anatomical structure …	K11251	histone H2A[-]	hsa04613|hsa05034|hsa04217|hsa05322	Neutrophil extracellular trap formation - Homo sapiens (human)聽|Alcoholism - Homo sapiens (human)聽|Necroptosis - Homo sapiens (human)聽|Systemic lupus erythematosus - Homo sapiens (human)聽	11:119093854-119095467	870	765	562	3173	4732	3927	15.5544	16.1123	11.5724	71.8146	89.5525	82.4886	14.413	81.2853	-2.49562	2.43078e-16	6.95923e-14	DOWN
ENSG00000255508	AP002990.1	novel protein	protein_coding	GO:0009987|GO:0003824|GO:0008152|GO:0016740|GO:0071704|GO:0006807|GO:0097159|GO:0044237|GO:0005622|GO:0034641|GO:0046483|GO:1901360|GO:0043227|GO:0006139|GO:0043229|GO:0006725|GO:0016772|GO:0003676|GO:0043170|GO:0043231|GO:0016779|GO:0003723|GO:0050265|GO:0010467|GO:0003729|GO:0070566|GO:0070569|GO:0005634|GO:0006396|GO:0016070|GO:0043631|GO:0031123|GO:0006397|GO:0003730|GO:0004652|GO:0016071|GO:…	cellular process|catalytic activity|metabolic process|transferase activity|organic substance metabolic process|nitrogen compound metabolic process|organic cyclic compound binding|cellular metabolic process|intracellular anatomical structure|cellular nitrogen compound metabolic process|heterocycle metabolic process|organic cyclic compound metabolic process|membrane-bounded organelle|nucleobase-con…	-	-	-	-	11:62559603-62591531	200	669	177	248	525	4974	1.80753	7.1227	1.84239	2.83737	5.02242	52.8154	3.59087	20.2251	-2.49374	0.00413358	0.0278387	DOWN
ENSG00000274605	PCCA-DT	PCCA divergent transcript [Source:HGNC Symbol;Acc:HGNC:53266]	lncRNA	-	-	-	-	-	-	13:100053074-100088950	15	18	8	27	109	90	0.349355	0.493857	0.214586	0.796041	2.68714	2.46267	0.3526	1.98195	-2.49082	2.83737e-05	0.000466363	DOWN
ENSG00000178921	PFAS	phosphoribosylformylglycinamidine synthase [Source:HGNC Symbol;Acc:HGNC:8863]	protein_coding	GO:0009987|GO:0050896|GO:0003824|GO:0032502|GO:0008152|GO:0005737|GO:0071704|GO:0044281|GO:0048856|GO:0005615|GO:0005576|GO:0036094|GO:0097367|GO:0006807|GO:0009058|GO:0005829|GO:0016874|GO:0043167|GO:0097159|GO:0044237|GO:0005622|GO:0034641|GO:1901135|GO:0046483|GO:0042493|GO:0016879|GO:1901360|GO:0019637|GO:0070062|GO:0043227|GO:0006139|GO:0043169|GO:0006082|GO:0006725|GO:0000166|GO:0006520|GO:…	cellular process|response to stimulus|catalytic activity|developmental process|metabolic process|cytoplasm|organic substance metabolic process|small molecule metabolic process|anatomical structure development|extracellular space|extracellular region|small molecule binding|carbohydrate derivative binding|nitrogen compound metabolic process|biosynthetic process|cytosol|ligase activity|ion binding|o…	K01952	phosphoribosylformylglycinamidine synthase[6.3.5.3]	hsa01100|hsa00230	Metabolic pathways - Homo sapiens (human)聽|Purine metabolism - Homo sapiens (human)聽	17:8247618-8270491	90	82	80	554	499	287	0.444865	0.477488	0.455435	3.4666	2.61086	1.66673	0.459263	2.5814	-2.49076	6.39468e-10	4.22154e-08	DOWN
ENSG00000231878	SNRPFP1	small nuclear ribonucleoprotein polypeptide F pseudogene 1 [Source:HGNC Symbol;Acc:HGNC:16551]	processed_pseudogene	-	-	-	-	-	-	20:49729591-49729842	7	2	1	7	23	22	1.4834	0.499301	0.244043	1.87791	5.15924	5.47761	0.742247	4.17159	-2.49063	0.0031783	0.0226732	DOWN
ENSG00000130347	RTN4IP1	reticulon 4 interacting protein 1 [Source:HGNC Symbol;Acc:HGNC:18647]	protein_coding	GO:0009987|GO:0003824|GO:0032502|GO:0005515|GO:0016491|GO:0007275|GO:0048869|GO:0050793|GO:0005737|GO:0048856|GO:0016020|GO:0050794|GO:0043167|GO:0005622|GO:0005739|GO:0016358|GO:0043227|GO:0019867|GO:0043229|GO:0050773|GO:0030154|GO:0043169|GO:0031090|GO:0048468|GO:0016043|GO:0051128|GO:0048666|GO:0030030|GO:0046872|GO:0043231|GO:0005740|GO:0031344|GO:0031966|GO:0007399|GO:0030182|GO:0022008|GO:…	cellular process|catalytic activity|developmental process|protein binding|oxidoreductase activity|multicellular organism development|cellular developmental process|regulation of developmental process|cytoplasm|anatomical structure development|membrane|regulation of cellular process|ion binding|intracellular anatomical structure|mitochondrion|dendrite development|membrane-bounded organelle|outer m…	-	-	-	-	6:106570771-106629498	90	66	65	247	459	469	1.22955	1.06221	1.02275	4.27179	6.63767	7.52794	1.10484	6.1458	-2.47577	1.44429e-10	1.10717e-08	DOWN
ENSG00000275964	AL355001.2	novel transcript	lncRNA	-	-	-	-	-	-	13:19863858-19865048	22	5	10	45	70	75	0.986471	0.264114	0.516409	2.55436	3.32244	3.95109	0.588998	3.27596	-2.47558	1.08114e-05	0.000207197	DOWN
ENSG00000170468	RIOX1	ribosomal oxygenase 1 [Source:HGNC Symbol;Acc:HGNC:20968]	protein_coding	GO:0009987|GO:0003824|GO:0032502|GO:0008152|GO:0005515|GO:0016491|GO:0048869|GO:0050793|GO:0071704|GO:0001503|GO:0009892|GO:0050794|GO:0006807|GO:0009058|GO:0005654|GO:0043167|GO:0048523|GO:0044237|GO:0005622|GO:0032451|GO:0070988|GO:0019222|GO:0016705|GO:0034641|GO:0046483|GO:0009890|GO:1901360|GO:0006482|GO:0043227|GO:0006139|GO:0043229|GO:0030154|GO:0019538|GO:0001649|GO:0043169|GO:0006725|GO:…	cellular process|catalytic activity|developmental process|metabolic process|protein binding|oxidoreductase activity|cellular developmental process|regulation of developmental process|organic substance metabolic process|ossification|negative regulation of metabolic process|regulation of cellular process|nitrogen compound metabolic process|biosynthetic process|nucleoplasm|ion binding|negative regul…	-	-	-	-	14:73490933-73493394	68	89	72	338	550	350	1.47499	2.27423	1.79873	9.28126	12.6282	8.91967	1.84932	10.2764	-2.47427	5.41488e-11	4.76255e-09	DOWN
ENSG00000004864	SLC25A13	solute carrier family 25 member 13 [Source:HGNC Symbol;Acc:HGNC:10983]	protein_coding	GO:0009987|GO:0050896|GO:0008152|GO:0005215|GO:0005515|GO:0031224|GO:0071944|GO:0005737|GO:0071704|GO:0044281|GO:0016020|GO:0022857|GO:0006807|GO:0055085|GO:0009058|GO:0043167|GO:0046034|GO:0044237|GO:0005622|GO:0006754|GO:1990542|GO:0034641|GO:1901135|GO:0046483|GO:1901360|GO:0019637|GO:0005739|GO:0042802|GO:0015075|GO:0016021|GO:0043227|GO:0005342|GO:0006139|GO:0043229|GO:0034220|GO:0005996|GO:…	cellular process|response to stimulus|metabolic process|transporter activity|protein binding|intrinsic component of membrane|cell periphery|cytoplasm|organic substance metabolic process|small molecule metabolic process|membrane|transmembrane transporter activity|nitrogen compound metabolic process|transmembrane transport|biosynthetic process|ion binding|ATP metabolic process|cellular metabolic pr…	-	-	-	-	7:96120220-96322147	265	205	264	1082	1618	1208	2.18461	1.99088	2.5066	11.2918	14.1191	11.7002	2.22737	12.3704	-2.47348	1.99937e-14	3.97845e-12	DOWN
ENSG00000071243	ING3	inhibitor of growth family member 3 [Source:HGNC Symbol;Acc:HGNC:14587]	protein_coding	GO:0032991|GO:0009987|GO:0003824|GO:0008152|GO:0005515|GO:0016740|GO:1902494|GO:0071704|GO:0040008|GO:0050794|GO:0006807|GO:0005654|GO:0043167|GO:0044237|GO:0005622|GO:0000785|GO:0008219|GO:0010941|GO:0042393|GO:0043227|GO:1990234|GO:1904949|GO:0012501|GO:0043229|GO:0019538|GO:0043169|GO:0016043|GO:0000123|GO:0044260|GO:0010942|GO:0000118|GO:0016746|GO:0043170|GO:0061733|GO:0140030|GO:0036211|GO:…	protein-containing complex|cellular process|catalytic activity|metabolic process|protein binding|transferase activity|catalytic complex|organic substance metabolic process|regulation of growth|regulation of cellular process|nitrogen compound metabolic process|nucleoplasm|ion binding|cellular metabolic process|intracellular anatomical structure|chromatin|cell death|regulation of cell death|histone…	-	-	-	-	7:120950763-120977216	72	38	19	131	255	283	0.509614	0.316853	0.15489	1.17379	1.91051	2.3534	0.327119	1.81256	-2.47015	7.38445e-07	2.09278e-05	DOWN
ENSG00000012048	BRCA1	BRCA1 DNA repair associated [Source:HGNC Symbol;Acc:HGNC:1100]	protein_coding	GO:0032991|GO:0009987|GO:0050896|GO:0003824|GO:0032502|GO:0008152|GO:0023052|GO:0007049|GO:0005515|GO:0003712|GO:0009653|GO:0007275|GO:0008283|GO:0050793|GO:0016740|GO:0031224|GO:0071944|GO:0005737|GO:1902494|GO:0007165|GO:0071704|GO:0044281|GO:0048856|GO:1990904|GO:0009892|GO:0023051|GO:0016020|GO:0050794|GO:0006807|GO:0005815|GO:0009058|GO:0007154|GO:0005654|GO:0000930|GO:0043167|GO:0048523|GO:…	protein-containing complex|cellular process|response to stimulus|catalytic activity|developmental process|metabolic process|signaling|cell cycle|protein binding|transcription coregulator activity|anatomical structure morphogenesis|multicellular organism development|cell population proliferation|regulation of developmental process|transferase activity|intrinsic component of membrane|cell periphery…	K10605	breast cancer type 1 susceptibility protein[2.3.2.27]	hsa04151|hsa05206|hsa05224|hsa04120|hsa01524|hsa03460|hsa03440	PI3K-Akt signaling pathway - Homo sapiens (human)聽|MicroRNAs in cancer - Homo sapiens (human)聽|Breast cancer - Homo sapiens (human)聽|Ubiquitin mediated proteolysis - Homo sapiens (human)聽|Platinum drug resistance - Homo sapiens (human)聽|Fanconi anemia pathway - Homo sapiens (human)聽|Homologous recombination - Homo sapiens (human)聽	17:43044295-43170245	245	221	297	1581	1528	909	0.4711	0.500613	0.657741	3.84846	3.11006	2.05357	0.543151	3.00403	-2.46747	1.53798e-11	1.61012e-09	DOWN
ENSG00000180834	MAP6D1	MAP6 domain containing 1 [Source:HGNC Symbol;Acc:HGNC:25753]	protein_coding	GO:0009987|GO:0008152|GO:0005515|GO:0012505|GO:0005737|GO:0071704|GO:0050794|GO:0006807|GO:0009058|GO:0048523|GO:0051641|GO:0044237|GO:0005622|GO:0007017|GO:0051649|GO:0005516|GO:0043227|GO:0031410|GO:0043229|GO:0005794|GO:0000226|GO:0019538|GO:0016043|GO:0044260|GO:0044249|GO:0051128|GO:0032886|GO:0008092|GO:0043170|GO:0046907|GO:0036211|GO:0034645|GO:0070507|GO:0043242|GO:0042157|GO:0043231|GO:…	cellular process|metabolic process|protein binding|endomembrane system|cytoplasm|organic substance metabolic process|regulation of cellular process|nitrogen compound metabolic process|biosynthetic process|negative regulation of cellular process|cellular localization|cellular metabolic process|intracellular anatomical structure|microtubule-based process|establishment of localization in cell|calmod…	-	-	-	-	3:183815922-183825594	35	48	4	109	182	171	0.499101	0.806348	0.0657012	1.96766	2.74719	2.86492	0.45705	2.52659	-2.46677	8.31723e-05	0.00115982	DOWN
ENSG00000112984	KIF20A	kinesin family member 20A [Source:HGNC Symbol;Acc:HGNC:9787]	protein_coding	GO:0032991|GO:0003774|GO:0009987|GO:0003824|GO:0007049|GO:0005515|GO:0032153|GO:0012505|GO:0071944|GO:0005737|GO:0033036|GO:0051301|GO:0030496|GO:0005576|GO:0036094|GO:0097367|GO:0016020|GO:0050794|GO:0016787|GO:0005654|GO:0043167|GO:0005875|GO:0097159|GO:0005622|GO:0003777|GO:0045171|GO:0016887|GO:0007017|GO:0032154|GO:0043227|GO:0007018|GO:0000278|GO:0019899|GO:0043229|GO:0005794|GO:0000226|GO:…	protein-containing complex|cytoskeletal motor activity|cellular process|catalytic activity|cell cycle|protein binding|cell division site|endomembrane system|cell periphery|cytoplasm|macromolecule localization|cell division|midbody|extracellular region|small molecule binding|carbohydrate derivative binding|membrane|regulation of cellular process|hydrolase activity|nucleoplasm|ion binding|microtubu…	-	-	-	-	5:138178719-138187723	416	426	469	2387	2500	2018	3.95511	4.7713	5.13558	28.7294	25.1596	22.5416	4.62067	25.4769	-2.46301	8.46801e-15	1.82759e-12	DOWN
ENSG00000109674	NEIL3	nei like DNA glycosylase 3 [Source:HGNC Symbol;Acc:HGNC:24573]	protein_coding	GO:0009987|GO:0050896|GO:0003824|GO:0008152|GO:0071704|GO:0006807|GO:0016787|GO:0005654|GO:0016829|GO:0043167|GO:0097159|GO:0044237|GO:0005622|GO:0044877|GO:0034641|GO:0046483|GO:1901360|GO:0043227|GO:0016798|GO:0006139|GO:0043229|GO:0043169|GO:0006725|GO:0016788|GO:0044260|GO:0003676|GO:1904931|GO:0043170|GO:0006974|GO:0046872|GO:0043231|GO:0003906|GO:0004518|GO:0140078|GO:0003677|GO:0006259|GO:…	cellular process|response to stimulus|catalytic activity|metabolic process|organic substance metabolic process|nitrogen compound metabolic process|hydrolase activity|nucleoplasm|lyase activity|ion binding|organic cyclic compound binding|cellular metabolic process|intracellular anatomical structure|protein-containing complex binding|cellular nitrogen compound metabolic process|heterocycle metaboli…	K10569	endonuclease VIII-like 3[-]	hsa03410	Base excision repair - Homo sapiens (human)聽	4:177309874-177362936	137	92	62	399	552	558	2.06557	1.63408	1.07663	7.61557	8.80966	9.88449	1.59209	8.76991	-2.46164	4.7772e-11	4.25505e-09	DOWN
ENSG00000166166	TRMT61A	tRNA methyltransferase 61A [Source:HGNC Symbol;Acc:HGNC:23790]	protein_coding	GO:0032991|GO:0009987|GO:0003824|GO:0008152|GO:0005515|GO:0016740|GO:1902494|GO:0071704|GO:0006807|GO:0005654|GO:0044237|GO:0032259|GO:0005622|GO:0034641|GO:0046483|GO:1901360|GO:0034708|GO:0043227|GO:1990234|GO:0006139|GO:0043229|GO:0006725|GO:0044260|GO:0043170|GO:0008168|GO:0043231|GO:0043527|GO:0001510|GO:0008173|GO:0010467|GO:0080009|GO:0031515|GO:0005634|GO:0006396|GO:0008174|GO:0030488|GO:…	protein-containing complex|cellular process|catalytic activity|metabolic process|protein binding|transferase activity|catalytic complex|organic substance metabolic process|nitrogen compound metabolic process|nucleoplasm|cellular metabolic process|methylation|intracellular anatomical structure|cellular nitrogen compound metabolic process|heterocycle metabolic process|organic cyclic compound metabo…	-	-	-	-	14:103529196-103537073	86	72	62	403	382	354	1.41184	1.39246	1.17228	8.37526	6.63817	6.82791	1.32553	7.28045	-2.45746	2.45242e-11	2.38088e-09	DOWN
ENSG00000172167	MTBP	MDM2 binding protein [Source:HGNC Symbol;Acc:HGNC:7417]	protein_coding	GO:0009987|GO:0008152|GO:0007049|GO:0008283|GO:0033036|GO:0071704|GO:0050794|GO:0006807|GO:0048523|GO:0051641|GO:0044237|GO:0005622|GO:0000785|GO:0019222|GO:0045787|GO:0000776|GO:0045786|GO:0007050|GO:0000278|GO:0044770|GO:0043229|GO:0019538|GO:0051726|GO:0010948|GO:0000775|GO:0090068|GO:0008104|GO:0051171|GO:0016043|GO:0044260|GO:0042127|GO:0051128|GO:0008285|GO:0031323|GO:0043170|GO:0010564|GO:…	cellular process|metabolic process|cell cycle|cell population proliferation|macromolecule localization|organic substance metabolic process|regulation of cellular process|nitrogen compound metabolic process|negative regulation of cellular process|cellular localization|cellular metabolic process|intracellular anatomical structure|chromatin|regulation of metabolic process|positive regulation of cell…	-	-	-	-	8:120445400-120542133	170	161	151	624	980	936	0.919261	1.0256	0.94041	4.27151	5.60936	5.94652	0.961757	5.2758	-2.45565	9.0866e-14	1.60341e-11	DOWN
ENSG00000158402	CDC25C	cell division cycle 25C [Source:HGNC Symbol;Acc:HGNC:1727]	protein_coding	GO:0009987|GO:0050896|GO:0022414|GO:0016032|GO:0003824|GO:0032502|GO:0008152|GO:0000003|GO:0023052|GO:0007049|GO:0005515|GO:0008283|GO:0016740|GO:0005737|GO:0051301|GO:0007165|GO:0071704|GO:0048609|GO:0050790|GO:0048471|GO:0050794|GO:0003006|GO:0006807|GO:0007154|GO:0019953|GO:0005829|GO:0016787|GO:0005654|GO:0051321|GO:0048523|GO:0044237|GO:0005622|GO:0016604|GO:0019222|GO:0016607|GO:0007276|GO:…	cellular process|response to stimulus|reproductive process|viral process|catalytic activity|developmental process|metabolic process|reproduction|signaling|cell cycle|protein binding|cell population proliferation|transferase activity|cytoplasm|cell division|signal transduction|organic substance metabolic process|multicellular organismal reproductive process|regulation of catalytic activity|perinuc…	K05867	M-phase inducer phosphatase 3[3.1.3.48]	hsa05206|hsa05170|hsa04114|hsa04110|hsa04914	MicroRNAs in cancer - Homo sapiens (human)聽|Human immunodeficiency virus 1 infection - Homo sapiens (human)聽|Oocyte meiosis - Homo sapiens (human)聽|Cell cycle - Homo sapiens (human)聽|Progesterone-mediated oocyte maturation - Homo sapiens (human)聽	5:138285265-138338355	146	93	81	456	605	592	1.09354	0.82059	0.69874	4.32368	4.79661	5.20955	0.870955	4.77661	-2.45532	6.04348e-12	7.03577e-10	DOWN
ENSG00000116455	WDR77	WD repeat domain 77 [Source:HGNC Symbol;Acc:HGNC:29652]	protein_coding	GO:0032991|GO:0009987|GO:0022414|GO:0032502|GO:0008152|GO:0000003|GO:0005515|GO:0003712|GO:0007275|GO:0007389|GO:0008283|GO:0012505|GO:0021700|GO:0048869|GO:0050793|GO:0005737|GO:1902494|GO:0071704|GO:0048609|GO:0048856|GO:0036094|GO:0050794|GO:0003006|GO:0006807|GO:0009058|GO:0019953|GO:0005829|GO:0005654|GO:0048523|GO:0097159|GO:0044237|GO:0005622|GO:0009893|GO:0019222|GO:0007276|GO:0007281|GO:…	protein-containing complex|cellular process|reproductive process|developmental process|metabolic process|reproduction|protein binding|transcription coregulator activity|multicellular organism development|pattern specification process|cell population proliferation|endomembrane system|developmental maturation|cellular developmental process|regulation of developmental process|cytoplasm|catalytic com…	-	-	-	-	1:111439890-111449256	367	249	229	837	1762	1823	5.68255	4.54192	4.0838	16.4063	28.8789	33.1636	4.76942	26.1496	-2.4549	4.5349e-12	5.4843e-10	DOWN
ENSG00000101412	E2F1	E2F transcription factor 1 [Source:HGNC Symbol;Acc:HGNC:3113]	protein_coding	GO:0032991|GO:0009987|GO:0050896|GO:0022414|GO:0016032|GO:0032502|GO:0008152|GO:0000003|GO:0044092|GO:0023052|GO:0007049|GO:0005515|GO:0007275|GO:0008283|GO:0048869|GO:0050793|GO:0005667|GO:0005737|GO:0033036|GO:0007165|GO:0071704|GO:0048609|GO:0048856|GO:0009892|GO:0050794|GO:0003006|GO:0006807|GO:0005815|GO:0009058|GO:0007154|GO:0019953|GO:0005654|GO:0048523|GO:0051641|GO:0009056|GO:0097159|GO:…	protein-containing complex|cellular process|response to stimulus|reproductive process|viral process|developmental process|metabolic process|reproduction|negative regulation of molecular function|signaling|cell cycle|protein binding|multicellular organism development|cell population proliferation|cellular developmental process|regulation of developmental process|transcription regulator complex|cyt…	K17454	transcription factor E2F1[-]	hsa05200|hsa05165|hsa05206|hsa05163|hsa05166|hsa05169|hsa05167|hsa05225|hsa05161|hsa05160|hsa04218|hsa04934|hsa05226|hsa05224|hsa04110|hsa01522|hsa05215|hsa05222|hsa05220|hsa05212|hsa05214|hsa05218|hsa05223|hsa04137|hsa05219	Pathways in cancer - Homo sapiens (human)聽|Human papillomavirus infection - Homo sapiens (human)聽|MicroRNAs in cancer - Homo sapiens (human)聽|Human cytomegalovirus infection - Homo sapiens (human)聽|Human T-cell leukemia virus 1 infection - Homo sapiens (human)聽|Epstein-Barr virus infection - Homo sapiens (human)聽|Kaposi sarcoma-associated herpesvirus infection - Homo sapiens (human)聽|Hepatocellul…	20:33675477-33686385	131	151	105	538	810	692	2.6007	3.53149	2.40082	13.521	17.0216	16.1407	2.84434	15.5611	-2.45178	8.45783e-13	1.24242e-10	DOWN
ENSG00000280693	SH3PXD2A-AS1	SH3PXD2A antisense RNA 1 [Source:HGNC Symbol;Acc:HGNC:45242]	lncRNA	-	-	-	-	-	-	10:103745966-103755423	23	25	20	89	141	128	0.415801	0.53243	0.416433	2.03684	2.69823	2.71873	0.454888	2.4846	-2.44943	2.04646e-08	9.2163e-07	DOWN
ENSG00000113368	LMNB1	lamin B1 [Source:HGNC Symbol;Acc:HGNC:6637]	protein_coding	GO:0009987|GO:0050896|GO:0005198|GO:0023052|GO:0005515|GO:0016363|GO:0012505|GO:0007165|GO:0016020|GO:0050794|GO:0007154|GO:0005654|GO:0034399|GO:0005652|GO:0097159|GO:0005622|GO:0043227|GO:0019899|GO:0005638|GO:0043229|GO:0005635|GO:0010033|GO:0031090|GO:0003676|GO:0007166|GO:0019221|GO:0071310|GO:0043231|GO:0099512|GO:0031965|GO:0019866|GO:0003677|GO:0043274|GO:0034097|GO:0003690|GO:0035722|GO:…	cellular process|response to stimulus|structural molecule activity|signaling|protein binding|nuclear matrix|endomembrane system|signal transduction|membrane|regulation of cellular process|cell communication|nucleoplasm|nuclear periphery|nuclear lamina|organic cyclic compound binding|intracellular anatomical structure|membrane-bounded organelle|enzyme binding|lamin filament|intracellular organelle…	K07611	lamin B[-]	hsa04210	Apoptosis - Homo sapiens (human)聽	5:126776623-126837020	456	506	325	1383	2848	2562	3.09586	4.04696	2.54127	11.8863	20.467	20.4359	3.22803	17.5964	-2.44656	5.69482e-13	8.82761e-11	DOWN
ENSG00000275393	AC018695.6	novel transcript, sense intronic to C16orf74	lncRNA	-	-	-	-	-	-	16:85697335-85697868	4	6	0	8	23	22	0.400003	0.706875	0	1.01282	2.4347	2.58494	0.36896	2.01082	-2.44625	0.00336754	0.0236681	DOWN
ENSG00000163739	CXCL1	C-X-C motif chemokine ligand 1 [Source:HGNC Symbol;Acc:HGNC:4602]	protein_coding	GO:0009987|GO:0098772|GO:0050896|GO:0044093|GO:0003824|GO:0032502|GO:0040011|GO:0002376|GO:0023052|GO:0038023|GO:0005515|GO:0007275|GO:0050900|GO:0008283|GO:0012505|GO:0045321|GO:0030029|GO:0030234|GO:0005737|GO:0030545|GO:0007165|GO:0050790|GO:0048856|GO:0016192|GO:0005615|GO:0005576|GO:0048870|GO:0050794|GO:0007154|GO:0006955|GO:0048523|GO:0001775|GO:0051641|GO:0043085|GO:0051707|GO:0005622|GO:…	cellular process|molecular function regulator|response to stimulus|positive regulation of molecular function|catalytic activity|developmental process|locomotion|immune system process|signaling|signaling receptor activity|protein binding|multicellular organism development|leukocyte migration|cell population proliferation|endomembrane system|leukocyte activation|actin filament-based process|enzyme …	K05505	C-X-C motif chemokine 1/2/3[-]	hsa04060|hsa05417|hsa05167|hsa04062|hsa04621|hsa04668|hsa04064|hsa05146|hsa04061|hsa04657|hsa05323|hsa05120|hsa05134	Cytokine-cytokine receptor interaction - Homo sapiens (human)聽|Lipid and atherosclerosis - Homo sapiens (human)聽|Kaposi sarcoma-associated herpesvirus infection - Homo sapiens (human)聽|Chemokine signaling pathway - Homo sapiens (human)聽|NOD-like receptor signaling pathway - Homo sapiens (human)聽|TNF signaling pathway - Homo sapiens (human)聽|NF-kappa B signaling pathway - Homo sapiens (human)聽|Amo…	4:73869393-73871308	469	335	113	689	2085	1982	17.3211	14.575	4.80654	32.2128	81.5091	86.001	12.2342	66.5743	-2.44405	4.14946e-07	1.28642e-05	DOWN
ENSG00000106305	AIMP2	aminoacyl tRNA synthetase complex interacting multifunctional protein 2 [Source:HGNC Symbol;Acc:HGNC:20609]	protein_coding	GO:0032991|GO:0009987|GO:0044093|GO:0003824|GO:0032502|GO:0008152|GO:0060090|GO:0005515|GO:0007275|GO:0008283|GO:0048869|GO:0005737|GO:0071704|GO:0044281|GO:0050790|GO:0048856|GO:0016020|GO:0050794|GO:0006807|GO:0009058|GO:0005829|GO:0016874|GO:0048523|GO:0044237|GO:0043085|GO:0005622|GO:0017101|GO:0009893|GO:0008219|GO:0019222|GO:0070997|GO:0034641|GO:0046483|GO:1901360|GO:0035295|GO:0010941|GO:…	protein-containing complex|cellular process|positive regulation of molecular function|catalytic activity|developmental process|metabolic process|molecular adaptor activity|protein binding|multicellular organism development|cell population proliferation|cellular developmental process|cytoplasm|organic substance metabolic process|small molecule metabolic process|regulation of catalytic activity|ana…	-	-	-	-	7:6009255-6023834	256	136	165	635	1056	1160	4.17954	2.61572	3.10259	13.1241	18.2495	22.2508	3.29929	17.8748	-2.4377	1.20015e-11	1.28033e-09	DOWN
ENSG00000232445	EMSLR	E2F1 mRNA stabilizing lncRNA [Source:HGNC Symbol;Acc:HGNC:54408]	lncRNA	-	-	-	-	-	-	7:101308270-101314800	58	36	53	197	274	285	0.534958	0.391162	0.56301	2.3002	2.6751	3.08841	0.496377	2.6879	-2.43697	1.37012e-09	8.44868e-08	DOWN
ENSG00000196387	ZNF140	zinc finger protein 140 [Source:HGNC Symbol;Acc:HGNC:12925]	protein_coding	GO:0009987|GO:0008152|GO:0005515|GO:0071704|GO:0009892|GO:0050794|GO:0006807|GO:0009058|GO:0043167|GO:0048523|GO:0097159|GO:0044237|GO:0005622|GO:0003700|GO:0019222|GO:0034641|GO:0046483|GO:0009890|GO:1901360|GO:0043227|GO:0006139|GO:0043229|GO:0000981|GO:0043169|GO:0006725|GO:0051171|GO:0001217|GO:0031324|GO:0044260|GO:0003676|GO:0044249|GO:0031323|GO:0043170|GO:0034645|GO:0046872|GO:0043231|GO:…	cellular process|metabolic process|protein binding|organic substance metabolic process|negative regulation of metabolic process|regulation of cellular process|nitrogen compound metabolic process|biosynthetic process|ion binding|negative regulation of cellular process|organic cyclic compound binding|cellular metabolic process|intracellular anatomical structure|DNA-binding transcription factor acti…	K09228	KRAB domain-containing zinc finger protein[-]	hsa05168	Herpes simplex virus 1 infection - Homo sapiens (human)聽	12:133079838-133107544	53	12	56	92	267	267	0.223603	0.0596416	0.272111	0.491362	1.19238	1.32347	0.185118	1.0024	-2.43694	4.98548e-05	0.000751222	DOWN
ENSG00000168685	IL7R	interleukin 7 receptor [Source:HGNC Symbol;Acc:HGNC:6024]	protein_coding	GO:0009987|GO:0050896|GO:0032502|GO:0008152|GO:0002376|GO:0023052|GO:0038023|GO:0005515|GO:0009653|GO:0007275|GO:0008283|GO:0045321|GO:0002682|GO:0048869|GO:0050793|GO:0031224|GO:0071944|GO:0005737|GO:0007165|GO:0071704|GO:0048856|GO:0005576|GO:0003823|GO:0023051|GO:0016020|GO:0050794|GO:0006807|GO:0009986|GO:0007154|GO:0006955|GO:0001906|GO:0007155|GO:0048523|GO:0001775|GO:0044237|GO:0051707|GO:…	cellular process|response to stimulus|developmental process|metabolic process|immune system process|signaling|signaling receptor activity|protein binding|anatomical structure morphogenesis|multicellular organism development|cell population proliferation|leukocyte activation|regulation of immune system process|cellular developmental process|regulation of developmental process|intrinsic component o…	K05072	interleukin 7 receptor[-]	hsa05200|hsa04151|hsa04060|hsa04630|hsa04068|hsa04640|hsa05340	Pathways in cancer - Homo sapiens (human)聽|PI3K-Akt signaling pathway - Homo sapiens (human)聽|Cytokine-cytokine receptor interaction - Homo sapiens (human)聽|JAK-STAT signaling pathway - Homo sapiens (human)聽|FoxO signaling pathway - Homo sapiens (human)聽|Hematopoietic cell lineage - Homo sapiens (human)聽|Primary immunodeficiency - Homo sapiens (human)聽	5:35852695-35879603	200	157	294	1062	1310	999	1.14171	1.05582	1.93297	7.67465	7.91582	6.70024	1.37683	7.43024	-2.43205	3.60471e-11	3.31598e-09	DOWN
ENSG00000224877	NDUFAF8	NADH:ubiquinone oxidoreductase complex assembly factor 8 [Source:HGNC Symbol;Acc:HGNC:33551]	protein_coding	GO:0009987|GO:0005515|GO:0005737|GO:0005622|GO:0005739|GO:0043227|GO:0043229|GO:0016043|GO:0043231|GO:0022607|GO:0043933|GO:0006996|GO:0007005|GO:0065003|GO:0034622|GO:0033108|GO:0032981|GO:0010257	cellular process|protein binding|cytoplasm|intracellular anatomical structure|mitochondrion|membrane-bounded organelle|intracellular organelle|cellular component organization|intracellular membrane-bounded organelle|cellular component assembly|protein-containing complex subunit organization|organelle organization|mitochondrion organization|protein-containing complex assembly|cellular protein-cont…	-	-	hsa04714	Thermogenesis - Homo sapiens (human)聽	17:81239305-81241310	108	57	35	158	417	443	2.03441	1.2649	0.759343	3.76774	8.31478	9.80435	1.35288	7.29562	-2.43099	7.21881e-07	2.05206e-05	DOWN
ENSG00000146410	MTFR2	mitochondrial fission regulator 2 [Source:HGNC Symbol;Acc:HGNC:21115]	protein_coding	GO:0009987|GO:0008152|GO:0005515|GO:0005737|GO:0044237|GO:0005622|GO:0005739|GO:0043227|GO:0043229|GO:0016043|GO:0006091|GO:0043231|GO:0006996|GO:0015980|GO:0007005|GO:0048285|GO:0045333|GO:0009060|GO:0000266	cellular process|metabolic process|protein binding|cytoplasm|cellular metabolic process|intracellular anatomical structure|mitochondrion|membrane-bounded organelle|intracellular organelle|cellular component organization|generation of precursor metabolites and energy|intracellular membrane-bounded organelle|organelle organization|energy derivation by oxidation of organic compounds|mitochondrion or…	-	-	-	-	6:136231024-136250335	146	77	89	333	612	646	1.74038	1.0813	1.22189	5.02509	7.72221	9.04739	1.34786	7.26489	-2.43028	4.59118e-10	3.11146e-08	DOWN
ENSG00000163002	NUP35	nucleoporin 35 [Source:HGNC Symbol;Acc:HGNC:29797]	protein_coding	GO:0032991|GO:0009987|GO:0050896|GO:0016032|GO:0008152|GO:0005198|GO:0005515|GO:0031503|GO:0012505|GO:0071944|GO:0033036|GO:0071704|GO:0044281|GO:0009892|GO:0016020|GO:0050794|GO:0006807|GO:0009058|GO:0005654|GO:0034399|GO:0005652|GO:0046034|GO:0051641|GO:0009056|GO:0097159|GO:0044237|GO:0005622|GO:0019058|GO:0016458|GO:0008289|GO:0019083|GO:0017056|GO:0019222|GO:0051649|GO:0034641|GO:1901135|GO:…	protein-containing complex|cellular process|response to stimulus|viral process|metabolic process|structural molecule activity|protein binding|protein-containing complex localization|endomembrane system|cell periphery|macromolecule localization|organic substance metabolic process|small molecule metabolic process|negative regulation of metabolic process|membrane|regulation of cellular process|nitro…	K14313	nuclear pore complex protein Nup53[-]	hsa05014|hsa03013	Amyotrophic lateral sclerosis - Homo sapiens (human)聽|RNA transport - Homo sapiens (human)聽	2:183117513-183161680	92	86	53	253	464	476	0.771893	0.850028	0.512149	2.6872	4.12087	4.69221	0.711356	3.83343	-2.42999	6.53011e-10	4.29076e-08	DOWN
ENSG00000102384	CENPI	centromere protein I [Source:HGNC Symbol;Acc:HGNC:3968]	protein_coding	GO:0009987|GO:0022414|GO:0032502|GO:0000003|GO:0005515|GO:0005737|GO:0003006|GO:0005829|GO:0005654|GO:0005622|GO:0016604|GO:0000776|GO:0043227|GO:0007548|GO:0043229|GO:0000775|GO:0016043|GO:0043231|GO:0006325|GO:0000779|GO:0022607|GO:0043933|GO:0006996|GO:0031497|GO:0034728|GO:0051276|GO:0006333|GO:0006338|GO:0005694|GO:0005634|GO:0031981|GO:0065003|GO:0034724|GO:0071103|GO:0034508|GO:0000793|GO:…	cellular process|reproductive process|developmental process|reproduction|protein binding|cytoplasm|developmental process involved in reproduction|cytosol|nucleoplasm|intracellular anatomical structure|nuclear body|kinetochore|membrane-bounded organelle|sex differentiation|intracellular organelle|chromosome, centromeric region|cellular component organization|intracellular membrane-bounded organell…	-	-	-	-	X:101098218-101163681	127	116	133	630	704	588	1.30177	1.40073	1.57012	8.17487	7.63841	7.08122	1.42421	7.6315	-2.42181	1.59018e-12	2.2087e-10	DOWN
ENSG00000124217	MOCS3	molybdenum cofactor synthesis 3 [Source:HGNC Symbol;Acc:HGNC:15765]	protein_coding	GO:0009987|GO:0003824|GO:0008152|GO:0005515|GO:0016740|GO:0005737|GO:0071704|GO:0036094|GO:0097367|GO:0006807|GO:0009058|GO:0005829|GO:0016874|GO:0043167|GO:0097159|GO:0044237|GO:0005622|GO:0034641|GO:0046483|GO:1901360|GO:0019637|GO:0043545|GO:0006139|GO:0019538|GO:0043169|GO:0006725|GO:0000166|GO:0016772|GO:0044260|GO:0044249|GO:0043170|GO:0008641|GO:0036211|GO:0046872|GO:0017076|GO:0035639|GO:…	cellular process|catalytic activity|metabolic process|protein binding|transferase activity|cytoplasm|organic substance metabolic process|small molecule binding|carbohydrate derivative binding|nitrogen compound metabolic process|biosynthetic process|cytosol|ligase activity|ion binding|organic cyclic compound binding|cellular metabolic process|intracellular anatomical structure|cellular nitrogen co…	K11996	adenylyltransferase and sulfurtransferase[2.7.7.80 2.8.1.11]	hsa04122	Sulfur relay system - Homo sapiens (human)聽	20:50958818-50963929	129	88	78	395	548	548	1.34762	1.08299	0.938482	5.22376	6.0598	6.72601	1.12303	6.00319	-2.41833	1.09189e-11	1.18741e-09	DOWN
ENSG00000266490	AC127024.5	novel transcript	lncRNA	-	-	-	-	-	-	17:30792372-30792833	6	3	2	15	25	15	0.693568	0.408519	0.266228	2.19498	3.05892	2.03712	0.456105	2.43034	-2.41372	0.000730758	0.00694072	DOWN
ENSG00000132623	ANKEF1	ankyrin repeat and EF-hand domain containing 1 [Source:HGNC Symbol;Acc:HGNC:15803]	protein_coding	GO:0005515|GO:0043167|GO:0043169|GO:0046872|GO:0005509	protein binding|ion binding|cation binding|metal ion binding|calcium ion binding	-	-	-	-	20:9986126-10058303	80	50	74	354	427	250	0.629019	0.463133	0.670122	3.52357	3.55384	2.30946	0.587424	3.12896	-2.41321	2.18118e-09	1.24638e-07	DOWN
ENSG00000176022	B3GALT6	beta-1,3-galactosyltransferase 6 [Source:HGNC Symbol;Acc:HGNC:17978]	protein_coding	GO:0009987|GO:0003824|GO:0008152|GO:0012505|GO:0016740|GO:0031224|GO:0005737|GO:0071704|GO:0016020|GO:0006807|GO:0009058|GO:0070085|GO:0044237|GO:0005622|GO:1901135|GO:0043413|GO:0006790|GO:0016021|GO:0043227|GO:0016757|GO:0043229|GO:0005794|GO:0019538|GO:0031090|GO:0044260|GO:0044249|GO:0043170|GO:0036211|GO:0034645|GO:0016758|GO:0043231|GO:0047220|GO:0006486|GO:0031985|GO:0032580|GO:0000139|GO:…	cellular process|catalytic activity|metabolic process|endomembrane system|transferase activity|intrinsic component of membrane|cytoplasm|organic substance metabolic process|membrane|nitrogen compound metabolic process|biosynthetic process|glycosylation|cellular metabolic process|intracellular anatomical structure|carbohydrate derivative metabolic process|macromolecule glycosylation|sulfur compoun…	K00734	galactosylxylosylprotein 3-beta-galactosyltransferase[2.4.1.134]	hsa01100|hsa00534|hsa00532	Metabolic pathways - Homo sapiens (human)聽|Glycosaminoglycan biosynthesis - heparan sulfate / heparin - Homo sapiens (human)聽|Glycosaminoglycan biosynthesis - chondroitin sulfate / dermatan sulfate - Homo sapiens (human)聽	1:1232237-1235041	126	78	134	516	622	571	2.39888	1.74942	2.93829	12.4364	12.535	12.7724	2.3622	12.5813	-2.41308	6.73008e-11	5.76562e-09	DOWN
ENSG00000155115	GTF3C6	general transcription factor IIIC subunit 6 [Source:HGNC Symbol;Acc:HGNC:20872]	protein_coding	GO:0032991|GO:0009987|GO:0008152|GO:0005515|GO:0005667|GO:0071704|GO:0006807|GO:0009058|GO:0005654|GO:0097159|GO:0044237|GO:0005622|GO:0016604|GO:0034641|GO:0046483|GO:1901360|GO:0043227|GO:0006139|GO:0043229|GO:0006725|GO:0044260|GO:0003676|GO:0044249|GO:0043170|GO:0034645|GO:0043231|GO:0003677|GO:0000127|GO:0019438|GO:0010467|GO:0005634|GO:0016070|GO:0031981|GO:0032774|GO:0006351|GO:0098781|GO:…	protein-containing complex|cellular process|metabolic process|protein binding|transcription regulator complex|organic substance metabolic process|nitrogen compound metabolic process|biosynthetic process|nucleoplasm|organic cyclic compound binding|cellular metabolic process|intracellular anatomical structure|nuclear body|cellular nitrogen compound metabolic process|heterocycle metabolic process|or…	-	-	-	-	6:110958706-110967890	134	94	83	309	668	607	5.57325	4.6057	3.97591	16.2694	29.409	29.6615	4.71829	25.1133	-2.41212	2.96061e-10	2.09234e-08	DOWN
ENSG00000132801	ZSWIM3	zinc finger SWIM-type containing 3 [Source:HGNC Symbol;Acc:HGNC:16157]	protein_coding	GO:0005515|GO:0043167|GO:0043169|GO:0046872|GO:0046914|GO:0008270	protein binding|ion binding|cation binding|metal ion binding|transition metal ion binding|zinc ion binding	-	-	-	-	20:45857614-45879122	14	31	7	95	86	85	0.26932	0.702547	0.155096	2.31356	1.75125	1.92119	0.375654	1.99533	-2.40915	1.62502e-05	0.000291144	DOWN
ENSG00000068654	POLR1A	RNA polymerase I subunit A [Source:HGNC Symbol;Acc:HGNC:17264]	protein_coding	GO:0032991|GO:0009987|GO:0003824|GO:0008152|GO:0005515|GO:0016740|GO:1902494|GO:0033036|GO:0071704|GO:0050794|GO:0006807|GO:0009058|GO:0005654|GO:0043167|GO:0003682|GO:0048523|GO:0051641|GO:0097159|GO:0044237|GO:0005622|GO:0009893|GO:0019222|GO:0034641|GO:0046483|GO:1901360|GO:0032880|GO:0043227|GO:1990234|GO:0006139|GO:0043229|GO:0043169|GO:0006725|GO:0008104|GO:0016772|GO:0043657|GO:0044260|GO:…	protein-containing complex|cellular process|catalytic activity|metabolic process|protein binding|transferase activity|catalytic complex|macromolecule localization|organic substance metabolic process|regulation of cellular process|nitrogen compound metabolic process|biosynthetic process|nucleoplasm|ion binding|chromatin binding|negative regulation of cellular process|cellular localization|organic …	K02999	DNA-directed RNA polymerase I subunit RPA1[2.7.7.6]	hsa03020	RNA polymerase - Homo sapiens (human)聽	2:86020216-86106155	151	117	313	1397	994	530	0.475805	0.434311	1.13592	5.57257	3.3154	1.96212	0.682011	3.6167	-2.40681	1.86006e-06	4.66378e-05	DOWN
ENSG00000162757	C1orf74	chromosome 1 open reading frame 74 [Source:HGNC Symbol;Acc:HGNC:26319]	protein_coding	GO:0005515	protein binding	-	-	-	-	1:209779208-209784559	72	81	83	397	422	379	0.820888	1.08793	1.0899	5.72996	5.09288	5.07682	0.999571	5.29988	-2.40658	5.67347e-11	4.97439e-09	DOWN
ENSG00000172878	METAP1D	methionyl aminopeptidase type 1D, mitochondrial [Source:HGNC Symbol;Acc:HGNC:32583]	protein_coding	GO:0009987|GO:0003824|GO:0008152|GO:0005737|GO:0071704|GO:0006807|GO:0016787|GO:0043167|GO:0044237|GO:0005622|GO:0005739|GO:0043227|GO:0008233|GO:0043229|GO:0019538|GO:0043169|GO:0044260|GO:0043170|GO:0036211|GO:0008237|GO:0006508|GO:0046872|GO:0043231|GO:0008238|GO:0044267|GO:0008235|GO:0006464|GO:0004177|GO:0031365|GO:0070006|GO:0070084|GO:0018193|GO:0018206	cellular process|catalytic activity|metabolic process|cytoplasm|organic substance metabolic process|nitrogen compound metabolic process|hydrolase activity|ion binding|cellular metabolic process|intracellular anatomical structure|mitochondrion|membrane-bounded organelle|peptidase activity|intracellular organelle|protein metabolic process|cation binding|cellular macromolecule metabolic process|macr…	-	-	-	-	2:171999943-172082430	27	4	45	112	139	131	0.248599	0.0433875	0.477204	1.30547	1.35474	1.41714	0.256397	1.35912	-2.40622	0.000280145	0.00315663	DOWN
ENSG00000268129	AC026304.1	novel transcript	lncRNA	-	-	-	-	-	-	3:143000907-143001467	1	3	2	5	16	11	0.0951649	0.336427	0.219247	0.602505	1.61221	1.23021	0.216946	1.14831	-2.4041	0.00617091	0.037977	DOWN
ENSG00000113273	ARSB	arylsulfatase B [Source:HGNC Symbol;Acc:HGNC:714]	protein_coding	GO:0009987|GO:0050896|GO:0003824|GO:0032502|GO:0008152|GO:0040011|GO:0002376|GO:0007275|GO:0012505|GO:0045321|GO:0048869|GO:0005737|GO:0071704|GO:0040012|GO:0048856|GO:0016192|GO:0005615|GO:0005576|GO:0048870|GO:0050794|GO:0006807|GO:0009986|GO:0006955|GO:0016787|GO:0043167|GO:0001775|GO:0051641|GO:0009056|GO:0044237|GO:0005622|GO:0007034|GO:0051649|GO:0005783|GO:1901135|GO:0090132|GO:0005773|GO:…	cellular process|response to stimulus|catalytic activity|developmental process|metabolic process|locomotion|immune system process|multicellular organism development|endomembrane system|leukocyte activation|cellular developmental process|cytoplasm|organic substance metabolic process|regulation of locomotion|anatomical structure development|vesicle-mediated transport|extracellular space|extracellul…	K01135	arylsulfatase B[3.1.6.12]	hsa01100|hsa04142|hsa00531	Metabolic pathways - Homo sapiens (human)聽|Lysosome - Homo sapiens (human)聽|Glycosaminoglycan degradation - Homo sapiens (human)聽	5:78777209-78986087	40	39	34	181	218	172	0.185701	0.213298	0.181799	1.06376	1.07131	0.938177	0.193599	1.02442	-2.40366	1.64016e-09	9.78201e-08	DOWN
ENSG00000144554	FANCD2	FA complementation group D2 [Source:HGNC Symbol;Acc:HGNC:3585]	protein_coding	GO:0009987|GO:0050896|GO:0022414|GO:0032502|GO:0008152|GO:0000003|GO:0002376|GO:0023052|GO:0007049|GO:0005515|GO:0009653|GO:0007275|GO:0045321|GO:0002682|GO:0048869|GO:0050793|GO:0005737|GO:0007165|GO:0071704|GO:0048609|GO:0048856|GO:0023051|GO:0050794|GO:0006807|GO:0009058|GO:0007154|GO:0019953|GO:0005829|GO:0005654|GO:0051321|GO:0048523|GO:0001775|GO:0044237|GO:0019827|GO:0005622|GO:0003700|GO:…	cellular process|response to stimulus|reproductive process|developmental process|metabolic process|reproduction|immune system process|signaling|cell cycle|protein binding|anatomical structure morphogenesis|multicellular organism development|leukocyte activation|regulation of immune system process|cellular developmental process|regulation of developmental process|cytoplasm|signal transduction|orga…	K10891	fanconi anemia group D2 protein[-]	hsa03460	Fanconi anemia pathway - Homo sapiens (human)聽	3:10026414-10101932	187	150	255	1094	1114	774	0.839763	0.793541	1.31888	6.21928	5.2954	4.08371	0.984062	5.19946	-2.40154	1.03652e-10	8.33287e-09	DOWN
ENSG00000035499	DEPDC1B	DEP domain containing 1B [Source:HGNC Symbol;Acc:HGNC:24902]	protein_coding	GO:0009987|GO:0098772|GO:0050896|GO:0044093|GO:0003824|GO:0040011|GO:0023052|GO:0007267|GO:0030234|GO:0005737|GO:0007165|GO:0050790|GO:0023051|GO:0048870|GO:0050794|GO:0007154|GO:0005829|GO:0016787|GO:0043085|GO:0005622|GO:0008047|GO:0010646|GO:0051345|GO:0035556|GO:0005096|GO:1905114|GO:0009967|GO:0016477|GO:0198738|GO:0016817|GO:0007166|GO:0009966|GO:0030695|GO:1902531|GO:0043087|GO:0043547|GO:…	cellular process|molecular function regulator|response to stimulus|positive regulation of molecular function|catalytic activity|locomotion|signaling|cell-cell signaling|enzyme regulator activity|cytoplasm|signal transduction|regulation of catalytic activity|regulation of signaling|cell motility|regulation of cellular process|cell communication|cytosol|hydrolase activity|positive regulation of cat…	-	-	-	-	5:60596912-60700190	288	204	252	769	1373	1615	3.10335	2.58959	3.12745	10.4899	15.6606	20.4461	2.94013	15.5322	-2.40131	1.08715e-11	1.18685e-09	DOWN
ENSG00000151247	EIF4E	eukaryotic translation initiation factor 4E [Source:HGNC Symbol;Acc:HGNC:3287]	protein_coding	GO:0032991|GO:0009987|GO:0050896|GO:0016032|GO:0032502|GO:0008152|GO:0007610|GO:0023052|GO:0045182|GO:0007049|GO:0005515|GO:0007275|GO:0031503|GO:0007267|GO:0048869|GO:0002209|GO:0050793|GO:0005737|GO:0033036|GO:0071704|GO:0048856|GO:0005615|GO:0005576|GO:1990904|GO:0009892|GO:0023051|GO:0048471|GO:0050794|GO:0006807|GO:0034518|GO:0009058|GO:0007154|GO:0005829|GO:0098794|GO:0016281|GO:0048523|GO:…	protein-containing complex|cellular process|response to stimulus|viral process|developmental process|metabolic process|behavior|signaling|translation regulator activity|cell cycle|protein binding|multicellular organism development|protein-containing complex localization|cell-cell signaling|cellular developmental process|behavioral defense response|regulation of developmental process|cytoplasm|mac…	K03259	translation initiation factor 4E[-]	hsa04151|hsa03013|hsa04150|hsa04910|hsa04066|hsa04211|hsa01521	PI3K-Akt signaling pathway - Homo sapiens (human)聽|RNA transport - Homo sapiens (human)聽|mTOR signaling pathway - Homo sapiens (human)聽|Insulin signaling pathway - Homo sapiens (human)聽|HIF-1 signaling pathway - Homo sapiens (human)聽|Longevity regulating pathway - Homo sapiens (human)聽|EGFR tyrosine kinase inhibitor resistance - Homo sapiens (human)聽	4:98871684-98930637	172	183	112	286	1067	1050	0.573192	0.718433	0.429876	1.20655	3.76387	4.11112	0.573833	3.02718	-2.39927	1.15237e-07	4.24864e-06	DOWN
ENSG00000260000	AL133338.1	novel transcript, antisense to ASCC3	lncRNA	-	-	-	-	-	-	6:100881471-100882987	10	9	3	12	41	58	0.352031	0.373241	0.121619	0.534765	1.5278	2.3989	0.282297	1.48715	-2.39727	0.00078685	0.00737117	DOWN
ENSG00000280789	PAGR1	PAXIP1 associated glutamate rich protein 1 [Source:HGNC Symbol;Acc:HGNC:28707]	protein_coding	GO:0032991|GO:0009987|GO:0050896|GO:0008152|GO:0023052|GO:0007049|GO:0005515|GO:1902494|GO:0007165|GO:0071704|GO:0023051|GO:0050794|GO:0006807|GO:0009058|GO:0007154|GO:0005654|GO:0044237|GO:0032259|GO:0005622|GO:0009893|GO:0019222|GO:0009755|GO:0045787|GO:0034641|GO:0046483|GO:0010646|GO:1901360|GO:0034708|GO:0043227|GO:1990234|GO:0009725|GO:0031325|GO:0044770|GO:0006139|GO:0043229|GO:0009967|GO:…	protein-containing complex|cellular process|response to stimulus|metabolic process|signaling|cell cycle|protein binding|catalytic complex|signal transduction|organic substance metabolic process|regulation of signaling|regulation of cellular process|nitrogen compound metabolic process|biosynthetic process|cell communication|nucleoplasm|cellular metabolic process|methylation|intracellular anatomica…	-	-	-	-	16:29816152-29822489	131	102	168	470	825	744	1.80586	1.65643	2.66729	8.20193	12.0382	12.0499	2.04319	10.7633	-2.39723	1.70675e-10	1.28727e-08	DOWN
ENSG00000075218	GTSE1	G2 and S-phase expressed 1 [Source:HGNC Symbol;Acc:HGNC:13698]	protein_coding	GO:0009987|GO:0050896|GO:0040011|GO:0023052|GO:0007049|GO:0005515|GO:0005737|GO:0033036|GO:0007165|GO:0040012|GO:0040017|GO:0048870|GO:0016020|GO:0050794|GO:0007154|GO:0005829|GO:0005654|GO:0048523|GO:0051641|GO:1904951|GO:0005622|GO:0051050|GO:0007017|GO:1903829|GO:0051649|GO:0031647|GO:0005881|GO:2000147|GO:0045786|GO:0032880|GO:0035556|GO:0043227|GO:0000278|GO:0044770|GO:0051049|GO:0043229|GO:…	cellular process|response to stimulus|locomotion|signaling|cell cycle|protein binding|cytoplasm|macromolecule localization|signal transduction|regulation of locomotion|positive regulation of locomotion|cell motility|membrane|regulation of cellular process|cell communication|cytosol|nucleoplasm|negative regulation of cellular process|cellular localization|positive regulation of establishment of pr…	K10129	G-2 and S-phase expressed protein 1[-]	hsa04115	p53 signaling pathway - Homo sapiens (human)聽	22:46296870-46330810	194	143	159	864	909	696	1.90657	1.65558	1.79969	10.7491	9.45611	8.03634	1.78728	9.41385	-2.39702	8.80276e-13	1.27309e-10	DOWN
ENSG00000107984	DKK1	dickkopf WNT signaling pathway inhibitor 1 [Source:HGNC Symbol;Acc:HGNC:2891]	protein_coding	GO:0009987|GO:0098772|GO:0050896|GO:0044093|GO:0003824|GO:0032502|GO:0008152|GO:0044092|GO:0007610|GO:0023052|GO:0031128|GO:0038023|GO:0005515|GO:0009653|GO:0007275|GO:0007389|GO:0012505|GO:0007267|GO:0048869|GO:0050793|GO:0016740|GO:0071944|GO:0005737|GO:0030545|GO:0007165|GO:0071704|GO:2000272|GO:0001503|GO:0050790|GO:0048856|GO:0016192|GO:0005615|GO:0005576|GO:0010469|GO:0009892|GO:0023051|GO:…	cellular process|molecular function regulator|response to stimulus|positive regulation of molecular function|catalytic activity|developmental process|metabolic process|negative regulation of molecular function|behavior|signaling|developmental induction|signaling receptor activity|protein binding|anatomical structure morphogenesis|multicellular organism development|pattern specification process|en…	K02165	dickkopf[-]	hsa05022|hsa05010|hsa04310	Pathways of neurodegeneration - multiple diseases - Homo sapiens (human)聽|Alzheimer disease - Homo sapiens (human)聽|Wnt signaling pathway - Homo sapiens (human)聽	10:52314281-52318042	401	310	171	679	2034	1735	7.28891	6.63806	3.57986	15.6241	39.1352	37.0524	5.83561	30.6039	-2.39076	4.86724e-09	2.5011e-07	DOWN
ENSG00000139734	DIAPH3	diaphanous related formin 3 [Source:HGNC Symbol;Acc:HGNC:15480]	protein_coding	GO:0009987|GO:0005515|GO:0030029|GO:0005737|GO:0005829|GO:0005622|GO:0043227|GO:0019899|GO:0050839|GO:0043229|GO:0016043|GO:0030036|GO:0008092|GO:0043231|GO:0045296|GO:0051020|GO:0007015|GO:0022607|GO:0097435|GO:0043933|GO:0006996|GO:0003779|GO:0007010|GO:0005634|GO:0008154|GO:0065003|GO:0017048|GO:0034622|GO:0030041|GO:0051258	cellular process|protein binding|actin filament-based process|cytoplasm|cytosol|intracellular anatomical structure|membrane-bounded organelle|enzyme binding|cell adhesion molecule binding|intracellular organelle|cellular component organization|actin cytoskeleton organization|cytoskeletal protein binding|intracellular membrane-bounded organelle|cadherin binding|GTPase binding|actin filament organi…	K05745	diaphanous 3[-]	hsa04810	Regulation of actin cytoskeleton - Homo sapiens (human)聽	13:59665583-60163928	320	214	345	1362	1587	1416	1.772	1.39601	2.20031	9.54768	9.30225	9.21243	1.78944	9.35412	-2.38609	8.58886e-13	1.24859e-10	DOWN
ENSG00000121152	NCAPH	non-SMC condensin I complex subunit H [Source:HGNC Symbol;Acc:HGNC:1112]	protein_coding	GO:0032991|GO:0009987|GO:0098772|GO:0044093|GO:0022414|GO:0003824|GO:0000003|GO:0007049|GO:0005515|GO:0030234|GO:0001671|GO:0005737|GO:0051301|GO:0048609|GO:0050790|GO:0016853|GO:0016020|GO:0008094|GO:0019953|GO:0005829|GO:0005654|GO:0051321|GO:0003682|GO:0060590|GO:0044815|GO:0043085|GO:0005622|GO:0007059|GO:0008047|GO:0007276|GO:0072587|GO:0098813|GO:0016321|GO:0051304|GO:0043227|GO:0000278|GO:…	protein-containing complex|cellular process|molecular function regulator|positive regulation of molecular function|reproductive process|catalytic activity|reproduction|cell cycle|protein binding|enzyme regulator activity|ATPase activator activity|cytoplasm|cell division|multicellular organismal reproductive process|regulation of catalytic activity|isomerase activity|membrane|ATPase, acting on DNA…	-	-	-	-	2:96335766-96377091	301	278	262	1181	1582	1441	1.74627	1.89999	1.75065	8.67369	9.71519	9.8222	1.79897	9.40369	-2.38605	7.46604e-15	1.62383e-12	DOWN
ENSG00000178878	APOLD1	apolipoprotein L domain containing 1 [Source:HGNC Symbol;Acc:HGNC:25268]	protein_coding	GO:0009987|GO:0050896|GO:0032502|GO:0008152|GO:0009653|GO:0007275|GO:0048869|GO:0050793|GO:0031224|GO:0071944|GO:0005737|GO:0033036|GO:0071704|GO:0048856|GO:0005576|GO:0016020|GO:0050794|GO:0006807|GO:0005829|GO:0005654|GO:0001775|GO:0048646|GO:0005622|GO:0008289|GO:0001568|GO:0035295|GO:0016021|GO:0043227|GO:0035239|GO:0043229|GO:0030154|GO:0019538|GO:0001525|GO:0042118|GO:0009888|GO:0010876|GO:…	cellular process|response to stimulus|developmental process|metabolic process|anatomical structure morphogenesis|multicellular organism development|cellular developmental process|regulation of developmental process|intrinsic component of membrane|cell periphery|cytoplasm|macromolecule localization|organic substance metabolic process|anatomical structure development|extracellular region|membrane|r…	-	-	-	-	12:12725917-12829975	32	24	52	293	103	125	0.217835	0.192465	0.40769	2.52495	0.742185	0.999737	0.272663	1.42229	-2.38302	5.13193e-05	0.000770393	DOWN
ENSG00000104524	PYCR3	pyrroline-5-carboxylate reductase 3 [Source:HGNC Symbol;Acc:HGNC:25846]	protein_coding	GO:0009987|GO:0003824|GO:0008152|GO:0005515|GO:0016491|GO:0005737|GO:0071704|GO:0044281|GO:0006807|GO:0009058|GO:0005829|GO:0044237|GO:0005622|GO:0046483|GO:1901360|GO:0042802|GO:0006082|GO:0006520|GO:0044249|GO:0016645|GO:0008652|GO:1901605|GO:0019752|GO:0055129|GO:0004735|GO:0006560|GO:0006561	cellular process|catalytic activity|metabolic process|protein binding|oxidoreductase activity|cytoplasm|organic substance metabolic process|small molecule metabolic process|nitrogen compound metabolic process|biosynthetic process|cytosol|cellular metabolic process|intracellular anatomical structure|heterocycle metabolic process|organic cyclic compound metabolic process|identical protein binding|o…	K00286	pyrroline-5-carboxylate reductase[1.5.1.2]	hsa01100|hsa01230|hsa00330	Metabolic pathways - Homo sapiens (human)聽|Biosynthesis of amino acids - Homo sapiens (human)聽|Arginine and proline metabolism - Homo sapiens (human)聽	8:143603210-143609773	89	55	50	353	157	416	0.585914	0.426548	0.379109	2.94188	1.09406	3.21762	0.463857	2.41785	-2.38197	9.9892e-07	2.73032e-05	DOWN
ENSG00000018699	TTC27	tetratricopeptide repeat domain 27 [Source:HGNC Symbol;Acc:HGNC:25986]	protein_coding	GO:0005515	protein binding	-	-	-	-	2:32628032-32821051	157	150	183	641	978	839	1.86859	2.10314	2.50851	9.65783	12.3212	11.7321	2.16008	11.237	-2.3791	1.7747e-12	2.39389e-10	DOWN
ENSG00000135318	NT5E	5'-nucleotidase ecto [Source:HGNC Symbol;Acc:HGNC:8021]	protein_coding	GO:0009987|GO:0050896|GO:0003824|GO:0008152|GO:0005515|GO:0019674|GO:0031224|GO:0071944|GO:0005737|GO:0071704|GO:0044281|GO:0005615|GO:0005576|GO:0036094|GO:0016020|GO:0006807|GO:0009058|GO:0009986|GO:0005829|GO:0016787|GO:0005654|GO:0007155|GO:0043167|GO:0009056|GO:0097159|GO:0044237|GO:0005622|GO:0034641|GO:1901135|GO:0046483|GO:1901360|GO:0019637|GO:0070062|GO:0043227|GO:0006139|GO:0043229|GO:…	cellular process|response to stimulus|catalytic activity|metabolic process|protein binding|NAD metabolic process|intrinsic component of membrane|cell periphery|cytoplasm|organic substance metabolic process|small molecule metabolic process|extracellular space|extracellular region|small molecule binding|membrane|nitrogen compound metabolic process|biosynthetic process|cell surface|cytosol|hydrolase…	K19970	5'-nucleotidase[3.1.3.5]	hsa01100|hsa00230|hsa00240|hsa00760	Metabolic pathways - Homo sapiens (human)聽|Purine metabolism - Homo sapiens (human)聽|Pyrimidine metabolism - Homo sapiens (human)聽|Nicotinate and nicotinamide metabolism - Homo sapiens (human)聽	6:85449584-85495791	263	179	367	1181	1552	1291	1.82026	1.45947	2.92547	10.3475	11.3702	10.4979	2.0684	10.7385	-2.37621	8.88176e-11	7.30779e-09	DOWN
ENSG00000155393	HEATR3	HEAT repeat containing 3 [Source:HGNC Symbol;Acc:HGNC:26087]	protein_coding	GO:0009987|GO:0005515|GO:0033036|GO:0051641|GO:0051649|GO:0008104|GO:0045184|GO:0051082|GO:0046907|GO:0072594|GO:0022613|GO:0071705|GO:0006886|GO:0015031|GO:0051169|GO:0034613|GO:0071702|GO:0006606|GO:0042273|GO:0033365|GO:0006913|GO:0042254|GO:0017038|GO:0034504|GO:0051170	cellular process|protein binding|macromolecule localization|cellular localization|establishment of localization in cell|protein localization|establishment of protein localization|unfolded protein binding|intracellular transport|establishment of protein localization to organelle|ribonucleoprotein complex biogenesis|nitrogen compound transport|intracellular protein transport|protein transport|nucle…	-	-	-	-	16:50065970-50107272	167	138	140	495	873	848	1.44194	1.40369	1.39222	5.41057	7.97889	8.6025	1.41262	7.33065	-2.37557	5.35117e-12	6.33493e-10	DOWN
ENSG00000141994	DUS3L	dihydrouridine synthase 3 like [Source:HGNC Symbol;Acc:HGNC:26920]	protein_coding	GO:0009987|GO:0003824|GO:0008152|GO:0005515|GO:0016491|GO:0071704|GO:0036094|GO:0006807|GO:0043167|GO:0097159|GO:0044237|GO:0034641|GO:0046483|GO:1901360|GO:0006139|GO:0043169|GO:0006725|GO:0000166|GO:0003676|GO:0016627|GO:0043170|GO:0046872|GO:0050660|GO:0003723|GO:0010467|GO:0017150|GO:0006396|GO:0009451|GO:0016070|GO:0006400|GO:0034470|GO:0002943|GO:0006399|GO:0008033	cellular process|catalytic activity|metabolic process|protein binding|oxidoreductase activity|organic substance metabolic process|small molecule binding|nitrogen compound metabolic process|ion binding|organic cyclic compound binding|cellular metabolic process|cellular nitrogen compound metabolic process|heterocycle metabolic process|organic cyclic compound metabolic process|nucleobase-containing …	-	-	-	-	19:5784832-5791225	58	76	47	290	315	294	0.332126	0.512686	0.309976	2.10223	1.90934	1.97797	0.384929	1.99652	-2.37482	9.65101e-10	6.11238e-08	DOWN
ENSG00000101811	CSTF2	cleavage stimulation factor subunit 2 [Source:HGNC Symbol;Acc:HGNC:2484]	protein_coding	GO:0032991|GO:0009987|GO:0050896|GO:0008152|GO:0005515|GO:0071704|GO:0006807|GO:0009058|GO:0005654|GO:0097159|GO:0044237|GO:0005622|GO:0016604|GO:0034641|GO:0046483|GO:1901360|GO:0043227|GO:0006139|GO:0043229|GO:0005849|GO:0006725|GO:0010033|GO:0044260|GO:0071920|GO:0003676|GO:0044249|GO:0043170|GO:1990089|GO:0034645|GO:0071310|GO:0043231|GO:0070848|GO:0005847|GO:0003723|GO:0019438|GO:0010467|GO:…	protein-containing complex|cellular process|response to stimulus|metabolic process|protein binding|organic substance metabolic process|nitrogen compound metabolic process|biosynthetic process|nucleoplasm|organic cyclic compound binding|cellular metabolic process|intracellular anatomical structure|nuclear body|cellular nitrogen compound metabolic process|heterocycle metabolic process|organic cycli…	K14407	cleavage stimulation factor subunit 2[-]	hsa03015	mRNA surveillance pathway - Homo sapiens (human)聽	X:100820359-100841520	189	124	113	618	855	617	2.87639	2.22316	1.98069	11.9065	13.7737	11.0324	2.36008	12.2375	-2.3744	4.23385e-12	5.16474e-10	DOWN
ENSG00000274964	AC026356.1	novel transcript, sense intronic to BICD1	lncRNA	-	-	-	-	-	-	12:32339368-32340724	15	2	3	17	46	32	0.590325	0.0927221	0.135959	0.84695	1.91623	1.47956	0.273002	1.41425	-2.37305	0.00119463	0.0103291	DOWN
ENSG00000187815	ZFP69	ZFP69 zinc finger protein [Source:HGNC Symbol;Acc:HGNC:24708]	protein_coding	GO:0009987|GO:0008152|GO:0071704|GO:0009892|GO:0050794|GO:0006807|GO:0009058|GO:0043167|GO:0048523|GO:0097159|GO:0044237|GO:0005622|GO:0003700|GO:0000790|GO:0019222|GO:0034641|GO:0046483|GO:0009890|GO:1901360|GO:0006629|GO:0043227|GO:0006139|GO:0043229|GO:0000981|GO:0043169|GO:0006725|GO:0051171|GO:0001217|GO:0031324|GO:0044260|GO:0003676|GO:0044249|GO:0031323|GO:0043170|GO:0034645|GO:0019216|GO:…	cellular process|metabolic process|organic substance metabolic process|negative regulation of metabolic process|regulation of cellular process|nitrogen compound metabolic process|biosynthetic process|ion binding|negative regulation of cellular process|organic cyclic compound binding|cellular metabolic process|intracellular anatomical structure|DNA-binding transcription factor activity|chromatin|r…	K09228	KRAB domain-containing zinc finger protein[-]	hsa05168	Herpes simplex virus 1 infection - Homo sapiens (human)聽	1:40477290-40496343	17	14	29	77	125	98	0.18045	0.175068	0.35454	1.0347	1.4045	1.22219	0.236686	1.22046	-2.36638	1.63619e-06	4.20138e-05	DOWN
ENSG00000105447	GRWD1	glutamate rich WD repeat containing 1 [Source:HGNC Symbol;Acc:HGNC:21270]	protein_coding	GO:0032991|GO:0009987|GO:0008152|GO:0005515|GO:0005737|GO:0071704|GO:0009058|GO:0005829|GO:0005654|GO:0003682|GO:0097159|GO:0044237|GO:0005622|GO:0042393|GO:0043227|GO:0043229|GO:0016043|GO:0044260|GO:0003676|GO:0044249|GO:0043170|GO:0034645|GO:0043231|GO:0006325|GO:0003677|GO:0003723|GO:0022607|GO:0043933|GO:0006996|GO:0031497|GO:0005730|GO:0003690|GO:0034728|GO:0032984|GO:0051276|GO:0006333|GO:…	protein-containing complex|cellular process|metabolic process|protein binding|cytoplasm|organic substance metabolic process|biosynthetic process|cytosol|nucleoplasm|chromatin binding|organic cyclic compound binding|cellular metabolic process|intracellular anatomical structure|histone binding|membrane-bounded organelle|intracellular organelle|cellular component organization|cellular macromolecule …	-	-	-	-	19:48445841-48457022	150	137	155	624	875	689	1.30848	1.40786	1.55725	6.89079	8.07948	7.06146	1.42453	7.34391	-2.36606	1.28469e-12	1.82043e-10	DOWN
ENSG00000228716	DHFR	dihydrofolate reductase [Source:HGNC Symbol;Acc:HGNC:2861]	protein_coding	GO:0009987|GO:0050896|GO:0044093|GO:0003824|GO:0032502|GO:0008152|GO:0045182|GO:0007049|GO:0005515|GO:0016491|GO:0007275|GO:0048869|GO:0005737|GO:0071704|GO:0044281|GO:0050790|GO:0048856|GO:0036094|GO:0009892|GO:0050794|GO:0006807|GO:0008144|GO:0009058|GO:0005829|GO:0030371|GO:0033218|GO:0043167|GO:0048523|GO:0072341|GO:0097159|GO:0044237|GO:0043085|GO:0005622|GO:1990748|GO:0019222|GO:0006730|GO:…	cellular process|response to stimulus|positive regulation of molecular function|catalytic activity|developmental process|metabolic process|translation regulator activity|cell cycle|protein binding|oxidoreductase activity|multicellular organism development|cellular developmental process|cytoplasm|organic substance metabolic process|small molecule metabolic process|regulation of catalytic activity|…	K00287	dihydrofolate reductase[1.5.1.3]	hsa01100|hsa01240|hsa01523|hsa00790|hsa00670	Metabolic pathways - Homo sapiens (human)聽|Biosynthesis of cofactors - Homo sapiens (human)聽|Antifolate resistance - Homo sapiens (human)聽|Folate biosynthesis - Homo sapiens (human)聽|One carbon pool by folate - Homo sapiens (human)聽	5:80626226-80654983	194	135	202	1100	264	1144	1.14125	0.935571	1.36862	8.19182	1.64393	7.90687	1.14848	5.91421	-2.36446	8.29929e-06	0.000165027	DOWN
ENSG00000084774	CAD	carbamoyl-phosphate synthetase 2, aspartate transcarbamylase, and dihydroorotase [Source:HGNC Symbol;Acc:HGNC:1424]	protein_coding	GO:0032991|GO:0009987|GO:0050896|GO:0022414|GO:0003824|GO:0032502|GO:0008152|GO:0000003|GO:0005515|GO:0016363|GO:0007275|GO:0016740|GO:0005737|GO:0071704|GO:0044281|GO:0048856|GO:0005615|GO:0005576|GO:0036094|GO:0044306|GO:0097367|GO:0016020|GO:0006807|GO:0009058|GO:0005829|GO:0016787|GO:0016874|GO:0005654|GO:0034399|GO:0043167|GO:0042995|GO:0150034|GO:0097159|GO:0044237|GO:0036477|GO:0005622|GO:…	protein-containing complex|cellular process|response to stimulus|reproductive process|catalytic activity|developmental process|metabolic process|reproduction|protein binding|nuclear matrix|multicellular organism development|transferase activity|cytoplasm|organic substance metabolic process|small molecule metabolic process|anatomical structure development|extracellular space|extracellular region|s…	K11540	carbamoyl-phosphate synthase / aspartate carbamoyltransferase / dihydroorotase[6.3.5.5 2.1.3.2 3.5.2.3]	hsa01100|hsa01240|hsa00240|hsa00250	Metabolic pathways - Homo sapiens (human)聽|Biosynthesis of cofactors - Homo sapiens (human)聽|Pyrimidine metabolism - Homo sapiens (human)聽|Alanine, aspartate and glutamate metabolism - Homo sapiens (human)聽	2:27217369-27243943	301	256	402	2153	1629	880	1.37801	1.38066	2.11964	12.4778	7.89414	4.73333	1.62611	8.36841	-2.36353	1.26322e-08	5.99699e-07	DOWN
ENSG00000117724	CENPF	centromere protein F [Source:HGNC Symbol;Acc:HGNC:1857]	protein_coding	GO:0032991|GO:0009987|GO:0050896|GO:0032502|GO:0008152|GO:0023052|GO:0007049|GO:0005515|GO:0016363|GO:0007275|GO:0012505|GO:0048869|GO:0050793|GO:0000940|GO:0005737|GO:0033036|GO:0051301|GO:0007165|GO:0071704|GO:0030496|GO:0048856|GO:0009892|GO:0005930|GO:0048471|GO:0050794|GO:0006807|GO:0005815|GO:0009058|GO:0007154|GO:0005829|GO:0005654|GO:0034399|GO:0003682|GO:0048523|GO:0042995|GO:0051641|GO:…	protein-containing complex|cellular process|response to stimulus|developmental process|metabolic process|signaling|cell cycle|protein binding|nuclear matrix|multicellular organism development|endomembrane system|cellular developmental process|regulation of developmental process|outer kinetochore|cytoplasm|macromolecule localization|cell division|signal transduction|organic substance metabolic pro…	-	-	-	-	1:214603195-214664571	1030	1116	1810	8130	6383	4862	4.33149	5.52875	8.76658	43.2812	28.4134	24.0223	6.20894	31.9056	-2.36139	1.65823e-09	9.85701e-08	DOWN
ENSG00000165449	SLC16A9	solute carrier family 16 member 9 [Source:HGNC Symbol;Acc:HGNC:23520]	protein_coding	GO:0009987|GO:0008152|GO:0005215|GO:0005515|GO:0031224|GO:0071944|GO:0071704|GO:0044281|GO:0016020|GO:0022857|GO:0055085|GO:0044237|GO:0016021|GO:0005342|GO:0006082|GO:0031226|GO:1903825|GO:0005886|GO:0046943|GO:1905039|GO:0006811|GO:0046415|GO:0015291|GO:0005887|GO:0071702|GO:0015711|GO:0006820|GO:0008028|GO:0015293|GO:0046942|GO:0015718	cellular process|metabolic process|transporter activity|protein binding|intrinsic component of membrane|cell periphery|organic substance metabolic process|small molecule metabolic process|membrane|transmembrane transporter activity|transmembrane transport|cellular metabolic process|integral component of membrane|organic acid transmembrane transporter activity|organic acid metabolic process|intrin…	-	-	-	-	10:59650761-59736002	39	16	34	109	168	154	0.302327	0.146116	0.303562	1.06966	1.37855	1.4026	0.250668	1.2836	-2.35635	3.89239e-07	1.22158e-05	DOWN
ENSG00000242017	ALG1L15P	ALG1 like 15, pseudogene [Source:HGNC Symbol;Acc:HGNC:44384]	processed_pseudogene	-	-	-	-	-	-	3:156044155-156044948	8	10	11	32	52	60	0.53804	0.792342	0.852139	2.72459	3.70212	4.74131	0.727507	3.72267	-2.35531	1.38104e-05	0.000253088	DOWN
ENSG00000175305	CCNE2	cyclin E2 [Source:HGNC Symbol;Acc:HGNC:1590]	protein_coding	GO:0032991|GO:0009987|GO:0098772|GO:0022414|GO:0003824|GO:0008152|GO:0000003|GO:0007049|GO:0005515|GO:0016740|GO:0030234|GO:0005737|GO:1902494|GO:0033036|GO:0051301|GO:0071704|GO:0050790|GO:0050794|GO:0006807|GO:0005815|GO:0009058|GO:0005829|GO:0005654|GO:0051321|GO:0051641|GO:0044237|GO:0005622|GO:0007059|GO:0019222|GO:0034641|GO:0046483|GO:0098813|GO:1901360|GO:0032880|GO:0043227|GO:1990234|GO:…	protein-containing complex|cellular process|molecular function regulator|reproductive process|catalytic activity|metabolic process|reproduction|cell cycle|protein binding|transferase activity|enzyme regulator activity|cytoplasm|catalytic complex|macromolecule localization|cell division|organic substance metabolic process|regulation of catalytic activity|regulation of cellular process|nitrogen com…	K06626	G1/S-specific cyclin-E1[-]	hsa05200|hsa04151|hsa05165|hsa05206|hsa05166|hsa05203|hsa05169|hsa05161|hsa04218|hsa04934|hsa05226|hsa05162|hsa04114|hsa04110|hsa05215|hsa05222|hsa04115	Pathways in cancer - Homo sapiens (human)聽|PI3K-Akt signaling pathway - Homo sapiens (human)聽|Human papillomavirus infection - Homo sapiens (human)聽|MicroRNAs in cancer - Homo sapiens (human)聽|Human T-cell leukemia virus 1 infection - Homo sapiens (human)聽|Viral carcinogenesis - Homo sapiens (human)聽|Epstein-Barr virus infection - Homo sapiens (human)聽|Hepatitis B - Homo sapiens (human)聽|Cellular…	8:94879770-94896678	124	101	70	316	626	504	1.03131	0.989582	0.67053	3.32707	5.51112	4.92489	0.897139	4.5877	-2.35437	3.31943e-10	2.33417e-08	DOWN
ENSG00000126787	DLGAP5	DLG associated protein 5 [Source:HGNC Symbol;Acc:HGNC:16864]	protein_coding	GO:0009987|GO:0050896|GO:0008152|GO:0023052|GO:0007049|GO:0005515|GO:0005737|GO:0007165|GO:0034451|GO:0071704|GO:0050794|GO:0006807|GO:0005815|GO:0009058|GO:0007154|GO:0005829|GO:0051641|GO:0044237|GO:0000922|GO:0005622|GO:0007017|GO:0009893|GO:0007059|GO:0061842|GO:0019222|GO:0051649|GO:0045787|GO:0034641|GO:0046483|GO:0098813|GO:1901360|GO:0005739|GO:0051304|GO:0043227|GO:0051983|GO:0007018|GO:…	cellular process|response to stimulus|metabolic process|signaling|cell cycle|protein binding|cytoplasm|signal transduction|centriolar satellite|organic substance metabolic process|regulation of cellular process|nitrogen compound metabolic process|microtubule organizing center|biosynthetic process|cell communication|cytosol|cellular localization|cellular metabolic process|spindle pole|intracellula…	-	-	-	-	14:55148112-55191608	1046	591	886	3385	4290	4463	12.4189	8.26609	12.1153	50.8765	53.9146	62.2552	10.9334	55.6821	-2.34847	4.54193e-13	7.07961e-11	DOWN
ENSG00000256849	TCP1P3	t-complex 1 pseudogene 3 [Source:HGNC Symbol;Acc:HGNC:21630]	processed_pseudogene	-	-	-	-	-	-	12:19941521-19943018	9	5	8	20	39	47	0.320856	0.209986	0.328469	0.902595	1.47172	1.96857	0.286437	1.44763	-2.3374	9.31013e-05	0.00127235	DOWN
ENSG00000177283	FZD8	frizzled class receptor 8 [Source:HGNC Symbol;Acc:HGNC:4046]	protein_coding	GO:0032991|GO:0009987|GO:0050896|GO:0044093|GO:0003824|GO:0032502|GO:0008152|GO:0002376|GO:0023052|GO:0038023|GO:0005515|GO:0009653|GO:0007275|GO:0012505|GO:0007267|GO:0045321|GO:0048869|GO:0016740|GO:0031224|GO:0071944|GO:0005737|GO:0007165|GO:0071704|GO:0050790|GO:0048856|GO:0023051|GO:0016020|GO:0050794|GO:0006807|GO:0007154|GO:0098796|GO:0001775|GO:0044237|GO:0048646|GO:0043085|GO:0005622|GO:…	protein-containing complex|cellular process|response to stimulus|positive regulation of molecular function|catalytic activity|developmental process|metabolic process|immune system process|signaling|signaling receptor activity|protein binding|anatomical structure morphogenesis|multicellular organism development|endomembrane system|cell-cell signaling|leukocyte activation|cellular developmental pro…	K02375	frizzled 5/8[-]	hsa05200|hsa05022|hsa05010|hsa05165|hsa05205|hsa05225|hsa04310|hsa04390|hsa04934|hsa04150|hsa05226|hsa05224|hsa04550|hsa04916|hsa05217	Pathways in cancer - Homo sapiens (human)聽|Pathways of neurodegeneration - multiple diseases - Homo sapiens (human)聽|Alzheimer disease - Homo sapiens (human)聽|Human papillomavirus infection - Homo sapiens (human)聽|Proteoglycans in cancer - Homo sapiens (human)聽|Hepatocellular carcinoma - Homo sapiens (human)聽|Wnt signaling pathway - Homo sapiens (human)聽|Hippo signaling pathway - Homo sapiens (hu…	10:35638249-35642278	17	31	21	97	140	102	0.225272	0.483938	0.320507	1.62721	1.96377	1.58805	0.343239	1.72634	-2.33043	4.50402e-07	1.37657e-05	DOWN
ENSG00000226723	AL513175.1	pseudogene similar to ATP-binding cassette, sub-family E (OABP), member (ABCE1)	processed_pseudogene	-	-	-	-	-	-	1:192246708-192247487	12	7	13	36	57	60	0.821612	0.564594	1.02512	3.12024	4.13093	4.82641	0.803776	4.02586	-2.32443	1.39202e-05	0.00025427	DOWN
ENSG00000111602	TIMELESS	timeless circadian regulator [Source:HGNC Symbol;Acc:HGNC:11813]	protein_coding	GO:0032991|GO:0009987|GO:0050896|GO:0032502|GO:0008152|GO:0023052|GO:0048511|GO:0007049|GO:0005515|GO:0007623|GO:0009653|GO:0007275|GO:0051301|GO:0007165|GO:0071704|GO:0048856|GO:0051606|GO:0009892|GO:0050794|GO:0006807|GO:0009058|GO:0007154|GO:0005654|GO:0048523|GO:0097159|GO:0044237|GO:0005622|GO:0009893|GO:0042752|GO:0090734|GO:0005657|GO:0000790|GO:0019222|GO:0001763|GO:0034641|GO:0046483|GO:…	protein-containing complex|cellular process|response to stimulus|developmental process|metabolic process|signaling|rhythmic process|cell cycle|protein binding|circadian rhythm|anatomical structure morphogenesis|multicellular organism development|cell division|signal transduction|organic substance metabolic process|anatomical structure development|detection of stimulus|negative regulation of metab…	-	-	-	-	12:56416363-56449426	201	175	234	1009	1078	825	1.22214	1.25351	1.63868	7.76652	6.93816	5.89358	1.37144	6.86609	-2.32379	8.71309e-12	9.73957e-10	DOWN
ENSG00000143315	PIGM	phosphatidylinositol glycan anchor biosynthesis class M [Source:HGNC Symbol;Acc:HGNC:18858]	protein_coding	GO:0032991|GO:0009987|GO:0003824|GO:0008152|GO:0012505|GO:0016740|GO:0031224|GO:0005737|GO:1902494|GO:0071704|GO:0016020|GO:0006807|GO:0009058|GO:0070085|GO:0044237|GO:0005622|GO:0097502|GO:0005783|GO:1901135|GO:0019637|GO:0006629|GO:0016021|GO:0043227|GO:0016757|GO:1990234|GO:0043229|GO:0044255|GO:0019538|GO:0031090|GO:0044260|GO:0044249|GO:0043170|GO:0042175|GO:1990529|GO:0036211|GO:0000030|GO:…	protein-containing complex|cellular process|catalytic activity|metabolic process|endomembrane system|transferase activity|intrinsic component of membrane|cytoplasm|catalytic complex|organic substance metabolic process|membrane|nitrogen compound metabolic process|biosynthetic process|glycosylation|cellular metabolic process|intracellular anatomical structure|mannosylation|endoplasmic reticulum|car…	K05284	GPI mannosyltransferase 1 subunit M[2.4.1.-]	hsa01100|hsa00563	Metabolic pathways - Homo sapiens (human)聽|Glycosylphosphatidylinositol (GPI)-anchor biosynthesis - Homo sapiens (human)聽	1:160024953-160031990	141	91	118	569	565	514	1.06989	0.813439	1.03122	5.46564	4.53803	4.58229	0.971519	4.86199	-2.32323	8.42886e-11	6.9967e-09	DOWN
ENSG00000136870	ZNF189	zinc finger protein 189 [Source:HGNC Symbol;Acc:HGNC:12980]	protein_coding	GO:0009987|GO:0008152|GO:0071704|GO:0050794|GO:0006807|GO:0009058|GO:0043167|GO:0097159|GO:0044237|GO:0005622|GO:0003700|GO:0019222|GO:0034641|GO:0046483|GO:1901360|GO:0043227|GO:0006139|GO:0043229|GO:0000981|GO:0043169|GO:0006725|GO:0051171|GO:0044260|GO:0003676|GO:0044249|GO:0031323|GO:0043170|GO:0034645|GO:0046872|GO:0043231|GO:0051252|GO:0003677|GO:0010468|GO:0019438|GO:0001067|GO:0010467|GO:…	cellular process|metabolic process|organic substance metabolic process|regulation of cellular process|nitrogen compound metabolic process|biosynthetic process|ion binding|organic cyclic compound binding|cellular metabolic process|intracellular anatomical structure|DNA-binding transcription factor activity|regulation of metabolic process|cellular nitrogen compound metabolic process|heterocycle met…	K09228	KRAB domain-containing zinc finger protein[-]	hsa05168	Herpes simplex virus 1 infection - Homo sapiens (human)聽	9:101398873-101410660	68	58	68	258	358	308	0.627191	0.630206	0.722352	3.01244	3.49521	3.33765	0.659916	3.28177	-2.31412	6.04246e-10	4.0365e-08	DOWN
ENSG00000130816	DNMT1	DNA methyltransferase 1 [Source:HGNC Symbol;Acc:HGNC:2976]	protein_coding	GO:0009987|GO:0050896|GO:0003824|GO:0032502|GO:0008152|GO:0023052|GO:0005515|GO:0007275|GO:0008283|GO:0048869|GO:0050793|GO:0016740|GO:0007165|GO:0071704|GO:0048856|GO:0036094|GO:0009892|GO:0050794|GO:0006807|GO:0009058|GO:0007154|GO:0005654|GO:0043167|GO:0003682|GO:0048523|GO:0097159|GO:0044237|GO:0032259|GO:0005622|GO:0016458|GO:0000785|GO:0009893|GO:0008219|GO:0036166|GO:0005657|GO:0019222|GO:…	cellular process|response to stimulus|catalytic activity|developmental process|metabolic process|signaling|protein binding|multicellular organism development|cell population proliferation|cellular developmental process|regulation of developmental process|transferase activity|signal transduction|organic substance metabolic process|anatomical structure development|small molecule binding|negative re…	K00558	DNA (cytosine-5)-methyltransferase 1[2.1.1.37]	hsa01100|hsa05206|hsa00270	Metabolic pathways - Homo sapiens (human)聽|MicroRNAs in cancer - Homo sapiens (human)聽|Cysteine and methionine metabolism - Homo sapiens (human)聽	19:10133342-10231286	416	380	696	2840	2521	1674	0.62441	0.671926	1.2032	5.39638	4.00541	2.95209	0.833178	4.11796	-2.30523	4.53325e-09	2.34949e-07	DOWN
ENSG00000138587	MNS1	meiosis specific nuclear structural 1 [Source:HGNC Symbol;Acc:HGNC:29636]	protein_coding	GO:0009987|GO:0022414|GO:0032502|GO:0000003|GO:0007049|GO:0005515|GO:0007275|GO:0007389|GO:0012505|GO:0005737|GO:0048609|GO:0048856|GO:0005930|GO:0050794|GO:0003006|GO:0019953|GO:0051321|GO:0042995|GO:0005622|GO:0007276|GO:0120025|GO:0042802|GO:0043227|GO:0044089|GO:0099568|GO:0043229|GO:0005635|GO:0003002|GO:0009798|GO:0016043|GO:0051130|GO:0051128|GO:0007283|GO:0060491|GO:0030030|GO:0043231|GO:…	cellular process|reproductive process|developmental process|reproduction|cell cycle|protein binding|multicellular organism development|pattern specification process|endomembrane system|cytoplasm|multicellular organismal reproductive process|anatomical structure development|axoneme|regulation of cellular process|developmental process involved in reproduction|sexual reproduction|meiotic cell cycle|…	-	-	-	-	15:56421544-56465137	56	45	82	225	345	301	0.987968	0.935261	1.66618	5.02514	6.4428	6.23911	1.19647	5.90235	-2.30251	4.14155e-08	1.72916e-06	DOWN
ENSG00000130119	GNL3L	G protein nucleolar 3 like [Source:HGNC Symbol;Acc:HGNC:25553]	protein_coding	GO:0032991|GO:0009987|GO:0008152|GO:0044092|GO:0005515|GO:0005737|GO:0033036|GO:0071704|GO:1990904|GO:0036094|GO:0009892|GO:0097367|GO:0016020|GO:0050794|GO:0006807|GO:0009058|GO:0005829|GO:0005654|GO:0043167|GO:0048523|GO:0051641|GO:0097159|GO:0044237|GO:0005622|GO:0051100|GO:0051098|GO:0019222|GO:1903829|GO:0034641|GO:0046483|GO:0031647|GO:0009890|GO:1901360|GO:0032880|GO:0043227|GO:0043393|GO:…	protein-containing complex|cellular process|metabolic process|negative regulation of molecular function|protein binding|cytoplasm|macromolecule localization|organic substance metabolic process|ribonucleoprotein complex|small molecule binding|negative regulation of metabolic process|carbohydrate derivative binding|membrane|regulation of cellular process|nitrogen compound metabolic process|biosynth…	K14538	nuclear GTP-binding protein[-]	hsa03008	Ribosome biogenesis in eukaryotes - Homo sapiens (human)聽	X:54530183-54621521	60	210	77	768	762	147	0.193738	0.798809	0.286355	3.13928	2.60444	0.557669	0.426301	2.10046	-2.30076	0.000263571	0.00299878	DOWN
ENSG00000101361	NOP56	NOP56 ribonucleoprotein [Source:HGNC Symbol;Acc:HGNC:15911]	protein_coding	GO:0032991|GO:0009987|GO:0008152|GO:0001650|GO:0005515|GO:0005737|GO:0071704|GO:1990904|GO:0016020|GO:0006807|GO:0005654|GO:0097159|GO:0044237|GO:0005622|GO:0070761|GO:0034641|GO:0046483|GO:1901360|GO:0005732|GO:0043227|GO:0030684|GO:0019899|GO:0006139|GO:0050839|GO:0043229|GO:0006725|GO:0003676|GO:0043170|GO:0043231|GO:0045296|GO:0022613|GO:1990226|GO:0003723|GO:0032040|GO:0031428|GO:0010467|GO:…	protein-containing complex|cellular process|metabolic process|fibrillar center|protein binding|cytoplasm|organic substance metabolic process|ribonucleoprotein complex|membrane|nitrogen compound metabolic process|nucleoplasm|organic cyclic compound binding|cellular metabolic process|intracellular anatomical structure|pre-snoRNP complex|cellular nitrogen compound metabolic process|heterocycle metab…	K14564	nucleolar protein 56[-]	hsa05017|hsa03008	Spinocerebellar ataxia - Homo sapiens (human)聽|Ribosome biogenesis in eukaryotes - Homo sapiens (human)聽	20:2652593-2658393	536	403	386	1592	2596	2044	2.04372	1.81018	1.6951	7.68434	10.4775	9.15662	1.84967	9.10617	-2.29958	6.74251e-14	1.21266e-11	DOWN
ENSG00000073111	MCM2	minichromosome maintenance complex component 2 [Source:HGNC Symbol;Acc:HGNC:6944]	protein_coding	GO:0032991|GO:0009987|GO:0050896|GO:0003824|GO:0032502|GO:0008152|GO:0044092|GO:0007049|GO:0005515|GO:0007275|GO:0032993|GO:0005737|GO:0071704|GO:0050790|GO:0048856|GO:0036094|GO:0043086|GO:0097367|GO:0050794|GO:0006807|GO:0009058|GO:0008094|GO:0016787|GO:0005654|GO:0004386|GO:0043167|GO:0048523|GO:0097159|GO:0044237|GO:0042555|GO:0005622|GO:0000808|GO:0000785|GO:0008219|GO:0034641|GO:0046483|GO:…	protein-containing complex|cellular process|response to stimulus|catalytic activity|developmental process|metabolic process|negative regulation of molecular function|cell cycle|protein binding|multicellular organism development|protein-DNA complex|cytoplasm|organic substance metabolic process|regulation of catalytic activity|anatomical structure development|small molecule binding|negative regulat…	K02540	DNA replication licensing factor MCM2[3.6.4.12]	hsa04110|hsa03030	Cell cycle - Homo sapiens (human)聽|DNA replication - Homo sapiens (human)聽	3:127598410-127622436	929	777	1042	3732	5253	3986	7.30876	7.20131	9.44163	37.1687	43.7456	36.8438	7.9839	39.2527	-2.29763	2.33229e-13	3.87202e-11	DOWN
ENSG00000108691	CCL2	C-C motif chemokine ligand 2 [Source:HGNC Symbol;Acc:HGNC:10618]	protein_coding	GO:0009987|GO:0098772|GO:0050896|GO:0044093|GO:0016032|GO:0003824|GO:0032502|GO:0008152|GO:0040011|GO:0002376|GO:0005215|GO:0023052|GO:0038023|GO:0007049|GO:0005515|GO:0009653|GO:0007275|GO:0050900|GO:0008283|GO:0007267|GO:0045321|GO:0040013|GO:0002682|GO:0048869|GO:0050793|GO:2000273|GO:0032411|GO:0016740|GO:0019725|GO:0030545|GO:0007165|GO:0019079|GO:0071704|GO:0050790|GO:0040012|GO:0048856|GO:…	cellular process|molecular function regulator|response to stimulus|positive regulation of molecular function|viral process|catalytic activity|developmental process|metabolic process|locomotion|immune system process|transporter activity|signaling|signaling receptor activity|cell cycle|protein binding|anatomical structure morphogenesis|multicellular organism development|leukocyte migration|cell pop…	K14624	C-C motif chemokine 2[-]	hsa05168|hsa04060|hsa05171|hsa05163|hsa05417|hsa04062|hsa04621|hsa05164|hsa05418|hsa05135|hsa04668|hsa05142|hsa04061|hsa04933|hsa04657|hsa05323|hsa05144	Herpes simplex virus 1 infection - Homo sapiens (human)聽|Cytokine-cytokine receptor interaction - Homo sapiens (human)聽|Coronavirus disease - COVID-19 - Homo sapiens (human)聽|Human cytomegalovirus infection - Homo sapiens (human)聽|Lipid and atherosclerosis - Homo sapiens (human)聽|Chemokine signaling pathway - Homo sapiens (human)聽|NOD-like receptor signaling pathway - Homo sapiens (human)聽|Influe…	17:34255218-34257203	457	235	145	655	1468	1731	7.34217	4.44774	2.68305	13.3216	24.9651	32.6742	4.82432	23.6536	-2.29366	1.23606e-07	4.51565e-06	DOWN
ENSG00000134057	CCNB1	cyclin B1 [Source:HGNC Symbol;Acc:HGNC:1579]	protein_coding	GO:0032991|GO:0009987|GO:0098772|GO:0050896|GO:0044093|GO:0022414|GO:0003824|GO:0032502|GO:0008152|GO:0000003|GO:0023052|GO:0007049|GO:0005515|GO:0045927|GO:0007275|GO:0008283|GO:0021700|GO:0048869|GO:0050793|GO:0016740|GO:0030234|GO:0005737|GO:1902494|GO:0051301|GO:0007165|GO:0071704|GO:0048609|GO:0050790|GO:0048856|GO:0000942|GO:0009892|GO:0023051|GO:0040008|GO:0016020|GO:0050794|GO:0003006|GO:…	protein-containing complex|cellular process|molecular function regulator|response to stimulus|positive regulation of molecular function|reproductive process|catalytic activity|developmental process|metabolic process|reproduction|signaling|cell cycle|protein binding|positive regulation of growth|multicellular organism development|cell population proliferation|developmental maturation|cellular deve…	K05868	G2/mitotic-specific cyclin-B1[-]	hsa05170|hsa04218|hsa04068|hsa04114|hsa04110|hsa04914|hsa04115	Human immunodeficiency virus 1 infection - Homo sapiens (human)聽|Cellular senescence - Homo sapiens (human)聽|FoxO signaling pathway - Homo sapiens (human)聽|Oocyte meiosis - Homo sapiens (human)聽|Cell cycle - Homo sapiens (human)聽|Progesterone-mediated oocyte maturation - Homo sapiens (human)聽|p53 signaling pathway - Homo sapiens (human)聽	5:69167135-69178245	1774	1002	963	3837	6291	7076	25.2096	16.7742	15.7613	69.026	94.6305	118.141	19.2484	93.9324	-2.28689	1.9871e-11	2.00601e-09	DOWN
ENSG00000101868	POLA1	DNA polymerase alpha 1, catalytic subunit [Source:HGNC Symbol;Acc:HGNC:9173]	protein_coding	GO:0032991|GO:0009987|GO:0050896|GO:0016032|GO:0003824|GO:0008152|GO:0007049|GO:0005515|GO:0016363|GO:0012505|GO:0016740|GO:0032993|GO:0005737|GO:1902494|GO:0071704|GO:0036094|GO:0050794|GO:0006807|GO:0009058|GO:0005829|GO:0005654|GO:0034399|GO:0043167|GO:0003682|GO:0001816|GO:0097159|GO:0044237|GO:0005622|GO:0000785|GO:0005657|GO:0019222|GO:0051536|GO:0034641|GO:0046483|GO:0030894|GO:0043596|GO:…	protein-containing complex|cellular process|response to stimulus|viral process|catalytic activity|metabolic process|cell cycle|protein binding|nuclear matrix|endomembrane system|transferase activity|protein-DNA complex|cytoplasm|catalytic complex|organic substance metabolic process|small molecule binding|regulation of cellular process|nitrogen compound metabolic process|biosynthetic process|cytos…	K02320	DNA polymerase alpha subunit A[2.7.7.7]	hsa03030	DNA replication - Homo sapiens (human)聽	X:24693873-24996986	297	291	359	1578	1660	1172	0.768452	0.886982	1.06981	5.16863	4.54639	3.56276	0.908414	4.42592	-2.28456	9.31652e-12	1.03014e-09	DOWN
ENSG00000105948	TTC26	tetratricopeptide repeat domain 26 [Source:HGNC Symbol;Acc:HGNC:21882]	protein_coding	GO:0032991|GO:0009987|GO:0050896|GO:0022414|GO:0032502|GO:0000003|GO:0023052|GO:0005515|GO:0031503|GO:0048869|GO:0030992|GO:0033036|GO:0007165|GO:0048609|GO:0048856|GO:0050794|GO:0003006|GO:0005815|GO:0007154|GO:0019953|GO:0042995|GO:0051641|GO:0097542|GO:0030990|GO:0005622|GO:0044877|GO:0007017|GO:0097546|GO:0051649|GO:0007276|GO:0007281|GO:0120025|GO:0120170|GO:0048515|GO:0043227|GO:0007018|GO:…	protein-containing complex|cellular process|response to stimulus|reproductive process|developmental process|reproduction|signaling|protein binding|protein-containing complex localization|cellular developmental process|intraciliary transport particle B|macromolecule localization|signal transduction|multicellular organismal reproductive process|anatomical structure development|regulation of cellula…	-	-	-	-	7:139133744-139191986	74	35	75	255	362	235	0.356409	0.198586	0.416032	1.55477	1.84554	1.32979	0.323676	1.5767	-2.28429	1.27125e-07	4.62014e-06	DOWN
ENSG00000177192	PUS1	pseudouridine synthase 1 [Source:HGNC Symbol;Acc:HGNC:15508]	protein_coding	GO:0009987|GO:0003824|GO:0008152|GO:0005737|GO:0071704|GO:0016853|GO:0006807|GO:0005654|GO:0097159|GO:0044237|GO:0005622|GO:0034641|GO:0046483|GO:1901360|GO:0005739|GO:0016866|GO:0043227|GO:0006139|GO:0043229|GO:0006725|GO:0003676|GO:0043170|GO:0043231|GO:0009982|GO:0005759|GO:0003723|GO:0010467|GO:0005634|GO:0006396|GO:0009451|GO:0016070|GO:0031981|GO:0106029|GO:0003727|GO:0000049|GO:0070525|GO:…	cellular process|catalytic activity|metabolic process|cytoplasm|organic substance metabolic process|isomerase activity|nitrogen compound metabolic process|nucleoplasm|organic cyclic compound binding|cellular metabolic process|intracellular anatomical structure|cellular nitrogen compound metabolic process|heterocycle metabolic process|organic cyclic compound metabolic process|mitochondrion|intramo…	-	-	-	-	12:131929200-131945896	157	140	84	389	714	673	0.96063	1.00913	0.591953	3.01309	4.62436	4.83803	0.853904	4.15849	-2.28392	7.58699e-10	4.9048e-08	DOWN
ENSG00000186462	NAP1L2	nucleosome assembly protein 1 like 2 [Source:HGNC Symbol;Acc:HGNC:7638]	protein_coding	GO:0009987|GO:0032502|GO:0008152|GO:0005515|GO:0007275|GO:0048869|GO:0050793|GO:0051301|GO:0071704|GO:0048856|GO:0050794|GO:0006807|GO:0003682|GO:0044237|GO:0005622|GO:0009893|GO:0019222|GO:0042393|GO:0045597|GO:0043227|GO:0031325|GO:0043229|GO:0030154|GO:0017145|GO:0019538|GO:0051173|GO:0051171|GO:0016043|GO:0051302|GO:0044260|GO:0051130|GO:0051128|GO:0031323|GO:0043170|GO:0045595|GO:0036211|GO:…	cellular process|developmental process|metabolic process|protein binding|multicellular organism development|cellular developmental process|regulation of developmental process|cell division|organic substance metabolic process|anatomical structure development|regulation of cellular process|nitrogen compound metabolic process|chromatin binding|cellular metabolic process|intracellular anatomical stru…	-	-	-	-	X:73212299-73214851	53	32	19	101	159	214	1.10864	0.788555	0.457754	2.67455	3.52058	5.25934	0.784984	3.81816	-2.28214	2.29019e-06	5.55874e-05	DOWN
ENSG00000243789	JMJD7	jumonji domain containing 7 [Source:HGNC Symbol;Acc:HGNC:34397]	protein_coding	GO:0009987|GO:0003824|GO:0008152|GO:0005515|GO:0016491|GO:0005737|GO:0071704|GO:0006807|GO:0016787|GO:0043167|GO:0044237|GO:0005622|GO:0016705|GO:0004497|GO:0042393|GO:0043227|GO:0008233|GO:0043229|GO:0019538|GO:0043169|GO:0051213|GO:0044260|GO:0043170|GO:0140030|GO:0036211|GO:0006508|GO:0046872|GO:0043231|GO:0004175|GO:0008238|GO:0035064|GO:0044267|GO:0016706|GO:0006464|GO:0005634|GO:0004177|GO:…	cellular process|catalytic activity|metabolic process|protein binding|oxidoreductase activity|cytoplasm|organic substance metabolic process|nitrogen compound metabolic process|hydrolase activity|ion binding|cellular metabolic process|intracellular anatomical structure|oxidoreductase activity, acting on paired donors, with incorporation or reduction of molecular oxygen|monooxygenase activity|histo…	-	-	-	-	15:41828092-41837581	66	67	47	262	228	336	1.07359	1.28392	0.880547	5.39522	3.92583	6.42151	1.07935	5.24752	-2.28147	1.58484e-08	7.3255e-07	DOWN
ENSG00000080608	PUM3	pumilio RNA binding family member 3 [Source:HGNC Symbol;Acc:HGNC:29676]	protein_coding	GO:0009987|GO:0008152|GO:0005515|GO:0012505|GO:0005737|GO:0071704|GO:0050794|GO:0006807|GO:0009058|GO:0005654|GO:0097159|GO:0044237|GO:0005622|GO:0019222|GO:0005783|GO:0034641|GO:0043227|GO:0043229|GO:0019538|GO:0051171|GO:0044260|GO:0003676|GO:0044249|GO:0031323|GO:0043170|GO:0036211|GO:0034645|GO:0043603|GO:0032268|GO:0043231|GO:0006518|GO:0051246|GO:0003677|GO:0010468|GO:0003723|GO:0044267|GO:…	cellular process|metabolic process|protein binding|endomembrane system|cytoplasm|organic substance metabolic process|regulation of cellular process|nitrogen compound metabolic process|biosynthetic process|nucleoplasm|organic cyclic compound binding|cellular metabolic process|intracellular anatomical structure|regulation of metabolic process|endoplasmic reticulum|cellular nitrogen compound metabol…	-	-	-	-	9:2720469-2844095	397	267	267	1007	1743	1548	6.16135	4.88157	4.77252	19.7844	28.6339	28.2263	5.27181	25.5482	-2.27685	1.64408e-12	2.2427e-10	DOWN
ENSG00000187790	FANCM	FA complementation group M [Source:HGNC Symbol;Acc:HGNC:23168]	protein_coding	GO:0032991|GO:0009987|GO:0050896|GO:0022414|GO:0003824|GO:0008152|GO:0000003|GO:0007049|GO:0005515|GO:0008186|GO:0071704|GO:0036094|GO:0097367|GO:0050794|GO:0006807|GO:0009058|GO:0008094|GO:0016787|GO:0005654|GO:0004386|GO:0051321|GO:0043167|GO:0003682|GO:0097159|GO:0044237|GO:0005622|GO:0009893|GO:0007059|GO:0019222|GO:0034641|GO:0046483|GO:0098813|GO:0007131|GO:1901360|GO:0003678|GO:0003724|GO:…	protein-containing complex|cellular process|response to stimulus|reproductive process|catalytic activity|metabolic process|reproduction|cell cycle|protein binding|ATPase, acting on RNA|organic substance metabolic process|small molecule binding|carbohydrate derivative binding|regulation of cellular process|nitrogen compound metabolic process|biosynthetic process|ATPase, acting on DNA|hydrolase act…	K10896	fanconi anemia group M protein[-]	hsa03460	Fanconi anemia pathway - Homo sapiens (human)聽	14:45135930-45200890	145	129	94	469	669	559	0.610062	0.639379	0.455496	2.49797	2.97941	2.76322	0.568312	2.74687	-2.27303	3.92276e-11	3.58504e-09	DOWN
ENSG00000261061	AC092718.4	novel transcript	lncRNA	-	-	-	-	-	-	16:81030770-81031485	37	39	28	125	174	182	2.75965	3.42677	2.40529	11.8025	13.7374	15.9488	2.8639	13.8296	-2.2717	3.55742e-08	1.50999e-06	DOWN
ENSG00000164045	CDC25A	cell division cycle 25A [Source:HGNC Symbol;Acc:HGNC:1725]	protein_coding	GO:0009987|GO:0050896|GO:0022414|GO:0003824|GO:0008152|GO:0000003|GO:0007049|GO:0005515|GO:0008283|GO:0016740|GO:0005737|GO:0051301|GO:0071704|GO:0050790|GO:0050794|GO:0006807|GO:0005829|GO:0016787|GO:0005654|GO:0051321|GO:0044237|GO:0005622|GO:0019222|GO:0045787|GO:0009314|GO:0043227|GO:0000278|GO:0019899|GO:0044770|GO:0043229|GO:0019538|GO:0051726|GO:0090068|GO:0051171|GO:0004721|GO:0016788|GO:…	cellular process|response to stimulus|reproductive process|catalytic activity|metabolic process|reproduction|cell cycle|protein binding|cell population proliferation|transferase activity|cytoplasm|cell division|organic substance metabolic process|regulation of catalytic activity|regulation of cellular process|nitrogen compound metabolic process|cytosol|hydrolase activity|nucleoplasm|meiotic cell …	K06645	M-phase inducer phosphatase 1[3.1.3.48]	hsa05206|hsa04218|hsa04110|hsa04914	MicroRNAs in cancer - Homo sapiens (human)聽|Cellular senescence - Homo sapiens (human)聽|Cell cycle - Homo sapiens (human)聽|Progesterone-mediated oocyte maturation - Homo sapiens (human)聽	3:48157146-48188417	75	57	81	331	391	256	0.694753	0.622026	0.864183	3.88157	3.83394	2.78618	0.726988	3.50056	-2.26758	7.77521e-09	3.82718e-07	DOWN
ENSG00000143228	NUF2	NUF2 component of NDC80 kinetochore complex [Source:HGNC Symbol;Acc:HGNC:14621]	protein_coding	GO:0032991|GO:0009987|GO:0022414|GO:0000003|GO:0007049|GO:0005515|GO:0005737|GO:0051301|GO:0016020|GO:0005829|GO:0005654|GO:0031262|GO:0051321|GO:0051641|GO:0005622|GO:0044877|GO:0007017|GO:0007059|GO:0051649|GO:0098813|GO:0000776|GO:0043227|GO:0000278|GO:0043229|GO:0000226|GO:0051640|GO:0051656|GO:0000777|GO:0140013|GO:0000775|GO:0016043|GO:0008608|GO:0000778|GO:0007051|GO:0045132|GO:0051310|GO:…	protein-containing complex|cellular process|reproductive process|reproduction|cell cycle|protein binding|cytoplasm|cell division|membrane|cytosol|nucleoplasm|Ndc80 complex|meiotic cell cycle|cellular localization|intracellular anatomical structure|protein-containing complex binding|microtubule-based process|chromosome segregation|establishment of localization in cell|nuclear chromosome segregatio…	-	-	-	-	1:163266576-163355764	459	333	245	1040	1729	1966	3.88959	3.32428	2.39116	11.1566	15.509	19.5737	3.20168	15.4131	-2.26726	3.28525e-11	3.10351e-09	DOWN
ENSG00000159259	CHAF1B	chromatin assembly factor 1 subunit B [Source:HGNC Symbol;Acc:HGNC:1911]	protein_coding	GO:0032991|GO:0009987|GO:0050896|GO:0008152|GO:0007049|GO:0005515|GO:0005737|GO:0071704|GO:0006807|GO:0009058|GO:0005829|GO:0005654|GO:0003682|GO:0044237|GO:0005622|GO:0033186|GO:0000790|GO:0034641|GO:0046483|GO:1901360|GO:0042393|GO:0043227|GO:0006139|GO:0043229|GO:0006725|GO:0016043|GO:0044260|GO:0044249|GO:0051082|GO:0043170|GO:0034645|GO:0006974|GO:0043231|GO:0006325|GO:0006259|GO:0022607|GO:…	protein-containing complex|cellular process|response to stimulus|metabolic process|cell cycle|protein binding|cytoplasm|organic substance metabolic process|nitrogen compound metabolic process|biosynthetic process|cytosol|nucleoplasm|chromatin binding|cellular metabolic process|intracellular anatomical structure|CAF-1 complex|chromatin|cellular nitrogen compound metabolic process|heterocycle metab…	-	-	-	-	21:36385392-36419015	152	116	110	488	691	553	1.54088	1.3853	1.2843	6.26256	7.41482	6.58639	1.40349	6.75459	-2.26685	2.23195e-11	2.18957e-09	DOWN
ENSG00000121621	KIF18A	kinesin family member 18A [Source:HGNC Symbol;Acc:HGNC:29441]	protein_coding	GO:0032991|GO:0003774|GO:0009987|GO:0050896|GO:0022414|GO:0003824|GO:0032502|GO:0000003|GO:0002376|GO:0007049|GO:0005515|GO:0007275|GO:0070463|GO:0071944|GO:0005737|GO:0033036|GO:0051233|GO:0048609|GO:0048856|GO:0016192|GO:0036094|GO:0097367|GO:0016020|GO:0050794|GO:0003006|GO:0005815|GO:0019953|GO:0005829|GO:0016787|GO:0031252|GO:0051321|GO:0043167|GO:0005875|GO:0042995|GO:0051641|GO:0097159|GO:…	protein-containing complex|cytoskeletal motor activity|cellular process|response to stimulus|reproductive process|catalytic activity|developmental process|reproduction|immune system process|cell cycle|protein binding|multicellular organism development|tubulin-dependent ATPase activity|cell periphery|cytoplasm|macromolecule localization|spindle midzone|multicellular organismal reproductive process…	-	-	-	-	11:28020619-28108156	356	252	244	1096	1359	1415	3.47626	2.89885	2.74412	13.5482	14.0469	16.2337	3.03974	14.6096	-2.26489	6.41081e-13	9.71151e-11	DOWN
ENSG00000034693	PEX3	peroxisomal biogenesis factor 3 [Source:HGNC Symbol;Acc:HGNC:8858]	protein_coding	GO:0032991|GO:0009987|GO:0060090|GO:0005515|GO:0012505|GO:0031224|GO:0005737|GO:0033036|GO:0030674|GO:0016020|GO:0055085|GO:0005829|GO:0005654|GO:0051641|GO:0005622|GO:0008289|GO:0032994|GO:0031300|GO:0051668|GO:0051649|GO:0005783|GO:0016021|GO:0043227|GO:0043229|GO:0031090|GO:0008104|GO:0045184|GO:0016043|GO:0046907|GO:0044091|GO:0072594|GO:0043231|GO:0090150|GO:0071705|GO:0006886|GO:0072657|GO:…	protein-containing complex|cellular process|molecular adaptor activity|protein binding|endomembrane system|intrinsic component of membrane|cytoplasm|macromolecule localization|protein-macromolecule adaptor activity|membrane|transmembrane transport|cytosol|nucleoplasm|cellular localization|intracellular anatomical structure|lipid binding|protein-lipid complex|intrinsic component of organelle membr…	K13336	peroxin-3[-]	hsa04146	Peroxisome - Homo sapiens (human)聽	6:143450805-143490616	230	169	111	468	989	882	3.44152	2.97902	1.91292	8.86497	15.6646	15.5057	2.77782	13.3451	-2.26428	1.30985e-09	8.09483e-08	DOWN
ENSG00000142556	ZNF614	zinc finger protein 614 [Source:HGNC Symbol;Acc:HGNC:24722]	protein_coding	GO:0009987|GO:0008152|GO:0005515|GO:0071704|GO:0009892|GO:0050794|GO:0006807|GO:0009058|GO:0043167|GO:0048523|GO:0097159|GO:0044237|GO:0005622|GO:0003700|GO:0000790|GO:0019222|GO:0034641|GO:0046483|GO:0009890|GO:1901360|GO:0043227|GO:0006139|GO:0043229|GO:0000981|GO:0043169|GO:0006725|GO:0051171|GO:0001217|GO:0031324|GO:0044260|GO:0003676|GO:0044249|GO:0031323|GO:0043170|GO:0034645|GO:0046872|GO:…	cellular process|metabolic process|protein binding|organic substance metabolic process|negative regulation of metabolic process|regulation of cellular process|nitrogen compound metabolic process|biosynthetic process|ion binding|negative regulation of cellular process|organic cyclic compound binding|cellular metabolic process|intracellular anatomical structure|DNA-binding transcription factor acti…	K09228	KRAB domain-containing zinc finger protein[-]	hsa05168	Herpes simplex virus 1 infection - Homo sapiens (human)聽	19:52012765-52030240	15	72	26	144	216	180	0.122657	0.693563	0.244862	1.49059	1.86957	1.72926	0.353694	1.69648	-2.26197	5.55474e-05	0.000823292	DOWN
ENSG00000146733	PSPH	phosphoserine phosphatase [Source:HGNC Symbol;Acc:HGNC:9577]	protein_coding	GO:0009987|GO:0050896|GO:0003824|GO:0032502|GO:0008152|GO:0005515|GO:0007275|GO:0005737|GO:0071704|GO:0044281|GO:0048856|GO:0006807|GO:0009058|GO:0005829|GO:0016787|GO:0043167|GO:0042995|GO:0044237|GO:0005622|GO:0120025|GO:0042802|GO:0009991|GO:0009612|GO:0043169|GO:0006082|GO:0046983|GO:0010033|GO:0016788|GO:0006520|GO:0044249|GO:0014070|GO:0043005|GO:0046872|GO:0033993|GO:0009792|GO:0008652|GO:…	cellular process|response to stimulus|catalytic activity|developmental process|metabolic process|protein binding|multicellular organism development|cytoplasm|organic substance metabolic process|small molecule metabolic process|anatomical structure development|nitrogen compound metabolic process|biosynthetic process|cytosol|hydrolase activity|ion binding|cell projection|cellular metabolic process|…	K01079	phosphoserine phosphatase[3.1.3.3]	hsa01100|hsa01200|hsa01230|hsa00260	Metabolic pathways - Homo sapiens (human)聽|Carbon metabolism - Homo sapiens (human)聽|Biosynthesis of amino acids - Homo sapiens (human)聽|Glycine, serine and threonine metabolism - Homo sapiens (human)聽	7:56011051-56051604	164	132	145	373	880	788	1.16126	1.10108	1.1825	3.34349	6.59576	6.55553	1.14828	5.49826	-2.2595	1.69986e-09	1.00406e-07	DOWN
ENSG00000112312	GMNN	geminin DNA replication inhibitor [Source:HGNC Symbol;Acc:HGNC:17493]	protein_coding	GO:0009987|GO:0044093|GO:0032502|GO:0008152|GO:0007049|GO:0005515|GO:0003712|GO:0009653|GO:0007275|GO:0005737|GO:0071704|GO:0048856|GO:0009892|GO:0050794|GO:0006807|GO:0009058|GO:0005829|GO:0005654|GO:0003682|GO:0048523|GO:0044237|GO:0005622|GO:0051099|GO:0051098|GO:0019222|GO:0034641|GO:0003714|GO:0046483|GO:0009890|GO:1901360|GO:0045786|GO:0043227|GO:0009887|GO:0000278|GO:0019899|GO:0048513|GO:…	cellular process|positive regulation of molecular function|developmental process|metabolic process|cell cycle|protein binding|transcription coregulator activity|anatomical structure morphogenesis|multicellular organism development|cytoplasm|organic substance metabolic process|anatomical structure development|negative regulation of metabolic process|regulation of cellular process|nitrogen compound…	-	-	-	-	6:24774931-24786099	343	263	161	676	1343	1475	4.47968	4.04643	2.42175	11.1765	18.5664	22.6331	3.64928	17.4587	-2.25826	1.56356e-09	9.39375e-08	DOWN
ENSG00000091127	PUS7	pseudouridine synthase 7 [Source:HGNC Symbol;Acc:HGNC:26033]	protein_coding	GO:0009987|GO:0003824|GO:0032502|GO:0008152|GO:0002376|GO:0005515|GO:0007275|GO:0048869|GO:0050793|GO:0071704|GO:0048856|GO:0016853|GO:0009892|GO:0050794|GO:0006807|GO:0009058|GO:0048523|GO:0097159|GO:0044237|GO:0005622|GO:0002520|GO:0019222|GO:0034641|GO:0046483|GO:0009890|GO:1901360|GO:0016866|GO:0043227|GO:0019899|GO:0048513|GO:0006139|GO:0048534|GO:0043229|GO:0030154|GO:0019538|GO:0006725|GO:…	cellular process|catalytic activity|developmental process|metabolic process|immune system process|protein binding|multicellular organism development|cellular developmental process|regulation of developmental process|organic substance metabolic process|anatomical structure development|isomerase activity|negative regulation of metabolic process|regulation of cellular process|nitrogen compound metab…	-	-	-	-	7:105439661-105522271	224	183	196	619	1123	1024	1.6573	1.59502	1.67017	5.79764	8.79491	8.90126	1.64083	7.83127	-2.25482	1.65507e-11	1.71352e-09	DOWN
ENSG00000213412	HNRNPA1P33	heterogeneous nuclear ribonucleoprotein A1 pseudogene 33 [Source:HGNC Symbol;Acc:HGNC:44990]	processed_pseudogene	-	-	-	-	-	-	10:46415853-46416413	29	41	46	194	201	138	2.76061	4.59784	5.04328	23.3785	20.2535	15.4342	4.13391	19.6888	-2.25179	4.17319e-07	1.29069e-05	DOWN
ENSG00000175536	LIPT2	lipoyl(octanoyl) transferase 2 [Source:HGNC Symbol;Acc:HGNC:37216]	protein_coding	GO:0009987|GO:0003824|GO:0008152|GO:0016740|GO:0005737|GO:0071704|GO:0050794|GO:0006807|GO:0016874|GO:0044237|GO:0005622|GO:0009893|GO:0019222|GO:0034641|GO:0005739|GO:0043227|GO:0031325|GO:0043229|GO:0019538|GO:0072592|GO:0044260|GO:0016746|GO:0031323|GO:0043170|GO:0033819|GO:0036211|GO:0051604|GO:0016747|GO:0043231|GO:0005759|GO:2000374|GO:2000376|GO:0044267|GO:0010467|GO:0009249|GO:0006464|GO:…	cellular process|catalytic activity|metabolic process|transferase activity|cytoplasm|organic substance metabolic process|regulation of cellular process|nitrogen compound metabolic process|ligase activity|cellular metabolic process|intracellular anatomical structure|positive regulation of metabolic process|regulation of metabolic process|cellular nitrogen compound metabolic process|mitochondrion|m…	K23735	lipoyl(octanoyl) transferase 2[2.3.1.181]	hsa01100|hsa01240|hsa00785	Metabolic pathways - Homo sapiens (human)聽|Biosynthesis of cofactors - Homo sapiens (human)聽|Lipoic acid metabolism - Homo sapiens (human)聽	11:74490519-74493724	8	16	12	39	53	75	0.128676	0.30319	0.222318	0.794145	0.902408	1.41739	0.218061	1.03798	-2.25098	3.29168e-05	0.000529253	DOWN
ENSG00000224837	GCSHP5	glycine cleavage system protein H pseudogene 5 [Source:HGNC Symbol;Acc:HGNC:44195]	processed_pseudogene	-	-	-	-	-	-	1:168055901-168056422	212	109	68	294	723	728	21.6888	13.1368	8.0123	38.0763	78.2954	87.5043	14.2793	67.9587	-2.25073	6.70775e-07	1.93422e-05	DOWN
ENSG00000115541	HSPE1	heat shock protein family E (Hsp10) member 1 [Source:HGNC Symbol;Acc:HGNC:5269]	protein_coding	GO:0009987|GO:0050896|GO:0044093|GO:0003824|GO:0032502|GO:0008152|GO:0005515|GO:0048869|GO:0005737|GO:0071704|GO:0001503|GO:0050790|GO:0005615|GO:0005576|GO:0036094|GO:0097367|GO:0016020|GO:0050794|GO:0006807|GO:0016787|GO:0043167|GO:0097159|GO:0044237|GO:0043085|GO:0005622|GO:0009893|GO:0008219|GO:0006457|GO:0019222|GO:0005739|GO:0070062|GO:0051345|GO:0043227|GO:0006458|GO:0031325|GO:0008233|GO:…	cellular process|response to stimulus|positive regulation of molecular function|catalytic activity|developmental process|metabolic process|protein binding|cellular developmental process|cytoplasm|organic substance metabolic process|ossification|regulation of catalytic activity|extracellular space|extracellular region|small molecule binding|carbohydrate derivative binding|membrane|regulation of ce…	-	-	-	-	2:197500140-197503449	405	280	129	504	1558	1624	5.93535	4.83405	2.17737	9.3504	24.1689	27.9625	4.31559	20.4939	-2.24757	1.09033e-06	2.94863e-05	DOWN
ENSG00000178700	DHFR2	dihydrofolate reductase 2 [Source:HGNC Symbol;Acc:HGNC:27309]	protein_coding	GO:0009987|GO:0003824|GO:0008152|GO:0016491|GO:0005737|GO:0071704|GO:0044281|GO:0036094|GO:0016020|GO:0006807|GO:0009058|GO:0097159|GO:0044237|GO:0005622|GO:0006730|GO:0006766|GO:0034641|GO:1901135|GO:0046483|GO:1901360|GO:0005739|GO:0043227|GO:0006575|GO:0006139|GO:0043229|GO:0006082|GO:0006725|GO:0031090|GO:0000166|GO:0003676|GO:0044249|GO:0016645|GO:0050661|GO:0043603|GO:0043231|GO:0009116|GO:…	cellular process|catalytic activity|metabolic process|oxidoreductase activity|cytoplasm|organic substance metabolic process|small molecule metabolic process|small molecule binding|membrane|nitrogen compound metabolic process|biosynthetic process|organic cyclic compound binding|cellular metabolic process|intracellular anatomical structure|one-carbon metabolic process|vitamin metabolic process|cell…	K00287	dihydrofolate reductase[1.5.1.3]	hsa01100|hsa01240|hsa01523|hsa00790|hsa00670	Metabolic pathways - Homo sapiens (human)聽|Biosynthesis of cofactors - Homo sapiens (human)聽|Antifolate resistance - Homo sapiens (human)聽|Folate biosynthesis - Homo sapiens (human)聽|One carbon pool by folate - Homo sapiens (human)聽	3:94047836-94063389	5	48	54	138	212	160	0.0376061	0.42526	0.467726	1.31382	1.68766	1.41374	0.310198	1.47174	-2.24626	0.000823369	0.00765195	DOWN
ENSG00000095002	MSH2	mutS homolog 2 [Source:HGNC Symbol;Acc:HGNC:7325]	protein_coding	GO:0032991|GO:0009987|GO:0050896|GO:0044093|GO:0022414|GO:0003824|GO:0032502|GO:0008152|GO:0000003|GO:0002376|GO:0023052|GO:0007049|GO:0005515|GO:0007275|GO:0045321|GO:0002682|GO:0048869|GO:0050793|GO:0033036|GO:0007165|GO:0071704|GO:0048609|GO:0050790|GO:0048856|GO:0036094|GO:0009892|GO:0097367|GO:0016020|GO:0050794|GO:0003006|GO:0006807|GO:0008094|GO:0007154|GO:0019953|GO:0006955|GO:0016787|GO:…	protein-containing complex|cellular process|response to stimulus|positive regulation of molecular function|reproductive process|catalytic activity|developmental process|metabolic process|reproduction|immune system process|signaling|cell cycle|protein binding|multicellular organism development|leukocyte activation|regulation of immune system process|cellular developmental process|regulation of dev…	K08735	DNA mismatch repair protein MSH2[-]	hsa05200|hsa05210|hsa01524|hsa03430	Pathways in cancer - Homo sapiens (human)聽|Colorectal cancer - Homo sapiens (human)聽|Platinum drug resistance - Homo sapiens (human)聽|Mismatch repair - Homo sapiens (human)聽	2:47403067-47663146	561	447	543	1826	2769	2449	1.85255	1.7389	2.06518	7.63335	9.67893	9.50153	1.88554	8.93794	-2.24496	3.62947e-13	5.81897e-11	DOWN
ENSG00000163535	SGO2	shugoshin 2 [Source:HGNC Symbol;Acc:HGNC:30812]	protein_coding	GO:0032991|GO:0009987|GO:0022414|GO:0000003|GO:0007049|GO:0005515|GO:0005737|GO:0051301|GO:0005829|GO:0005654|GO:0051321|GO:0005622|GO:0016604|GO:0008278|GO:0007059|GO:0007062|GO:0098813|GO:0030892|GO:0000776|GO:0043227|GO:0000278|GO:0043229|GO:0000777|GO:0140013|GO:0000775|GO:0016043|GO:0070192|GO:0045132|GO:0051177|GO:0043231|GO:0000780|GO:0000779|GO:0045143|GO:0007127|GO:0000070|GO:0006996|GO:…	protein-containing complex|cellular process|reproductive process|reproduction|cell cycle|protein binding|cytoplasm|cell division|cytosol|nucleoplasm|meiotic cell cycle|intracellular anatomical structure|nuclear body|cohesin complex|chromosome segregation|sister chromatid cohesion|nuclear chromosome segregation|mitotic cohesin complex|kinetochore|membrane-bounded organelle|mitotic cell cycle|intra…	-	-	-	-	2:200510008-200584096	378	245	357	1320	1453	1613	2.80174	2.13927	3.04759	12.3856	11.3999	14.0465	2.66286	12.6107	-2.24359	7.15739e-12	8.19653e-10	DOWN
ENSG00000253251	SHLD3	shieldin complex subunit 3 [Source:HGNC Symbol;Acc:HGNC:53826]	protein_coding	GO:0009987|GO:0050896|GO:0032502|GO:0008152|GO:0002376|GO:0005515|GO:0007275|GO:0045321|GO:0002682|GO:0050793|GO:0071704|GO:0048856|GO:0009892|GO:0050794|GO:0006807|GO:0006955|GO:0048523|GO:0001775|GO:0044237|GO:0005622|GO:0009893|GO:0002520|GO:0090734|GO:0002684|GO:0019222|GO:0016445|GO:0034641|GO:0046483|GO:0045830|GO:1901360|GO:0002250|GO:0050865|GO:0002377|GO:0031325|GO:0002263|GO:0006139|GO:…	cellular process|response to stimulus|developmental process|metabolic process|immune system process|protein binding|multicellular organism development|leukocyte activation|regulation of immune system process|regulation of developmental process|organic substance metabolic process|anatomical structure development|negative regulation of metabolic process|regulation of cellular process|nitrogen compo…	-	-	-	-	5:65625027-65630928	2	35	3	39	83	71	0.0570351	1.17561	0.0985031	1.40767	2.505	2.37843	0.443716	2.09703	-2.24064	0.00780998	0.0458899	DOWN
ENSG00000112208	BAG2	BAG cochaperone 2 [Source:HGNC Symbol;Acc:HGNC:938]	protein_coding	GO:0032991|GO:0009987|GO:0098772|GO:0050896|GO:0003824|GO:0008152|GO:0044092|GO:0005515|GO:0016740|GO:0005737|GO:0071704|GO:0050790|GO:0036094|GO:0043086|GO:0009892|GO:0050794|GO:0006807|GO:0101031|GO:0005829|GO:0060590|GO:0048523|GO:0042995|GO:0009056|GO:0097159|GO:0044237|GO:0036477|GO:0005622|GO:0009893|GO:0006457|GO:0051100|GO:0051098|GO:0019222|GO:0031072|GO:0031647|GO:0019787|GO:0120025|GO:…	protein-containing complex|cellular process|molecular function regulator|response to stimulus|catalytic activity|metabolic process|negative regulation of molecular function|protein binding|transferase activity|cytoplasm|organic substance metabolic process|regulation of catalytic activity|small molecule binding|negative regulation of catalytic activity|negative regulation of metabolic process|regu…	K09556	BCL2-associated athanogene 2[-]	hsa04141	Protein processing in endoplasmic reticulum - Homo sapiens (human)聽	6:57172326-57189833	351	236	264	831	1643	1366	2.81832	2.23233	2.4414	8.44679	13.9643	12.8864	2.49735	11.7658	-2.23613	2.53355e-11	2.44274e-09	DOWN
ENSG00000213793	ZNF888	zinc finger protein 888 [Source:HGNC Symbol;Acc:HGNC:38695]	protein_coding	GO:0009987|GO:0008152|GO:0071704|GO:0050794|GO:0006807|GO:0009058|GO:0043167|GO:0097159|GO:0044237|GO:0005622|GO:0003700|GO:0019222|GO:0034641|GO:0046483|GO:1901360|GO:0043227|GO:0006139|GO:0043229|GO:0000981|GO:0043169|GO:0006725|GO:0051171|GO:0044260|GO:0003676|GO:0044249|GO:0031323|GO:0043170|GO:0034645|GO:0046872|GO:0043231|GO:0051252|GO:0003677|GO:0010468|GO:0019438|GO:0001067|GO:0010467|GO:…	cellular process|metabolic process|organic substance metabolic process|regulation of cellular process|nitrogen compound metabolic process|biosynthetic process|ion binding|organic cyclic compound binding|cellular metabolic process|intracellular anatomical structure|DNA-binding transcription factor activity|regulation of metabolic process|cellular nitrogen compound metabolic process|heterocycle met…	-	-	hsa05168	Herpes simplex virus 1 infection - Homo sapiens (human)聽	19:52904417-52923481	26	23	28	125	131	89	0.29989	0.312521	0.371963	1.82518	1.59941	1.20608	0.328125	1.54356	-2.23394	7.67125e-07	2.16312e-05	DOWN
ENSG00000187624	C17orf97	chromosome 17 open reading frame 97 [Source:HGNC Symbol;Acc:HGNC:33800]	protein_coding	GO:0009987|GO:0008152|GO:0005515|GO:0071704|GO:0006807|GO:0009056|GO:0044237|GO:0019538|GO:0044260|GO:0043170|GO:0036211|GO:0006508|GO:0030163|GO:0044265|GO:1901565|GO:0044267|GO:0044257|GO:0006464|GO:0051603|GO:0019941|GO:0016598|GO:0006511	cellular process|metabolic process|protein binding|organic substance metabolic process|nitrogen compound metabolic process|catabolic process|cellular metabolic process|protein metabolic process|cellular macromolecule metabolic process|macromolecule metabolic process|protein modification process|proteolysis|protein catabolic process|cellular macromolecule catabolic process|organonitrogen compound …	-	-	-	-	17:410325-431062	46	24	36	109	174	189	0.521339	0.320434	0.469914	1.56386	2.08743	2.51667	0.437229	2.05599	-2.23337	4.60709e-07	1.4042e-05	DOWN
ENSG00000100526	CDKN3	cyclin dependent kinase inhibitor 3 [Source:HGNC Symbol;Acc:HGNC:1791]	protein_coding	GO:0009987|GO:0003824|GO:0008152|GO:0007049|GO:0005515|GO:0008283|GO:0016740|GO:0005737|GO:0071704|GO:0050790|GO:0048471|GO:0050794|GO:0006807|GO:0005829|GO:0016787|GO:0048523|GO:0044237|GO:0005622|GO:0019222|GO:0007050|GO:0000278|GO:0044770|GO:0019538|GO:0051726|GO:0051171|GO:0004721|GO:0016788|GO:0016772|GO:0044260|GO:0042127|GO:0008285|GO:0031323|GO:0043170|GO:0004672|GO:0036211|GO:0043549|GO:…	cellular process|catalytic activity|metabolic process|cell cycle|protein binding|cell population proliferation|transferase activity|cytoplasm|organic substance metabolic process|regulation of catalytic activity|perinuclear region of cytoplasm|regulation of cellular process|nitrogen compound metabolic process|cytosol|hydrolase activity|negative regulation of cellular process|cellular metabolic pro…	-	-	-	-	14:54396849-54420218	403	232	223	909	1525	1379	5.77452	3.91617	3.68016	16.4885	23.1302	23.2152	4.45695	20.9447	-2.23245	3.94179e-11	3.58725e-09	DOWN
ENSG00000176396	EID2	EP300 interacting inhibitor of differentiation 2 [Source:HGNC Symbol;Acc:HGNC:28292]	protein_coding	GO:0009987|GO:0050896|GO:0032502|GO:0008152|GO:0023052|GO:0005515|GO:0003712|GO:0007275|GO:0008283|GO:0048869|GO:0007165|GO:0071704|GO:0048856|GO:0009892|GO:0023051|GO:0050794|GO:0006807|GO:0009058|GO:0007154|GO:0005654|GO:0048523|GO:0044237|GO:0005622|GO:0019222|GO:0009968|GO:0034641|GO:0003714|GO:0046483|GO:0010646|GO:0009890|GO:1901360|GO:0061061|GO:0043227|GO:0048513|GO:0006139|GO:0043229|GO:…	cellular process|response to stimulus|developmental process|metabolic process|signaling|protein binding|transcription coregulator activity|multicellular organism development|cell population proliferation|cellular developmental process|signal transduction|organic substance metabolic process|anatomical structure development|negative regulation of metabolic process|regulation of signaling|regulation…	-	-	-	-	19:39538707-39540161	76	48	47	123	312	333	2.78948	2.07544	1.98683	5.71503	12.1216	14.3598	2.28392	10.7322	-2.23236	8.82186e-07	2.44097e-05	DOWN
ENSG00000198157	HMGN5	high mobility group nucleosome binding domain 5 [Source:HGNC Symbol;Acc:HGNC:8013]	protein_coding	GO:0009987|GO:0008152|GO:0007049|GO:0008283|GO:0005737|GO:0071704|GO:0050794|GO:0006807|GO:0009058|GO:0005654|GO:0003682|GO:0048523|GO:0097159|GO:0044237|GO:0005622|GO:0044877|GO:0000785|GO:0009893|GO:0008219|GO:0019222|GO:0034641|GO:0046483|GO:1901360|GO:0005739|GO:0071157|GO:0060548|GO:0010941|GO:0043227|GO:0031325|GO:0031490|GO:0006139|GO:0012501|GO:0043229|GO:0006725|GO:0051173|GO:0051171|GO:…	cellular process|metabolic process|cell cycle|cell population proliferation|cytoplasm|organic substance metabolic process|regulation of cellular process|nitrogen compound metabolic process|biosynthetic process|nucleoplasm|chromatin binding|negative regulation of cellular process|organic cyclic compound binding|cellular metabolic process|intracellular anatomical structure|protein-containing comple…	-	-	-	-	X:81113699-81201913	106	60	104	233	491	491	1.43748	0.958536	1.62434	3.99999	7.04814	7.82302	1.34012	6.29038	-2.23079	1.0493e-07	3.92535e-06	DOWN
ENSG00000158882	TOMM40L	translocase of outer mitochondrial membrane 40 like [Source:HGNC Symbol;Acc:HGNC:25756]	protein_coding	GO:0032991|GO:0009987|GO:0005215|GO:0005515|GO:0031224|GO:0005737|GO:0033036|GO:0016020|GO:0022857|GO:0055085|GO:0033218|GO:0098796|GO:0051641|GO:0005622|GO:0140318|GO:1990542|GO:0071806|GO:0051649|GO:0022803|GO:0098799|GO:0005739|GO:0008320|GO:0016021|GO:0043227|GO:0019867|GO:0043229|GO:0031090|GO:0008104|GO:0045184|GO:0016043|GO:0042277|GO:0070678|GO:0046930|GO:0046907|GO:0006811|GO:0072594|GO:…	protein-containing complex|cellular process|transporter activity|protein binding|intrinsic component of membrane|cytoplasm|macromolecule localization|membrane|transmembrane transporter activity|transmembrane transport|amide binding|membrane protein complex|cellular localization|intracellular anatomical structure|protein transporter activity|mitochondrial transmembrane transport|protein transmembr…	K11518	mitochondrial import receptor subunit TOM40[-]	hsa05022|hsa05014	Pathways of neurodegeneration - multiple diseases - Homo sapiens (human)聽|Amyotrophic lateral sclerosis - Homo sapiens (human)聽	1:161225939-161230746	67	51	24	235	183	199	0.356842	0.319987	0.147216	1.58443	1.03169	1.24523	0.274682	1.28712	-2.22831	8.686e-07	2.40576e-05	DOWN
ENSG00000244405	ETV5	ETS variant transcription factor 5 [Source:HGNC Symbol;Acc:HGNC:3494]	protein_coding	GO:0009987|GO:0050896|GO:0022414|GO:0032502|GO:0008152|GO:0000003|GO:0007610|GO:0023052|GO:0005515|GO:0007626|GO:0009653|GO:0007275|GO:0008283|GO:0007267|GO:0048869|GO:0050793|GO:0071944|GO:0033036|GO:0051301|GO:0071704|GO:0048609|GO:0048856|GO:0009892|GO:0016020|GO:0050794|GO:0003006|GO:0006807|GO:0009058|GO:0007154|GO:0019953|GO:0005654|GO:0048523|GO:0051641|GO:0097159|GO:0044237|GO:0005622|GO:…	cellular process|response to stimulus|reproductive process|developmental process|metabolic process|reproduction|behavior|signaling|protein binding|locomotory behavior|anatomical structure morphogenesis|multicellular organism development|cell population proliferation|cell-cell signaling|cellular developmental process|regulation of developmental process|cell periphery|macromolecule localization|cel…	K15593	ets translocation variant 5[-]	hsa05202|hsa05215	Transcriptional misregulation in cancer - Homo sapiens (human)聽|Prostate cancer - Homo sapiens (human)聽	3:186046314-186110318	139	128	98	472	617	540	0.935487	1.01484	0.75963	4.02136	4.39548	4.26987	0.903318	4.2289	-2.22698	6.65412e-11	5.72683e-09	DOWN
ENSG00000182010	RTKN2	rhotekin 2 [Source:HGNC Symbol;Acc:HGNC:19364]	protein_coding	GO:0009987|GO:0050896|GO:0044093|GO:0032502|GO:0008152|GO:0002376|GO:0023052|GO:0007275|GO:0008283|GO:0071944|GO:0005737|GO:0007165|GO:0071704|GO:0048856|GO:0023051|GO:0016020|GO:0050794|GO:0006807|GO:0051091|GO:0009058|GO:0007154|GO:0048523|GO:0044237|GO:0005622|GO:0003700|GO:0008219|GO:0002520|GO:0051090|GO:0019222|GO:0051092|GO:0009968|GO:0034641|GO:0046483|GO:0010646|GO:1901360|GO:0060548|GO:…	cellular process|response to stimulus|positive regulation of molecular function|developmental process|metabolic process|immune system process|signaling|multicellular organism development|cell population proliferation|cell periphery|cytoplasm|signal transduction|organic substance metabolic process|anatomical structure development|regulation of signaling|membrane|regulation of cellular process|nitr…	-	-	-	-	10:62183035-62268844	209	75	140	466	733	663	1.09115	0.461276	0.841812	3.07985	4.05078	4.06676	0.798079	3.73247	-2.22553	2.97871e-08	1.29171e-06	DOWN
ENSG00000089685	BIRC5	baculoviral IAP repeat containing 5 [Source:HGNC Symbol;Acc:HGNC:593]	protein_coding	GO:0032991|GO:0009987|GO:0098772|GO:0050896|GO:0003824|GO:0008152|GO:0044092|GO:0023052|GO:0007049|GO:0005515|GO:0008283|GO:0031503|GO:0007267|GO:0030234|GO:0019725|GO:0005737|GO:0033036|GO:0051301|GO:0007165|GO:0071704|GO:0030496|GO:0050790|GO:0043086|GO:0009892|GO:0023051|GO:0050794|GO:0006807|GO:0009058|GO:0007154|GO:0004857|GO:0005829|GO:0016787|GO:0005654|GO:0043167|GO:0005875|GO:0048523|GO:…	protein-containing complex|cellular process|molecular function regulator|response to stimulus|catalytic activity|metabolic process|negative regulation of molecular function|signaling|cell cycle|protein binding|cell population proliferation|protein-containing complex localization|cell-cell signaling|enzyme regulator activity|cellular homeostasis|cytoplasm|macromolecule localization|cell division|s…	K08731	baculoviral IAP repeat-containing protein 5[-]	hsa05200|hsa05161|hsa04390|hsa04210|hsa05210|hsa01524|hsa04215	Pathways in cancer - Homo sapiens (human)聽|Hepatitis B - Homo sapiens (human)聽|Hippo signaling pathway - Homo sapiens (human)聽|Apoptosis - Homo sapiens (human)聽|Colorectal cancer - Homo sapiens (human)聽|Platinum drug resistance - Homo sapiens (human)聽|Apoptosis - multiple species - Homo sapiens (human)聽	17:78214186-78225636	210	106	137	986	481	463	1.34212	0.798069	1.00842	7.97731	3.25398	3.47657	1.04954	4.90262	-2.2238	6.60546e-07	1.91061e-05	DOWN
ENSG00000259051	HNRNPUP1	heterogeneous nuclear ribonucleoprotein U pseudogene 1 [Source:HGNC Symbol;Acc:HGNC:19931]	processed_pseudogene	-	-	-	-	-	-	14:43300263-43300595	6	12	4	26	40	34	0.962248	2.2671	0.738892	5.2784	6.79026	6.40631	1.32275	6.15832	-2.219	0.000161172	0.00198333	DOWN
ENSG00000125885	MCM8	minichromosome maintenance 8 homologous recombination repair factor [Source:HGNC Symbol;Acc:HGNC:16147]	protein_coding	GO:0032991|GO:0009987|GO:0050896|GO:0022414|GO:0003824|GO:0008152|GO:0000003|GO:0007049|GO:0005515|GO:0005737|GO:0033036|GO:0071704|GO:0048609|GO:0036094|GO:0097367|GO:0006807|GO:0009058|GO:0008094|GO:0019953|GO:0005829|GO:0016787|GO:0005654|GO:0004386|GO:0043167|GO:0003682|GO:0051641|GO:0097159|GO:0044237|GO:0042555|GO:0005622|GO:0044877|GO:0007276|GO:0034641|GO:0046483|GO:0031647|GO:1901360|GO:…	protein-containing complex|cellular process|response to stimulus|reproductive process|catalytic activity|metabolic process|reproduction|cell cycle|protein binding|cytoplasm|macromolecule localization|organic substance metabolic process|multicellular organismal reproductive process|small molecule binding|carbohydrate derivative binding|nitrogen compound metabolic process|biosynthetic process|ATPas…	-	-	-	-	20:5950652-5998977	222	253	283	938	1382	1093	1.27947	1.71775	1.87852	6.84366	8.4311	7.4011	1.62525	7.55862	-2.21746	2.03369e-11	2.04513e-09	DOWN
ENSG00000162419	GMEB1	glucocorticoid modulatory element binding protein 1 [Source:HGNC Symbol;Acc:HGNC:4370]	protein_coding	GO:0009987|GO:0008152|GO:0005515|GO:0003712|GO:0005737|GO:0071704|GO:0050794|GO:0006807|GO:0009058|GO:0005654|GO:0043167|GO:0097159|GO:0044237|GO:0005622|GO:0003700|GO:0009893|GO:0000790|GO:0019222|GO:0031072|GO:0034641|GO:0046483|GO:1901360|GO:0042802|GO:0043227|GO:0031325|GO:0006139|GO:0043229|GO:0000981|GO:0043169|GO:0006725|GO:0051173|GO:0051171|GO:0044260|GO:0001216|GO:0003676|GO:0044249|GO:…	cellular process|metabolic process|protein binding|transcription coregulator activity|cytoplasm|organic substance metabolic process|regulation of cellular process|nitrogen compound metabolic process|biosynthetic process|nucleoplasm|ion binding|organic cyclic compound binding|cellular metabolic process|intracellular anatomical structure|DNA-binding transcription factor activity|positive regulation…	-	-	-	-	1:28668778-28719353	44	31	55	172	246	162	0.246489	0.204581	0.35486	1.21976	1.45873	1.06624	0.268643	1.24824	-2.21614	2.83321e-07	9.14415e-06	DOWN
ENSG00000135829	DHX9	DExH-box helicase 9 [Source:HGNC Symbol;Acc:HGNC:2750]	protein_coding	GO:0032991|GO:0009987|GO:0050896|GO:0044093|GO:0016032|GO:0003824|GO:0032502|GO:0008152|GO:0002376|GO:0048511|GO:0005515|GO:0003712|GO:0005726|GO:0008283|GO:0008186|GO:0002682|GO:0048869|GO:0005737|GO:1902494|GO:0033036|GO:0071704|GO:0001503|GO:0050790|GO:1990904|GO:0036094|GO:0070937|GO:0016853|GO:0009892|GO:0097367|GO:0016020|GO:0050794|GO:0006807|GO:0005815|GO:0051091|GO:0009058|GO:0050792|GO:…	protein-containing complex|cellular process|response to stimulus|positive regulation of molecular function|viral process|catalytic activity|developmental process|metabolic process|immune system process|rhythmic process|protein binding|transcription coregulator activity|perichromatin fibrils|cell population proliferation|ATPase, acting on RNA|regulation of immune system process|cellular developmen…	-	-	-	-	1:182839347-182887982	1767	1304	2072	7649	8398	6671	11.9615	10.3989	16.1543	65.5482	60.1759	53.0564	12.8382	59.5935	-2.21471	2.51867e-11	2.43677e-09	DOWN
ENSG00000114767	RRP9	ribosomal RNA processing 9, U3 small nucleolar RNA binding protein [Source:HGNC Symbol;Acc:HGNC:16829]	protein_coding	GO:0032991|GO:0009987|GO:0008152|GO:0005515|GO:0071704|GO:1990904|GO:0006807|GO:0005654|GO:0097159|GO:0044237|GO:0005622|GO:0034641|GO:0046483|GO:1901360|GO:0005732|GO:0043227|GO:0030684|GO:0006139|GO:0043229|GO:0006725|GO:0003676|GO:0043170|GO:0043231|GO:0022613|GO:0003723|GO:0032040|GO:0031428|GO:0010467|GO:0005730|GO:0030515|GO:0005634|GO:0006396|GO:0016070|GO:0031981|GO:0042254|GO:0034470|GO:…	protein-containing complex|cellular process|metabolic process|protein binding|organic substance metabolic process|ribonucleoprotein complex|nitrogen compound metabolic process|nucleoplasm|organic cyclic compound binding|cellular metabolic process|intracellular anatomical structure|cellular nitrogen compound metabolic process|heterocycle metabolic process|organic cyclic compound metabolic process|…	-	-	-	-	3:51933429-51941904	83	58	44	232	292	285	2.87452	2.36634	1.75505	10.1714	10.7045	11.5966	2.33197	10.8242	-2.21464	1.11348e-08	5.34946e-07	DOWN
ENSG00000051180	RAD51	RAD51 recombinase [Source:HGNC Symbol;Acc:HGNC:9817]	protein_coding	GO:0032991|GO:0009987|GO:0050896|GO:0022414|GO:0003824|GO:0008152|GO:0000003|GO:0007049|GO:0005515|GO:0005737|GO:0071704|GO:0036094|GO:0097367|GO:0048471|GO:0050794|GO:0006807|GO:0005815|GO:0009058|GO:0008094|GO:0005654|GO:0004386|GO:0051321|GO:0043167|GO:0003682|GO:0048523|GO:0097159|GO:0044237|GO:0005622|GO:0000785|GO:0009893|GO:0000800|GO:0016604|GO:0090734|GO:0000790|GO:0019222|GO:0034641|GO:…	protein-containing complex|cellular process|response to stimulus|reproductive process|catalytic activity|metabolic process|reproduction|cell cycle|protein binding|cytoplasm|organic substance metabolic process|small molecule binding|carbohydrate derivative binding|perinuclear region of cytoplasm|regulation of cellular process|nitrogen compound metabolic process|microtubule organizing center|biosyn…	K04482	DNA repair protein RAD51[-]	hsa05200|hsa05212|hsa03460|hsa03440	Pathways in cancer - Homo sapiens (human)聽|Pancreatic cancer - Homo sapiens (human)聽|Fanconi anemia pathway - Homo sapiens (human)聽|Homologous recombination - Homo sapiens (human)聽	15:40694774-40732340	351	244	183	742	1374	1311	2.70603	2.21604	1.6249	7.24163	11.2127	11.8748	2.18232	10.1097	-2.2118	2.08409e-10	1.52672e-08	DOWN
ENSG00000178896	EXOSC4	exosome component 4 [Source:HGNC Symbol;Acc:HGNC:18189]	protein_coding	GO:0032991|GO:0009987|GO:0050896|GO:0003824|GO:0008152|GO:0002376|GO:0005515|GO:0045927|GO:0005737|GO:1902494|GO:0071704|GO:0009892|GO:0040008|GO:0050794|GO:0006807|GO:0009058|GO:0006955|GO:0005829|GO:0016787|GO:0005654|GO:0048523|GO:0009056|GO:0097159|GO:0044237|GO:0051707|GO:0005622|GO:0000785|GO:0009893|GO:0019222|GO:0035327|GO:0001558|GO:0034641|GO:0046483|GO:0009890|GO:0030307|GO:1901360|GO:…	protein-containing complex|cellular process|response to stimulus|catalytic activity|metabolic process|immune system process|protein binding|positive regulation of growth|cytoplasm|catalytic complex|organic substance metabolic process|negative regulation of metabolic process|regulation of growth|regulation of cellular process|nitrogen compound metabolic process|biosynthetic process|immune response…	K11600	exosome complex component RRP41[-]	hsa03018	RNA degradation - Homo sapiens (human)聽	8:144078648-144080648	139	113	50	264	556	514	2.95388	2.82891	1.22377	7.10213	12.5069	12.8333	2.33552	10.8141	-2.2111	2.54012e-07	8.34523e-06	DOWN
ENSG00000258645	HSPE1P2	heat shock protein family E (Hsp10) member 1 pseudogene 2 [Source:HGNC Symbol;Acc:HGNC:20052]	processed_pseudogene	-	-	-	-	-	-	14:63601509-63601814	12	11	4	26	47	46	2.0943	2.26154	0.804089	5.74414	8.68247	9.43197	1.71998	7.95286	-2.20908	0.000119042	0.00154531	DOWN
ENSG00000263606	CHORDC1P4	CHORDC1 pseudogene 4 [Source:HGNC Symbol;Acc:HGNC:54688]	transcribed_processed_pseudogene	-	-	-	-	-	-	18:2945550-2946890	18	16	18	70	79	80	0.427428	0.447573	0.492259	2.1042	1.98565	2.23187	0.455753	2.10724	-2.20903	1.46975e-06	3.8503e-05	DOWN
ENSG00000132341	RAN	RAN, member RAS oncogene family [Source:HGNC Symbol;Acc:HGNC:9846]	protein_coding	GO:0032991|GO:0009987|GO:0044093|GO:0016032|GO:0003824|GO:0008152|GO:0007049|GO:0005515|GO:0031503|GO:0012505|GO:0005737|GO:0033036|GO:0051301|GO:0071704|GO:0030496|GO:0044281|GO:0005615|GO:0005576|GO:0036094|GO:0009892|GO:0097367|GO:0016020|GO:0050794|GO:0006807|GO:0005815|GO:0009058|GO:0005829|GO:0016787|GO:0005654|GO:0043167|GO:0003682|GO:0051641|GO:0097159|GO:0044237|GO:1904951|GO:0005622|GO:…	protein-containing complex|cellular process|positive regulation of molecular function|viral process|catalytic activity|metabolic process|cell cycle|protein binding|protein-containing complex localization|endomembrane system|cytoplasm|macromolecule localization|cell division|organic substance metabolic process|midbody|small molecule metabolic process|extracellular space|extracellular region|small …	K07936	GTP-binding nuclear protein Ran[-]	hsa05166|hsa03013|hsa03008	Human T-cell leukemia virus 1 infection - Homo sapiens (human)聽|RNA transport - Homo sapiens (human)聽|Ribosome biogenesis in eukaryotes - Homo sapiens (human)聽	12:130872037-130877678	2716	1942	1531	2969	12881	11741	13.3804	11.2707	8.68695	18.5165	67.1721	67.9586	11.1127	51.2157	-2.20438	7.00735e-07	2.00413e-05	DOWN
ENSG00000185480	PARPBP	PARP1 binding protein [Source:HGNC Symbol;Acc:HGNC:26074]	protein_coding	GO:0009987|GO:0050896|GO:0008152|GO:0005515|GO:0005737|GO:0071704|GO:0009892|GO:0050794|GO:0006807|GO:0005654|GO:0048523|GO:0097159|GO:0044237|GO:0005622|GO:0000785|GO:0019222|GO:0034641|GO:0046483|GO:1901360|GO:0043227|GO:0006139|GO:0043229|GO:2001021|GO:0080135|GO:0006725|GO:0051171|GO:0031324|GO:0044260|GO:0003676|GO:0031323|GO:0043170|GO:0006974|GO:0043231|GO:0003677|GO:2001020|GO:0006259|GO:…	cellular process|response to stimulus|metabolic process|protein binding|cytoplasm|organic substance metabolic process|negative regulation of metabolic process|regulation of cellular process|nitrogen compound metabolic process|nucleoplasm|negative regulation of cellular process|organic cyclic compound binding|cellular metabolic process|intracellular anatomical structure|chromatin|regulation of met…	-	-	-	-	12:102120183-102197520	367	248	293	1034	1384	1548	2.12089	1.68836	1.95016	7.56448	8.46614	10.5104	1.9198	8.84702	-2.20423	8.1594e-12	9.19391e-10	DOWN
ENSG00000254244	PAICSP4	phosphoribosylaminoimidazole carboxylase, phosphoribosylaminoimidazole succinocarboxamide synthetase pseudogene 4 [Source:HGNC Symbol;Acc:HGNC:38097]	processed_pseudogene	-	-	-	-	-	-	8:4787332-4788584	6	6	5	26	23	25	0.255729	0.301254	0.245451	1.4028	1.03761	1.25184	0.267478	1.23075	-2.20205	0.000281697	0.00317158	DOWN
ENSG00000171241	SHCBP1	SHC binding and spindle associated 1 [Source:HGNC Symbol;Acc:HGNC:29547]	protein_coding	GO:0009987|GO:0050896|GO:0023052|GO:0005515|GO:0008283|GO:0005737|GO:0007165|GO:0030496|GO:0050794|GO:0007154|GO:0005622|GO:0061351|GO:0043229|GO:0010033|GO:0042127|GO:0071774|GO:0019904|GO:0007166|GO:0071310|GO:0044344|GO:2000177|GO:0070848|GO:0007167|GO:0042169|GO:0005819|GO:0071363|GO:0005856|GO:0007169|GO:0008543|GO:0015630	cellular process|response to stimulus|signaling|protein binding|cell population proliferation|cytoplasm|signal transduction|midbody|regulation of cellular process|cell communication|intracellular anatomical structure|neural precursor cell proliferation|intracellular organelle|response to organic substance|regulation of cell population proliferation|response to fibroblast growth factor|protein dom…	-	-	-	-	16:46578591-46621379	285	235	148	736	1106	1077	1.97483	1.9183	1.18113	6.4561	8.11219	8.76796	1.69142	7.77875	-2.2013	7.91988e-11	6.63307e-09	DOWN
ENSG00000094804	CDC6	cell division cycle 6 [Source:HGNC Symbol;Acc:HGNC:1744]	protein_coding	GO:0009987|GO:0050896|GO:0044093|GO:0003824|GO:0008152|GO:0023052|GO:0007049|GO:0005515|GO:0008283|GO:0016740|GO:0005737|GO:0051301|GO:0007165|GO:0071704|GO:0051233|GO:0050790|GO:0036094|GO:0009892|GO:0097367|GO:0050794|GO:0006807|GO:0009058|GO:0007154|GO:0005829|GO:0005654|GO:0043167|GO:0048523|GO:0097159|GO:0044237|GO:0000922|GO:0043085|GO:0005622|GO:0009893|GO:0007059|GO:0019222|GO:0048144|GO:…	cellular process|response to stimulus|positive regulation of molecular function|catalytic activity|metabolic process|signaling|cell cycle|protein binding|cell population proliferation|transferase activity|cytoplasm|cell division|signal transduction|organic substance metabolic process|spindle midzone|regulation of catalytic activity|small molecule binding|negative regulation of metabolic process|c…	K02213	cell division control protein 6[-]	hsa04110	Cell cycle - Homo sapiens (human)聽	17:40287879-40304657	556	328	338	1494	1660	2104	4.14988	2.884	2.90555	14.1162	13.115	18.4503	3.31314	15.2272	-2.20038	2.11966e-11	2.11642e-09	DOWN
ENSG00000117395	EBNA1BP2	EBNA1 binding protein 2 [Source:HGNC Symbol;Acc:HGNC:15531]	protein_coding	GO:0032991|GO:0009987|GO:0008152|GO:0005515|GO:0071704|GO:1990904|GO:0006807|GO:0034399|GO:0097159|GO:0044237|GO:0005622|GO:0034641|GO:0046483|GO:1901360|GO:0043227|GO:0030684|GO:0006139|GO:0043229|GO:0006725|GO:0003676|GO:0043170|GO:0030687|GO:0043231|GO:0022613|GO:0003723|GO:0010467|GO:0005730|GO:0042273|GO:0005634|GO:0006396|GO:0016070|GO:0031981|GO:0042254|GO:0034470|GO:0006364|GO:0016072	protein-containing complex|cellular process|metabolic process|protein binding|organic substance metabolic process|ribonucleoprotein complex|nitrogen compound metabolic process|nuclear periphery|organic cyclic compound binding|cellular metabolic process|intracellular anatomical structure|cellular nitrogen compound metabolic process|heterocycle metabolic process|organic cyclic compound metabolic pr…	-	-	-	-	1:43164175-43270936	563	429	406	1469	2351	2304	4.96633	4.45807	4.12482	16.4043	21.9522	23.8786	4.51641	20.745	-2.19952	1.64664e-12	2.2427e-10	DOWN
ENSG00000255561	FDXACB1	ferredoxin-fold anticodon binding domain containing 1 [Source:HGNC Symbol;Acc:HGNC:25110]	protein_coding	GO:0009987|GO:0003824|GO:0008152|GO:0005515|GO:0016740|GO:0005737|GO:0071704|GO:0006807|GO:0044237|GO:0032259|GO:0005622|GO:0034641|GO:0046483|GO:1901360|GO:0006139|GO:0006725|GO:0044260|GO:0043170|GO:0008168|GO:0001510|GO:0022613|GO:0008173|GO:0010467|GO:0008170|GO:0008649|GO:0006396|GO:0031167|GO:0009451|GO:0016070|GO:0042254|GO:0008757|GO:0034470|GO:0000154|GO:0070475|GO:0006364|GO:0070042|GO:…	cellular process|catalytic activity|metabolic process|protein binding|transferase activity|cytoplasm|organic substance metabolic process|nitrogen compound metabolic process|cellular metabolic process|methylation|intracellular anatomical structure|cellular nitrogen compound metabolic process|heterocycle metabolic process|organic cyclic compound metabolic process|nucleobase-containing compound meta…	-	-	-	-	11:111874056-111881243	44	26	26	77	200	145	0.400644	0.278893	0.272667	0.887566	1.92766	1.55121	0.317401	1.45548	-2.19711	2.80603e-06	6.5937e-05	DOWN
ENSG00000130749	ZC3H4	zinc finger CCCH-type containing 4 [Source:HGNC Symbol;Acc:HGNC:17808]	protein_coding	GO:0009987|GO:0008152|GO:0005737|GO:0071704|GO:0009892|GO:0050794|GO:0006807|GO:0009058|GO:0005829|GO:0005654|GO:0043167|GO:0048523|GO:0097159|GO:0044237|GO:0005622|GO:0003700|GO:0000790|GO:0019222|GO:0034641|GO:0046483|GO:0009890|GO:1901360|GO:0043227|GO:0006139|GO:0043229|GO:0000981|GO:0043169|GO:0006725|GO:0051171|GO:0031324|GO:0044260|GO:0003676|GO:0044249|GO:0031323|GO:0043170|GO:0034645|GO:…	cellular process|metabolic process|cytoplasm|organic substance metabolic process|negative regulation of metabolic process|regulation of cellular process|nitrogen compound metabolic process|biosynthetic process|cytosol|nucleoplasm|ion binding|negative regulation of cellular process|organic cyclic compound binding|cellular metabolic process|intracellular anatomical structure|DNA-binding transcripti…	-	-	-	-	19:47064187-47113776	202	109	330	1269	832	655	0.815319	0.518283	1.53406	6.48405	3.55467	3.10611	0.955888	4.38161	-2.19655	4.23529e-06	9.26908e-05	DOWN
ENSG00000165060	FXN	frataxin [Source:HGNC Symbol;Acc:HGNC:3951]	protein_coding	GO:0032991|GO:0009987|GO:0050896|GO:0044093|GO:0003824|GO:0032502|GO:0008152|GO:0007610|GO:0023052|GO:0005515|GO:0045927|GO:0016530|GO:0045926|GO:0035264|GO:0007626|GO:0016491|GO:0007275|GO:0008283|GO:0050793|GO:0019725|GO:0005737|GO:0007165|GO:0071704|GO:0044281|GO:0050790|GO:0048856|GO:0023051|GO:0040008|GO:0050794|GO:0006807|GO:0009058|GO:0007154|GO:0005829|GO:0016829|GO:0043167|GO:0048523|GO:…	protein-containing complex|cellular process|response to stimulus|positive regulation of molecular function|catalytic activity|developmental process|metabolic process|behavior|signaling|protein binding|positive regulation of growth|metallochaperone activity|negative regulation of growth|multicellular organism growth|locomotory behavior|oxidoreductase activity|multicellular organism development|cel…	K19054	frataxin[1.16.3.1]	hsa00860	Porphyrin and chlorophyll metabolism - Homo sapiens (human)聽	9:69035751-69079076	106	73	40	221	325	397	0.429433	0.348397	0.18664	1.13341	1.3937	1.88963	0.32149	1.47225	-2.19518	2.81924e-07	9.12336e-06	DOWN
ENSG00000138180	CEP55	centrosomal protein 55 [Source:HGNC Symbol;Acc:HGNC:1161]	protein_coding	GO:0009987|GO:0050896|GO:0032502|GO:0023052|GO:0007049|GO:0005515|GO:0032153|GO:0007275|GO:0090543|GO:0071944|GO:0005737|GO:0033036|GO:0051301|GO:0007165|GO:0034451|GO:0030496|GO:0048856|GO:0005576|GO:0023051|GO:0016020|GO:0050794|GO:0005815|GO:0007154|GO:0005622|GO:0045171|GO:0010646|GO:0032154|GO:0005814|GO:0042802|GO:0035556|GO:0000278|GO:0043229|GO:0005813|GO:0008104|GO:0045184|GO:0016043|GO:…	cellular process|response to stimulus|developmental process|signaling|cell cycle|protein binding|cell division site|multicellular organism development|Flemming body|cell periphery|cytoplasm|macromolecule localization|cell division|signal transduction|centriolar satellite|midbody|anatomical structure development|extracellular region|regulation of signaling|membrane|regulation of cellular process|m…	-	-	-	-	10:93496612-93529092	1517	1023	1408	4457	6482	6264	22.642	17.9874	24.2038	84.2132	102.409	109.845	21.6111	98.8223	-2.19307	3.57589e-12	4.47896e-10	DOWN
ENSG00000229666	MAST4-AS1	MAST4 antisense RNA 1 [Source:HGNC Symbol;Acc:HGNC:40865]	lncRNA	-	-	-	-	-	-	5:67001383-67003953	6	7	0	19	21	16	0.412392	0.566774	0	1.65312	1.52779	1.292	0.326389	1.49097	-2.19159	0.00423973	0.0284238	DOWN
ENSG00000162851	TFB2M	transcription factor B2, mitochondrial [Source:HGNC Symbol;Acc:HGNC:18559]	protein_coding	GO:0009987|GO:0003824|GO:0008152|GO:0003712|GO:0016740|GO:0005737|GO:0071704|GO:0050794|GO:0006807|GO:0009058|GO:0097159|GO:0044237|GO:0032259|GO:0005622|GO:0003700|GO:0009295|GO:0019222|GO:0034641|GO:0046483|GO:0042645|GO:1901360|GO:0005739|GO:0043227|GO:0006139|GO:0043229|GO:0006725|GO:0051171|GO:0016043|GO:0034246|GO:0044260|GO:0003676|GO:0044249|GO:0031323|GO:0043170|GO:0034645|GO:0008168|GO:…	cellular process|catalytic activity|metabolic process|transcription coregulator activity|transferase activity|cytoplasm|organic substance metabolic process|regulation of cellular process|nitrogen compound metabolic process|biosynthetic process|organic cyclic compound binding|cellular metabolic process|methylation|intracellular anatomical structure|DNA-binding transcription factor activity|nucleoi…	-	-	-	-	1:246540561-246566261	224	121	142	333	852	934	6.70537	4.26701	4.89571	12.6191	26.9968	32.8489	5.28936	24.1549	-2.19115	1.32189e-07	4.7549e-06	DOWN
ENSG00000033050	ABCF2	ATP binding cassette subfamily F member 2 [Source:HGNC Symbol;Acc:HGNC:71]	protein_coding	GO:0003824|GO:0036094|GO:0097367|GO:0016020|GO:0016787|GO:0043167|GO:0097159|GO:0016887|GO:0000166|GO:0016817|GO:0017076|GO:0035639|GO:0016818|GO:0032555|GO:0030554|GO:0032559|GO:0005524|GO:0016462|GO:0017111	catalytic activity|small molecule binding|carbohydrate derivative binding|membrane|hydrolase activity|ion binding|organic cyclic compound binding|ATP hydrolysis activity|nucleotide binding|hydrolase activity, acting on acid anhydrides|purine nucleotide binding|purine ribonucleoside triphosphate binding|hydrolase activity, acting on acid anhydrides, in phosphorus-containing anhydrides|purine ribon…	K06185	ATP-binding cassette, subfamily F, member 2[-]	hsa05130	Pathogenic Escherichia coli infection - Homo sapiens (human)聽	7:151211484-151227205	355	278	446	1334	1898	1459	3.30802	3.05173	4.78659	15.7363	18.7212	15.9732	3.71544	16.8103	-2.17774	8.85019e-11	7.30323e-09	DOWN
ENSG00000127989	MTERF1	mitochondrial transcription termination factor 1 [Source:HGNC Symbol;Acc:HGNC:21463]	protein_coding	GO:0009987|GO:0008152|GO:0005515|GO:0005737|GO:0071704|GO:0050794|GO:0006807|GO:0009058|GO:0005829|GO:0097159|GO:0044237|GO:0005622|GO:0009295|GO:0019222|GO:0034641|GO:0046483|GO:0042645|GO:1901360|GO:0005739|GO:0043227|GO:0006139|GO:0043229|GO:0006725|GO:0051171|GO:0016043|GO:0044260|GO:0003676|GO:0044249|GO:0031323|GO:0043170|GO:0034645|GO:0043231|GO:0005759|GO:0051252|GO:0003677|GO:0010468|GO:…	cellular process|metabolic process|protein binding|cytoplasm|organic substance metabolic process|regulation of cellular process|nitrogen compound metabolic process|biosynthetic process|cytosol|organic cyclic compound binding|cellular metabolic process|intracellular anatomical structure|nucleoid|regulation of metabolic process|cellular nitrogen compound metabolic process|heterocycle metabolic proc…	-	-	-	-	7:91692008-91880702	51	63	20	75	374	153	0.338418	0.492477	0.152851	0.630013	2.62695	1.19281	0.327915	1.48326	-2.17738	0.000209178	0.00246489	DOWN
ENSG00000111665	CDCA3	cell division cycle associated 3 [Source:HGNC Symbol;Acc:HGNC:14624]	protein_coding	GO:0009987|GO:0008152|GO:0007049|GO:0005515|GO:0005737|GO:0051301|GO:0071704|GO:0006807|GO:0005829|GO:0044237|GO:0005622|GO:0030054|GO:0019538|GO:0044260|GO:0043170|GO:0036211|GO:0005911|GO:0044267|GO:0005912|GO:0006464|GO:0032446|GO:0016567	cellular process|metabolic process|cell cycle|protein binding|cytoplasm|cell division|organic substance metabolic process|nitrogen compound metabolic process|cytosol|cellular metabolic process|intracellular anatomical structure|cell junction|protein metabolic process|cellular macromolecule metabolic process|macromolecule metabolic process|protein modification process|cell-cell junction|cellular p…	-	-	-	-	12:6844793-6851292	170	190	122	479	915	716	0.72484	0.954352	0.599106	2.58544	4.12964	3.58677	0.759433	3.43395	-2.17688	6.44183e-10	4.24268e-08	DOWN
ENSG00000163918	RFC4	replication factor C subunit 4 [Source:HGNC Symbol;Acc:HGNC:9972]	protein_coding	GO:0032991|GO:0009987|GO:0050896|GO:0044093|GO:0003824|GO:0008152|GO:0023052|GO:0007049|GO:0005515|GO:0005663|GO:0031390|GO:0016740|GO:1902494|GO:0007165|GO:0071704|GO:0050790|GO:0036094|GO:0051606|GO:0023051|GO:0097367|GO:0050794|GO:0006807|GO:0009058|GO:0008094|GO:0007154|GO:0016787|GO:0005654|GO:0004386|GO:0043167|GO:0097159|GO:0044237|GO:0043085|GO:0005622|GO:0016887|GO:0009893|GO:0005657|GO:…	protein-containing complex|cellular process|response to stimulus|positive regulation of molecular function|catalytic activity|metabolic process|signaling|cell cycle|protein binding|DNA replication factor C complex|Ctf18 RFC-like complex|transferase activity|catalytic complex|signal transduction|organic substance metabolic process|regulation of catalytic activity|small molecule binding|detection o…	K10755	replication factor C subunit 2/4[-]	hsa03420|hsa03030|hsa03430	Nucleotide excision repair - Homo sapiens (human)聽|DNA replication - Homo sapiens (human)聽|Mismatch repair - Homo sapiens (human)聽	3:186789880-186807058	606	430	232	1042	2110	2270	5.5711	4.65692	2.45645	12.1267	20.5329	24.5185	4.22816	19.0594	-2.1724	1.4653e-08	6.8406e-07	DOWN
ENSG00000160214	RRP1	ribosomal RNA processing 1 [Source:HGNC Symbol;Acc:HGNC:18785]	protein_coding	GO:0032991|GO:0009987|GO:0008152|GO:0005515|GO:0071704|GO:1990904|GO:0006807|GO:0097159|GO:0044237|GO:0005622|GO:0034641|GO:0046483|GO:1901360|GO:0043227|GO:0030684|GO:0006139|GO:0043229|GO:0006725|GO:0003676|GO:0043170|GO:0030687|GO:0030688|GO:0043231|GO:0022613|GO:0003723|GO:0010467|GO:0005730|GO:0005634|GO:0006396|GO:0016070|GO:0031981|GO:0042254|GO:0034470|GO:0006364|GO:0016072	protein-containing complex|cellular process|metabolic process|protein binding|organic substance metabolic process|ribonucleoprotein complex|nitrogen compound metabolic process|organic cyclic compound binding|cellular metabolic process|intracellular anatomical structure|cellular nitrogen compound metabolic process|heterocycle metabolic process|organic cyclic compound metabolic process|membrane-bou…	-	-	-	-	21:43789513-43805293	104	109	63	354	459	375	0.9886	1.22061	0.689734	4.2599	4.61849	4.18811	0.966316	4.3555	-2.17227	3.49222e-09	1.87704e-07	DOWN
ENSG00000137807	KIF23	kinesin family member 23 [Source:HGNC Symbol;Acc:HGNC:6392]	protein_coding	GO:0032991|GO:0003774|GO:0009987|GO:0003824|GO:0002376|GO:0007049|GO:0005515|GO:0090543|GO:0030029|GO:0005737|GO:0051301|GO:0030496|GO:0016192|GO:0005576|GO:0036094|GO:0097367|GO:0097149|GO:0050794|GO:0005815|GO:0005829|GO:0016787|GO:0005654|GO:0043167|GO:0005875|GO:0051641|GO:0097159|GO:0005622|GO:0003777|GO:0045171|GO:0016887|GO:0007017|GO:0019882|GO:0007059|GO:0030054|GO:0051649|GO:0051255|GO:…	protein-containing complex|cytoskeletal motor activity|cellular process|catalytic activity|immune system process|cell cycle|protein binding|Flemming body|actin filament-based process|cytoplasm|cell division|midbody|vesicle-mediated transport|extracellular region|small molecule binding|carbohydrate derivative binding|centralspindlin complex|regulation of cellular process|microtubule organizing cen…	K17387	kinesin family member 23[-]	hsa05206	MicroRNAs in cancer - Homo sapiens (human)聽	15:69414246-69448427	704	688	741	2587	3486	3155	2.91669	3.3579	3.53579	13.5682	15.2877	15.3573	3.27013	14.7377	-2.1721	6.65055e-13	9.87272e-11	DOWN
ENSG00000100162	CENPM	centromere protein M [Source:HGNC Symbol;Acc:HGNC:18352]	protein_coding	GO:0009987|GO:0005737|GO:0005829|GO:0005654|GO:0005622|GO:0000776|GO:0043227|GO:0043229|GO:0000777|GO:0000775|GO:0016043|GO:0043231|GO:0006325|GO:0000779|GO:0022607|GO:0043933|GO:0006996|GO:0031497|GO:0034728|GO:0051276|GO:0006333|GO:0006338|GO:0005694|GO:0005634|GO:0031981|GO:0065003|GO:0034724|GO:0071103|GO:0034508|GO:0000793|GO:0034622|GO:0065004|GO:0043486|GO:0034080|GO:0043044|GO:0006334|GO:…	cellular process|cytoplasm|cytosol|nucleoplasm|intracellular anatomical structure|kinetochore|membrane-bounded organelle|intracellular organelle|kinetochore|chromosome, centromeric region|cellular component organization|intracellular membrane-bounded organelle|chromatin organization|condensed chromosome, centromeric region|cellular component assembly|protein-containing complex subunit organizatio…	-	-	-	-	22:41938737-41947152	63	44	63	163	269	297	0.973776	0.801194	1.12154	3.18947	4.40121	5.39357	0.965504	4.32808	-2.16437	1.68941e-07	5.88111e-06	DOWN
ENSG00000166803	PCLAF	PCNA clamp associated factor [Source:HGNC Symbol;Acc:HGNC:28961]	protein_coding	GO:0009987|GO:0050896|GO:0008152|GO:0007049|GO:0005515|GO:0005737|GO:0071704|GO:0048471|GO:0050794|GO:0006807|GO:0005815|GO:0009058|GO:0005654|GO:0003682|GO:0044237|GO:0005622|GO:0007017|GO:0031023|GO:0034641|GO:0046483|GO:0009314|GO:1901360|GO:0043227|GO:0006139|GO:0043229|GO:0005813|GO:0000226|GO:0051726|GO:0006725|GO:0016043|GO:0044260|GO:0007098|GO:0044249|GO:0043170|GO:0034645|GO:0006974|GO:…	cellular process|response to stimulus|metabolic process|cell cycle|protein binding|cytoplasm|organic substance metabolic process|perinuclear region of cytoplasm|regulation of cellular process|nitrogen compound metabolic process|microtubule organizing center|biosynthetic process|nucleoplasm|chromatin binding|cellular metabolic process|intracellular anatomical structure|microtubule-based process|mi…	-	-	-	-	15:64364304-64387687	620	433	362	1427	1901	2650	5.10881	4.20318	3.43548	14.8854	16.5809	25.655	4.24916	19.0404	-2.16382	1.67217e-10	1.26458e-08	DOWN
ENSG00000266820	KPNA2P3	karyopherin subunit alpha 2 pseudogene 3 [Source:HGNC Symbol;Acc:HGNC:52870]	transcribed_unprocessed_pseudogene	-	-	-	-	-	-	17:64749918-64758603	11	12	7	35	32	60	0.69271	0.890263	0.507721	2.79029	2.13314	4.43938	0.696898	3.12094	-2.16296	0.000123025	0.00158992	DOWN
ENSG00000164109	MAD2L1	mitotic arrest deficient 2 like 1 [Source:HGNC Symbol;Acc:HGNC:6763]	protein_coding	GO:0032991|GO:0009987|GO:0050896|GO:0003824|GO:0008152|GO:0044092|GO:0023052|GO:0007049|GO:0005515|GO:0012505|GO:0016740|GO:0005737|GO:0051301|GO:0007165|GO:0007163|GO:0071704|GO:0050790|GO:0043086|GO:0009892|GO:0023051|GO:0048471|GO:0050794|GO:0006807|GO:0007154|GO:0005829|GO:0005654|GO:0048523|GO:0051641|GO:0009056|GO:0044237|GO:0000922|GO:0005622|GO:0007017|GO:0008219|GO:0007059|GO:0061842|GO:…	protein-containing complex|cellular process|response to stimulus|catalytic activity|metabolic process|negative regulation of molecular function|signaling|cell cycle|protein binding|endomembrane system|transferase activity|cytoplasm|cell division|signal transduction|establishment or maintenance of cell polarity|organic substance metabolic process|regulation of catalytic activity|negative regulatio…	K02537	mitotic spindle assembly checkpoint protein MAD2[-]	hsa05166|hsa04114|hsa04110|hsa04914	Human T-cell leukemia virus 1 infection - Homo sapiens (human)聽|Oocyte meiosis - Homo sapiens (human)聽|Cell cycle - Homo sapiens (human)聽|Progesterone-mediated oocyte maturation - Homo sapiens (human)聽	4:120055623-120066858	449	309	221	946	1512	1687	3.15336	2.55651	1.78761	8.4106	11.2403	13.9201	2.49916	11.1903	-2.16274	3.31463e-10	2.33417e-08	DOWN
ENSG00000198830	HMGN2	high mobility group nucleosomal binding domain 2 [Source:HGNC Symbol;Acc:HGNC:4986]	protein_coding	GO:0009987|GO:0050896|GO:0002376|GO:0005515|GO:0005737|GO:0005615|GO:0005576|GO:0031640|GO:0006955|GO:0001906|GO:0003682|GO:0097159|GO:0051707|GO:0005622|GO:0044877|GO:0000785|GO:0043227|GO:0031490|GO:0043229|GO:0019730|GO:0043207|GO:0006959|GO:0003676|GO:0031491|GO:0031492|GO:0061844|GO:0043231|GO:0003677|GO:0003723|GO:0005694|GO:0005634	cellular process|response to stimulus|immune system process|protein binding|cytoplasm|extracellular space|extracellular region|killing of cells of other organism|immune response|cell killing|chromatin binding|organic cyclic compound binding|response to other organism|intracellular anatomical structure|protein-containing complex binding|chromatin|membrane-bounded organelle|chromatin DNA binding|in…	-	-	-	-	1:26472440-26476642	864	707	466	1404	5332	2195	5.07096	4.8883	3.15002	10.4316	33.1257	15.1359	4.36976	19.5644	-2.16261	2.38644e-07	7.93323e-06	DOWN
ENSG00000138182	KIF20B	kinesin family member 20B [Source:HGNC Symbol;Acc:HGNC:7212]	protein_coding	GO:0032991|GO:0003774|GO:0009987|GO:0003824|GO:0032502|GO:0040011|GO:0007049|GO:0005515|GO:0009653|GO:0007275|GO:0008283|GO:0048869|GO:0030427|GO:0005737|GO:0033036|GO:0051301|GO:0007163|GO:0070938|GO:0051233|GO:0030496|GO:0040012|GO:0048856|GO:0005576|GO:0036094|GO:0040017|GO:0048870|GO:0097367|GO:0048471|GO:0050794|GO:0005815|GO:0005829|GO:0016787|GO:0005654|GO:0043167|GO:0005875|GO:0042995|GO:…	protein-containing complex|cytoskeletal motor activity|cellular process|catalytic activity|developmental process|locomotion|cell cycle|protein binding|anatomical structure morphogenesis|multicellular organism development|cell population proliferation|cellular developmental process|site of polarized growth|cytoplasm|macromolecule localization|cell division|establishment or maintenance of cell pola…	-	-	-	-	10:89701590-89774939	799	538	769	2998	3147	2760	5.14896	4.08429	5.70756	24.4575	21.4668	20.8968	4.98027	22.2737	-2.16105	1.18391e-11	1.26782e-09	DOWN
ENSG00000253276	CCDC71L	coiled-coil domain containing 71 like [Source:HGNC Symbol;Acc:HGNC:26685]	protein_coding	GO:0009987|GO:0032502|GO:0008152|GO:0048869|GO:0050793|GO:0071704|GO:0050794|GO:0044237|GO:0006629|GO:0045597|GO:0044255|GO:0030154|GO:0045595|GO:0045598|GO:0045600|GO:0045444	cellular process|developmental process|metabolic process|cellular developmental process|regulation of developmental process|organic substance metabolic process|regulation of cellular process|cellular metabolic process|lipid metabolic process|positive regulation of cell differentiation|cellular lipid metabolic process|cell differentiation|regulation of cell differentiation|regulation of fat cell d…	-	-	-	-	7:106654360-106661158	81	62	45	176	302	320	0.516561	0.465792	0.330521	1.42088	2.03865	2.39764	0.437624	1.95239	-2.15748	1.00842e-07	3.78758e-06	DOWN
ENSG00000180660	MAB21L1	mab-21 like 1 [Source:HGNC Symbol;Acc:HGNC:6757]	protein_coding	GO:0009987|GO:0003824|GO:0032502|GO:0005515|GO:0009653|GO:0007275|GO:0008283|GO:0016740|GO:0048856|GO:0036094|GO:0097367|GO:0050794|GO:0043167|GO:0097159|GO:0005622|GO:0043227|GO:0048513|GO:0043229|GO:0043169|GO:0000166|GO:0016772|GO:0008284|GO:0042127|GO:0046872|GO:0017076|GO:0035639|GO:0043231|GO:0007423|GO:0016779|GO:0048880|GO:0032555|GO:0030554|GO:0032559|GO:0005634|GO:0150063|GO:0005524|GO:…	cellular process|catalytic activity|developmental process|protein binding|anatomical structure morphogenesis|multicellular organism development|cell population proliferation|transferase activity|anatomical structure development|small molecule binding|carbohydrate derivative binding|regulation of cellular process|ion binding|organic cyclic compound binding|intracellular anatomical structure|membra…	-	-	-	-	13:35473789-35476689	21	12	4	36	72	47	0.386573	0.260235	0.084816	0.838947	1.40298	1.01652	0.243875	1.08615	-2.15501	0.000202093	0.00239955	DOWN
ENSG00000129317	PUS7L	pseudouridine synthase 7 like [Source:HGNC Symbol;Acc:HGNC:25276]	protein_coding	GO:0009987|GO:0003824|GO:0008152|GO:0005515|GO:0071704|GO:0016853|GO:0006807|GO:0097159|GO:0044237|GO:0005622|GO:0034641|GO:0046483|GO:1901360|GO:0016866|GO:0043227|GO:0006139|GO:0043229|GO:0006725|GO:0003676|GO:0043170|GO:0043231|GO:0009982|GO:0003723|GO:0005634|GO:0009451|GO:0016070|GO:0001522	cellular process|catalytic activity|metabolic process|protein binding|organic substance metabolic process|isomerase activity|nitrogen compound metabolic process|organic cyclic compound binding|cellular metabolic process|intracellular anatomical structure|cellular nitrogen compound metabolic process|heterocycle metabolic process|organic cyclic compound metabolic process|intramolecular transferase …	-	-	-	-	12:43718992-43758793	163	161	172	672	771	665	0.438659	0.510422	0.533115	2.28938	2.19631	2.10262	0.494065	2.1961	-2.15217	9.39602e-11	7.70831e-09	DOWN
ENSG00000172086	KRCC1	lysine rich coiled-coil 1 [Source:HGNC Symbol;Acc:HGNC:28039]	protein_coding	GO:0005515	protein binding	-	-	-	-	2:88027205-88064252	72	29	46	135	199	277	1.89598	0.899628	1.39511	4.50033	5.54695	8.57	1.3969	6.20576	-2.15137	3.85086e-06	8.56129e-05	DOWN
ENSG00000273314	AC005229.4	novel transcript, antisense to CUL1	lncRNA	-	-	-	-	-	-	7:148696467-148698664	29	14	21	48	116	107	0.704597	0.400713	0.587644	1.47635	2.98332	3.0544	0.564318	2.50469	-2.15005	2.39964e-05	0.000403879	DOWN
ENSG00000040275	SPDL1	spindle apparatus coiled-coil protein 1 [Source:HGNC Symbol;Acc:HGNC:26010]	protein_coding	GO:0032991|GO:0009987|GO:0050896|GO:0040011|GO:0023052|GO:0007049|GO:0005515|GO:0043515|GO:0000940|GO:0005737|GO:0033036|GO:0051301|GO:0007165|GO:0007163|GO:0048870|GO:0050794|GO:0005815|GO:0007154|GO:0005829|GO:0048523|GO:0051641|GO:0000922|GO:0005622|GO:0007017|GO:0007059|GO:0051649|GO:0098813|GO:0000776|GO:0045786|GO:0051653|GO:0051304|GO:0035556|GO:0043227|GO:0051983|GO:0000278|GO:0019899|GO:…	protein-containing complex|cellular process|response to stimulus|locomotion|signaling|cell cycle|protein binding|kinetochore binding|outer kinetochore|cytoplasm|macromolecule localization|cell division|signal transduction|establishment or maintenance of cell polarity|cell motility|regulation of cellular process|microtubule organizing center|cell communication|cytosol|negative regulation of cellul…	-	-	-	-	5:169583636-169604778	327	245	261	886	1187	1429	2.09012	1.84481	1.92139	7.16911	8.03106	10.7313	1.95211	8.64384	-2.14664	5.35827e-11	4.72758e-09	DOWN
ENSG00000185875	THNSL1	threonine synthase like 1 [Source:HGNC Symbol;Acc:HGNC:26160]	protein_coding	-	-	-	-	-	-	10:25016612-25026664	48	50	68	196	295	221	0.662542	0.813026	1.08101	3.4248	4.31015	3.58395	0.852192	3.77297	-2.14645	1.32088e-07	4.7549e-06	DOWN
ENSG00000010072	SPRTN	SprT-like N-terminal domain [Source:HGNC Symbol;Acc:HGNC:25356]	protein_coding	GO:0009987|GO:0050896|GO:0003824|GO:0008152|GO:0005515|GO:0071704|GO:0050794|GO:0006807|GO:0009058|GO:0016787|GO:0005654|GO:0043167|GO:0097159|GO:0044237|GO:0005622|GO:0000785|GO:0009893|GO:0016604|GO:0019222|GO:0016607|GO:0034641|GO:0046483|GO:0009314|GO:1901360|GO:0043227|GO:0031325|GO:0032182|GO:0008233|GO:0006139|GO:0043229|GO:0019538|GO:0043169|GO:0006725|GO:0051173|GO:0051171|GO:0044260|GO:…	cellular process|response to stimulus|catalytic activity|metabolic process|protein binding|organic substance metabolic process|regulation of cellular process|nitrogen compound metabolic process|biosynthetic process|hydrolase activity|nucleoplasm|ion binding|organic cyclic compound binding|cellular metabolic process|intracellular anatomical structure|chromatin|positive regulation of metabolic proc…	-	-	-	-	1:231337104-231355023	101	204	178	495	812	791	0.572888	1.36315	1.16284	3.55437	4.87533	5.27139	1.03296	4.56703	-2.14447	6.63942e-08	2.61568e-06	DOWN
ENSG00000137713	PPP2R1B	protein phosphatase 2 scaffold subunit Abeta [Source:HGNC Symbol;Acc:HGNC:9303]	protein_coding	GO:0032991|GO:0009987|GO:0098772|GO:0050896|GO:0003824|GO:0032502|GO:0008152|GO:0023052|GO:0005515|GO:0009653|GO:0030234|GO:0005737|GO:1902494|GO:0007165|GO:0071704|GO:0050790|GO:0048856|GO:0005615|GO:0005576|GO:0023051|GO:0016020|GO:0050794|GO:0006807|GO:0007154|GO:0016787|GO:0044237|GO:0005622|GO:0008219|GO:0019222|GO:0010646|GO:0070062|GO:0098857|GO:0010941|GO:0043227|GO:0012501|GO:0009967|GO:…	protein-containing complex|cellular process|molecular function regulator|response to stimulus|catalytic activity|developmental process|metabolic process|signaling|protein binding|anatomical structure morphogenesis|enzyme regulator activity|cytoplasm|catalytic complex|signal transduction|organic substance metabolic process|regulation of catalytic activity|anatomical structure development|extracell…	K03456	serine/threonine-protein phosphatase 2A regulatory subunit A[-]	hsa04151|hsa05165|hsa04530|hsa04390|hsa05160|hsa04261|hsa04728|hsa04114|hsa04152|hsa04071|hsa05142|hsa03015|hsa04350|hsa04730	PI3K-Akt signaling pathway - Homo sapiens (human)聽|Human papillomavirus infection - Homo sapiens (human)聽|Tight junction - Homo sapiens (human)聽|Hippo signaling pathway - Homo sapiens (human)聽|Hepatitis C - Homo sapiens (human)聽|Adrenergic signaling in cardiomyocytes - Homo sapiens (human)聽|Dopaminergic synapse - Homo sapiens (human)聽|Oocyte meiosis - Homo sapiens (human)聽|AMPK signaling pathway …	11:111726908-111766389	424	263	399	1190	1792	1589	2.4612	1.79846	2.66751	8.74454	11.0108	10.8369	2.30906	10.1974	-2.14283	6.94176e-11	5.88414e-09	DOWN
ENSG00000162377	COA7	cytochrome c oxidase assembly factor 7 (putative) [Source:HGNC Symbol;Acc:HGNC:25716]	protein_coding	GO:0005515|GO:0005737|GO:0005654|GO:0005622|GO:0005739|GO:0043227|GO:0043229|GO:0043231|GO:0005740|GO:0005634|GO:0005758|GO:0031981	protein binding|cytoplasm|nucleoplasm|intracellular anatomical structure|mitochondrion|membrane-bounded organelle|intracellular organelle|intracellular membrane-bounded organelle|mitochondrial envelope|nucleus|mitochondrial intermembrane space|nuclear lumen	K18180	cytochrome c oxidase assembly factor 7[-]	hsa04714	Thermogenesis - Homo sapiens (human)聽	1:52684449-52698347	124	121	156	533	668	499	1.39264	1.60091	2.01788	7.578	7.94135	6.58444	1.67048	7.36793	-2.141	2.06416e-09	1.1892e-07	DOWN
ENSG00000212978	AC016747.1	novel transcript	lncRNA	-	-	-	-	-	-	2:61141592-61144969	83	50	82	248	299	350	0.995398	0.706399	1.13261	3.76511	3.79565	4.93156	0.944803	4.16411	-2.13992	9.84959e-08	3.71938e-06	DOWN
ENSG00000204856	FAM216A	family with sequence similarity 216 member A [Source:HGNC Symbol;Acc:HGNC:30180]	protein_coding	-	-	-	-	-	-	12:110468415-110490385	130	76	55	211	441	436	1.22788	0.84565	0.598316	2.52293	4.40911	4.83837	0.890616	3.92347	-2.13925	4.40412e-07	1.35193e-05	DOWN
ENSG00000284753	EEF1AKMT4	EEF1A lysine methyltransferase 4 [Source:HGNC Symbol;Acc:HGNC:53611]	protein_coding	GO:0009987|GO:0003824|GO:0008152|GO:0016740|GO:0071704|GO:0006807|GO:0044237|GO:0032259|GO:0008276|GO:0019538|GO:0044260|GO:0043170|GO:0036211|GO:0008168|GO:0016279|GO:0006479|GO:0044267|GO:0008170|GO:0006464|GO:0018022|GO:0008757|GO:0018193|GO:0016278|GO:0018205	cellular process|catalytic activity|metabolic process|transferase activity|organic substance metabolic process|nitrogen compound metabolic process|cellular metabolic process|methylation|protein methyltransferase activity|protein metabolic process|cellular macromolecule metabolic process|macromolecule metabolic process|protein modification process|methyltransferase activity|protein-lysine N-methyl…	-	-	-	-	3:184249672-184258759	129	97	94	314	500	529	7.0657	6.25893	5.92986	21.7722	28.9891	34.0424	6.41816	28.2679	-2.13893	3.68425e-09	1.96146e-07	DOWN
ENSG00000162062	TEDC2	tubulin epsilon and delta complex 2 [Source:HGNC Symbol;Acc:HGNC:25849]	protein_coding	GO:0009987|GO:0050896|GO:0023052|GO:0005515|GO:0005737|GO:0007165|GO:0023051|GO:0050794|GO:0005815|GO:0007154|GO:0042995|GO:0005622|GO:0010646|GO:0120025|GO:0005814|GO:0043227|GO:0043229|GO:0009967|GO:0007166|GO:0009966|GO:0045880|GO:0008589|GO:0005929|GO:0007224|GO:0005856|GO:0015630	cellular process|response to stimulus|signaling|protein binding|cytoplasm|signal transduction|regulation of signaling|regulation of cellular process|microtubule organizing center|cell communication|cell projection|intracellular anatomical structure|regulation of cell communication|plasma membrane bounded cell projection|centriole|membrane-bounded organelle|intracellular organelle|positive regulat…	-	-	-	-	16:2460086-2464963	84	77	27	204	222	351	0.477731	0.515891	0.176857	1.46873	1.33646	2.34536	0.39016	1.71685	-2.13763	6.20459e-06	0.000128569	DOWN
ENSG00000164038	SLC9B2	solute carrier family 9 member B2 [Source:HGNC Symbol;Acc:HGNC:25143]	protein_coding	GO:0009987|GO:0050896|GO:0022414|GO:0003824|GO:0032502|GO:0000003|GO:0040011|GO:0002376|GO:0005215|GO:0023052|GO:0005515|GO:0016491|GO:0007275|GO:0012505|GO:0007267|GO:0045178|GO:0002682|GO:0048869|GO:0050793|GO:0031224|GO:0019725|GO:0071944|GO:0005737|GO:0033036|GO:0048856|GO:0016192|GO:0023051|GO:0048870|GO:0016020|GO:0050794|GO:0022857|GO:0055085|GO:0045177|GO:0007154|GO:0042995|GO:0051641|GO:…	cellular process|response to stimulus|reproductive process|catalytic activity|developmental process|reproduction|locomotion|immune system process|transporter activity|signaling|protein binding|oxidoreductase activity|multicellular organism development|endomembrane system|cell-cell signaling|basal part of cell|regulation of immune system process|cellular developmental process|regulation of develop…	-	-	-	-	4:103019868-103085829	113	61	90	266	435	398	0.51915	0.330147	0.476218	1.54705	2.11545	2.1483	0.441838	1.93693	-2.13218	3.35225e-08	1.44275e-06	DOWN
ENSG00000268858	AL118506.1	uncharacterized LOC112268269 [Source:NCBI gene (formerly Entrezgene);Acc:112268269]	lncRNA	-	-	-	-	-	-	20:63861212-63864293	41	29	16	114	131	108	0.710435	0.591968	0.319303	2.50064	2.40275	2.19867	0.540569	2.36735	-2.13073	2.4875e-06	5.93469e-05	DOWN
ENSG00000167670	CHAF1A	chromatin assembly factor 1 subunit A [Source:HGNC Symbol;Acc:HGNC:1910]	protein_coding	GO:0032991|GO:0009987|GO:0050896|GO:0008152|GO:0007049|GO:0005515|GO:0071704|GO:0006807|GO:0009058|GO:0003682|GO:0044237|GO:0005622|GO:0033186|GO:0000790|GO:0034641|GO:0046483|GO:1901360|GO:0042802|GO:0043227|GO:0006139|GO:0043229|GO:0006725|GO:0016043|GO:0044260|GO:0044249|GO:0019904|GO:0051082|GO:0043170|GO:0034645|GO:0006974|GO:0043231|GO:0006325|GO:0006259|GO:0022607|GO:0070087|GO:0043933|GO:…	protein-containing complex|cellular process|response to stimulus|metabolic process|cell cycle|protein binding|organic substance metabolic process|nitrogen compound metabolic process|biosynthetic process|chromatin binding|cellular metabolic process|intracellular anatomical structure|CAF-1 complex|chromatin|cellular nitrogen compound metabolic process|heterocycle metabolic process|organic cyclic co…	-	-	-	-	19:4402640-4445018	292	328	316	1293	1438	1195	2.50664	3.317	3.12427	14.0513	13.0667	12.0525	2.98264	13.0568	-2.13015	1.81097e-11	1.85439e-09	DOWN
ENSG00000108384	RAD51C	RAD51 paralog C [Source:HGNC Symbol;Acc:HGNC:9820]	protein_coding	GO:0032991|GO:0009987|GO:0050896|GO:0022414|GO:0003824|GO:0032502|GO:0008152|GO:0000003|GO:0007049|GO:0005515|GO:0005737|GO:1902494|GO:0071704|GO:0048609|GO:0036094|GO:0097367|GO:0048471|GO:0050794|GO:0003006|GO:0006807|GO:0008094|GO:0019953|GO:0005829|GO:0016787|GO:0005654|GO:0051321|GO:0043167|GO:0050817|GO:0097159|GO:0044237|GO:0005622|GO:0007059|GO:0005657|GO:0030054|GO:0007062|GO:0007276|GO:…	protein-containing complex|cellular process|response to stimulus|reproductive process|catalytic activity|developmental process|metabolic process|reproduction|cell cycle|protein binding|cytoplasm|catalytic complex|organic substance metabolic process|multicellular organismal reproductive process|small molecule binding|carbohydrate derivative binding|perinuclear region of cytoplasm|regulation of cel…	K10870	RAD51-like protein 2[-]	hsa03460|hsa03440	Fanconi anemia pathway - Homo sapiens (human)聽|Homologous recombination - Homo sapiens (human)聽	17:58692573-58735611	118	78	74	226	476	427	0.552388	0.430148	0.398972	1.3393	2.35866	2.34848	0.460503	2.01548	-2.12984	5.71769e-08	2.31155e-06	DOWN
ENSG00000174276	ZNHIT2	zinc finger HIT-type containing 2 [Source:HGNC Symbol;Acc:HGNC:1177]	protein_coding	GO:0005515|GO:0043167|GO:0043169|GO:0046872	protein binding|ion binding|cation binding|metal ion binding	-	-	-	-	11:65116403-65117701	141	89	92	353	476	501	4.00954	2.98145	3.01311	12.7074	14.3278	16.7383	3.3347	14.5912	-2.12947	3.27333e-09	1.77984e-07	DOWN
ENSG00000188229	TUBB4B	tubulin beta 4B class IVb [Source:HGNC Symbol;Acc:HGNC:20771]	protein_coding	GO:0009987|GO:0050896|GO:0003824|GO:0002376|GO:0005198|GO:0007049|GO:0005515|GO:0012505|GO:0045321|GO:0005737|GO:0016192|GO:0005615|GO:0005576|GO:0036094|GO:0097367|GO:0050794|GO:0006955|GO:0005829|GO:0016787|GO:0001906|GO:0005200|GO:0043167|GO:0001775|GO:0051641|GO:0097159|GO:0051707|GO:0005622|GO:0007017|GO:0022406|GO:0051649|GO:0005773|GO:0070062|GO:0030141|GO:0032940|GO:0005102|GO:0043227|GO:…	cellular process|response to stimulus|catalytic activity|immune system process|structural molecule activity|cell cycle|protein binding|endomembrane system|leukocyte activation|cytoplasm|vesicle-mediated transport|extracellular space|extracellular region|small molecule binding|carbohydrate derivative binding|regulation of cellular process|immune response|cytosol|hydrolase activity|cell killing|str…	K07375	tubulin beta[-]	hsa05022|hsa05010|hsa05014|hsa05016|hsa05020|hsa05012|hsa05132|hsa05130|hsa04145|hsa04540	Pathways of neurodegeneration - multiple diseases - Homo sapiens (human)聽|Alzheimer disease - Homo sapiens (human)聽|Amyotrophic lateral sclerosis - Homo sapiens (human)聽|Huntington disease - Homo sapiens (human)聽|Prion disease - Homo sapiens (human)聽|Parkinson disease - Homo sapiens (human)聽|Salmonella infection - Homo sapiens (human)聽|Pathogenic Escherichia coli infection - Homo sapiens (human)聽…	9:137241287-137243707	4711	3902	3066	14117	18861	15553	72.1078	70.3588	54.0496	273.539	305.585	279.693	65.5054	286.272	-2.1277	9.1275e-13	1.31328e-10	DOWN
ENSG00000182551	ADI1	acireductone dioxygenase 1 [Source:HGNC Symbol;Acc:HGNC:30576]	protein_coding	GO:0009987|GO:0003824|GO:0008152|GO:0005515|GO:0016491|GO:0071944|GO:0005737|GO:0071704|GO:0044281|GO:0016020|GO:0006807|GO:0009058|GO:0005829|GO:0043167|GO:0044237|GO:0005622|GO:0016701|GO:0006790|GO:0043227|GO:0043229|GO:0043169|GO:0006082|GO:0051213|GO:0006520|GO:0044249|GO:0005886|GO:0046872|GO:0043231|GO:0000096|GO:0008652|GO:0016702|GO:1901605|GO:0010309|GO:0006555|GO:0019752|GO:0005634|GO:…	cellular process|catalytic activity|metabolic process|protein binding|oxidoreductase activity|cell periphery|cytoplasm|organic substance metabolic process|small molecule metabolic process|membrane|nitrogen compound metabolic process|biosynthetic process|cytosol|ion binding|cellular metabolic process|intracellular anatomical structure|oxidoreductase activity, acting on single donors with incorpora…	K08967	1,2-dihydroxy-3-keto-5-methylthiopentene dioxygenase[1.13.11.53 1.13.11.54]	hsa01100|hsa00270	Metabolic pathways - Homo sapiens (human)聽|Cysteine and methionine metabolism - Homo sapiens (human)聽	2:3497366-3519531	309	197	184	697	1062	1089	2.57638	1.935	1.76694	7.35684	9.37289	10.6679	2.09277	9.13253	-2.1256	2.49815e-10	1.80182e-08	DOWN
ENSG00000165271	NOL6	nucleolar protein 6 [Source:HGNC Symbol;Acc:HGNC:19910]	protein_coding	GO:0032991|GO:0009987|GO:0008152|GO:0005515|GO:0031503|GO:0005737|GO:0033036|GO:0071704|GO:1990904|GO:0006807|GO:0005654|GO:0051641|GO:0097159|GO:0044237|GO:0005622|GO:0032545|GO:0051649|GO:0034641|GO:0046483|GO:1901360|GO:0005739|GO:0043227|GO:0030684|GO:0006139|GO:0043229|GO:0006725|GO:0071166|GO:0006403|GO:0034456|GO:0003676|GO:0043170|GO:0046907|GO:0050658|GO:0043231|GO:0030686|GO:0022613|GO:…	protein-containing complex|cellular process|metabolic process|protein binding|protein-containing complex localization|cytoplasm|macromolecule localization|organic substance metabolic process|ribonucleoprotein complex|nitrogen compound metabolic process|nucleoplasm|cellular localization|organic cyclic compound binding|cellular metabolic process|intracellular anatomical structure|CURI complex|estab…	K14544	U3 small nucleolar RNA-associated protein 22[-]	hsa03008	Ribosome biogenesis in eukaryotes - Homo sapiens (human)聽	9:33461353-33473930	252	191	200	983	1102	572	1.27392	1.13746	1.16446	6.29076	5.89687	3.39732	1.19195	5.19498	-2.1238	3.4412e-09	1.8603e-07	DOWN
ENSG00000111247	RAD51AP1	RAD51 associated protein 1 [Source:HGNC Symbol;Acc:HGNC:16956]	protein_coding	GO:0032991|GO:0009987|GO:0050896|GO:0022414|GO:0008152|GO:0000003|GO:0007049|GO:0005515|GO:0071704|GO:0050794|GO:0006807|GO:0005654|GO:0051321|GO:0097159|GO:0044237|GO:0005622|GO:0009893|GO:0000790|GO:0019222|GO:0045787|GO:0034641|GO:0046483|GO:0009314|GO:0007131|GO:1901360|GO:0043227|GO:0031325|GO:0006139|GO:0043229|GO:0080135|GO:2001022|GO:0051726|GO:0006725|GO:0140013|GO:0051173|GO:0090068|GO:…	protein-containing complex|cellular process|response to stimulus|reproductive process|metabolic process|reproduction|cell cycle|protein binding|organic substance metabolic process|regulation of cellular process|nitrogen compound metabolic process|nucleoplasm|meiotic cell cycle|organic cyclic compound binding|cellular metabolic process|intracellular anatomical structure|positive regulation of meta…	-	-	-	-	12:4538798-4560047	172	140	254	463	1288	675	1.32373	1.2693	2.25143	4.51089	10.4927	6.10345	1.61482	7.03568	-2.12332	4.6886e-07	1.42249e-05	DOWN
ENSG00000055044	NOP58	NOP58 ribonucleoprotein [Source:HGNC Symbol;Acc:HGNC:29926]	protein_coding	GO:0032991|GO:0009987|GO:0008152|GO:0001650|GO:0005515|GO:0005737|GO:0033036|GO:0071704|GO:1990904|GO:0016020|GO:0006807|GO:0005829|GO:0005654|GO:0097159|GO:0044237|GO:0005622|GO:0044877|GO:0016604|GO:0070761|GO:0034641|GO:0046483|GO:1901360|GO:0001094|GO:0005732|GO:0043227|GO:0030684|GO:0019899|GO:0006139|GO:0043229|GO:0008134|GO:0015030|GO:0006725|GO:0006403|GO:0003676|GO:0043170|GO:0001099|GO:…	protein-containing complex|cellular process|metabolic process|fibrillar center|protein binding|cytoplasm|macromolecule localization|organic substance metabolic process|ribonucleoprotein complex|membrane|nitrogen compound metabolic process|cytosol|nucleoplasm|organic cyclic compound binding|cellular metabolic process|intracellular anatomical structure|protein-containing complex binding|nuclear bod…	K14565	nucleolar protein 58[-]	hsa03008	Ribosome biogenesis in eukaryotes - Homo sapiens (human)聽	2:202265736-202303661	573	430	482	1610	2382	2181	6.71941	5.94029	6.50992	23.9007	29.5677	30.0491	6.38987	27.8391	-2.12326	3.69334e-12	4.58514e-10	DOWN
ENSG00000173559	NABP1	nucleic acid binding protein 1 [Source:HGNC Symbol;Acc:HGNC:26232]	protein_coding	GO:0032991|GO:0009987|GO:0050896|GO:0008152|GO:0023052|GO:0007049|GO:0005515|GO:0005737|GO:0007165|GO:0071704|GO:0050794|GO:0006807|GO:0009058|GO:0007154|GO:0005829|GO:0005654|GO:0048523|GO:0097159|GO:0044237|GO:0005622|GO:0034641|GO:0046483|GO:0009314|GO:1901360|GO:0045786|GO:0035556|GO:0043227|GO:0000278|GO:0000784|GO:0044770|GO:0006139|GO:0043229|GO:0051726|GO:0006725|GO:0010948|GO:0044260|GO:…	protein-containing complex|cellular process|response to stimulus|metabolic process|signaling|cell cycle|protein binding|cytoplasm|signal transduction|organic substance metabolic process|regulation of cellular process|nitrogen compound metabolic process|biosynthetic process|cell communication|cytosol|nucleoplasm|negative regulation of cellular process|organic cyclic compound binding|cellular metab…	-	-	-	-	2:191678068-191741097	223	189	64	456	806	704	0.367891	0.367315	0.121603	0.952328	1.4075	1.36454	0.285603	1.24145	-2.11995	7.04507e-07	2.01082e-05	DOWN
ENSG00000085840	ORC1	origin recognition complex subunit 1 [Source:HGNC Symbol;Acc:HGNC:8487]	protein_coding	GO:0032991|GO:0009987|GO:0050896|GO:0003824|GO:0008152|GO:0023052|GO:0007049|GO:0005515|GO:0005737|GO:0007165|GO:0071704|GO:0036094|GO:0097367|GO:0050794|GO:0006807|GO:0009058|GO:0007154|GO:0005829|GO:0016787|GO:0005654|GO:0043167|GO:0003682|GO:0048523|GO:0097159|GO:0044237|GO:0005622|GO:0000808|GO:0016887|GO:0019222|GO:0034641|GO:0046483|GO:1901360|GO:0045786|GO:0035556|GO:0043227|GO:0000278|GO:…	protein-containing complex|cellular process|response to stimulus|catalytic activity|metabolic process|signaling|cell cycle|protein binding|cytoplasm|signal transduction|organic substance metabolic process|small molecule binding|carbohydrate derivative binding|regulation of cellular process|nitrogen compound metabolic process|biosynthetic process|cell communication|cytosol|hydrolase activity|nucle…	K02603	origin recognition complex subunit 1[-]	hsa04110	Cell cycle - Homo sapiens (human)聽	1:52372829-52404423	294	242	213	945	1163	978	4.02065	3.89877	3.35491	16.3602	16.8355	15.714	3.75811	16.3032	-2.11708	1.44689e-11	1.52043e-09	DOWN
ENSG00000116120	FARSB	phenylalanyl-tRNA synthetase subunit beta [Source:HGNC Symbol;Acc:HGNC:17800]	protein_coding	GO:0032991|GO:0009987|GO:0003824|GO:0008152|GO:0005515|GO:0005737|GO:1902494|GO:0071704|GO:0044281|GO:0036094|GO:0097367|GO:0016020|GO:0006807|GO:0009058|GO:0005829|GO:0016874|GO:0043167|GO:0097159|GO:0044237|GO:0005622|GO:0034641|GO:0046483|GO:1901360|GO:0006139|GO:0019538|GO:0043169|GO:0006082|GO:0006725|GO:0000166|GO:0016043|GO:0006520|GO:0044260|GO:0003676|GO:0044249|GO:0043170|GO:0009328|GO:…	protein-containing complex|cellular process|catalytic activity|metabolic process|protein binding|cytoplasm|catalytic complex|organic substance metabolic process|small molecule metabolic process|small molecule binding|carbohydrate derivative binding|membrane|nitrogen compound metabolic process|biosynthetic process|cytosol|ligase activity|ion binding|organic cyclic compound binding|cellular metabol…	K01890	phenylalanyl-tRNA synthetase beta chain[6.1.1.20]	hsa00970	Aminoacyl-tRNA biosynthesis - Homo sapiens (human)聽	2:222566899-222656092	727	455	699	2102	2965	2697	4.95209	3.65113	5.48381	18.1257	21.3785	21.5841	4.69568	20.3628	-2.11653	5.84905e-11	5.11236e-09	DOWN
ENSG00000151725	CENPU	centromere protein U [Source:HGNC Symbol;Acc:HGNC:21348]	protein_coding	GO:0009987|GO:0016032|GO:0032502|GO:0005515|GO:0007275|GO:0005737|GO:0034451|GO:0048856|GO:0005815|GO:0005829|GO:0005654|GO:0005622|GO:0000776|GO:0043227|GO:0043229|GO:0005813|GO:0000777|GO:0000775|GO:0016043|GO:0043231|GO:0009792|GO:0006325|GO:0000779|GO:0022607|GO:0043933|GO:0006996|GO:0031497|GO:0034728|GO:0051276|GO:0043009|GO:0006333|GO:0006338|GO:0005694|GO:0005634|GO:0005856|GO:0031981|GO:…	cellular process|viral process|developmental process|protein binding|multicellular organism development|cytoplasm|centriolar satellite|anatomical structure development|microtubule organizing center|cytosol|nucleoplasm|intracellular anatomical structure|kinetochore|membrane-bounded organelle|intracellular organelle|centrosome|kinetochore|chromosome, centromeric region|cellular component organizati…	-	-	-	-	4:184694085-184734130	706	447	565	1514	2955	2656	8.24287	6.14813	7.59755	22.3773	36.5199	36.4335	7.32952	31.7769	-2.11619	1.98392e-10	1.46481e-08	DOWN
ENSG00000197451	HNRNPAB	heterogeneous nuclear ribonucleoprotein A/B [Source:HGNC Symbol;Acc:HGNC:5034]	protein_coding	GO:0032991|GO:0009987|GO:0032502|GO:0008152|GO:0005515|GO:0007275|GO:0048869|GO:0005667|GO:0005737|GO:0071704|GO:0048856|GO:1990904|GO:0050794|GO:0006807|GO:0009058|GO:0005654|GO:0097159|GO:0044237|GO:0005622|GO:0009893|GO:0019222|GO:0034641|GO:0046483|GO:1901360|GO:0043227|GO:0090575|GO:0031325|GO:0048513|GO:0006139|GO:0043229|GO:0030154|GO:0006725|GO:0051173|GO:0051171|GO:0009888|GO:0044260|GO:…	protein-containing complex|cellular process|developmental process|metabolic process|protein binding|multicellular organism development|cellular developmental process|transcription regulator complex|cytoplasm|organic substance metabolic process|anatomical structure development|ribonucleoprotein complex|regulation of cellular process|nitrogen compound metabolic process|biosynthetic process|nucleopl…	-	-	-	-	5:178204533-178211163	796	718	523	2010	3251	3186	6.54592	6.95576	4.95349	20.9248	28.2991	30.7824	6.15172	26.6688	-2.11609	1.57654e-11	1.64435e-09	DOWN
ENSG00000118193	KIF14	kinesin family member 14 [Source:HGNC Symbol;Acc:HGNC:19181]	protein_coding	GO:0032991|GO:0003774|GO:0009987|GO:0050896|GO:0044093|GO:0003824|GO:0032502|GO:0008152|GO:0040011|GO:0023052|GO:0007049|GO:0005515|GO:0009653|GO:0007275|GO:0008283|GO:0021700|GO:0090543|GO:0048869|GO:0050793|GO:0016740|GO:0071944|GO:0005737|GO:0033036|GO:0051301|GO:0007165|GO:0071704|GO:0051233|GO:0030496|GO:0050790|GO:0040012|GO:0048856|GO:0036094|GO:0023051|GO:0040008|GO:0048870|GO:0097367|GO:…	protein-containing complex|cytoskeletal motor activity|cellular process|response to stimulus|positive regulation of molecular function|catalytic activity|developmental process|metabolic process|locomotion|signaling|cell cycle|protein binding|anatomical structure morphogenesis|multicellular organism development|cell population proliferation|developmental maturation|Flemming body|cellular developme…	-	-	-	-	1:200551497-200620751	438	376	502	1923	1843	1645	2.19137	2.21612	2.89266	12.1795	9.76038	9.66957	2.43338	10.5365	-2.11436	8.38552e-11	6.98138e-09	DOWN
ENSG00000281398	SNHG4	small nucleolar RNA host gene 4 [Source:HGNC Symbol;Acc:HGNC:32964]	lncRNA	-	-	-	-	-	-	5:139274102-139284899	411	275	99	545	1431	1252	3.53785	2.78865	0.98149	5.93885	13.0388	12.662	2.436	10.5465	-2.11418	5.10641e-06	0.000108621	DOWN
ENSG00000254093	PINX1	PIN2 (TERF1) interacting telomerase inhibitor 1 [Source:HGNC Symbol;Acc:HGNC:30046]	protein_coding	GO:0009987|GO:0098772|GO:0044093|GO:0003824|GO:0008152|GO:0044092|GO:0007049|GO:0005515|GO:0008283|GO:0016740|GO:0030234|GO:0033036|GO:0071704|GO:0050790|GO:0043086|GO:0009892|GO:0050794|GO:0006807|GO:0009058|GO:0004857|GO:0005654|GO:0048523|GO:0051641|GO:0097159|GO:0044237|GO:0005622|GO:0044877|GO:0007059|GO:0051099|GO:0051098|GO:0019222|GO:1903829|GO:0051649|GO:0034641|GO:0046483|GO:0098813|GO:…	cellular process|molecular function regulator|positive regulation of molecular function|catalytic activity|metabolic process|negative regulation of molecular function|cell cycle|protein binding|cell population proliferation|transferase activity|enzyme regulator activity|macromolecule localization|organic substance metabolic process|regulation of catalytic activity|negative regulation of catalytic…	-	-	-	-	8:10764961-10839884	45	51	28	117	203	197	0.518817	0.692683	0.371803	1.70763	2.4774	2.6685	0.527768	2.28451	-2.11391	8.06323e-07	2.25329e-05	DOWN
ENSG00000085999	RAD54L	RAD54 like [Source:HGNC Symbol;Acc:HGNC:9826]	protein_coding	GO:0032991|GO:0009987|GO:0050896|GO:0022414|GO:0003824|GO:0032502|GO:0008152|GO:0000003|GO:0007049|GO:0005515|GO:0007275|GO:0036310|GO:0071704|GO:0048856|GO:0036094|GO:0097367|GO:0006807|GO:0008094|GO:0016787|GO:0005654|GO:0004386|GO:0051321|GO:0043167|GO:0007568|GO:0097159|GO:0044237|GO:0005622|GO:0008340|GO:0034641|GO:0046483|GO:0042493|GO:0009314|GO:0007131|GO:1901360|GO:0015616|GO:0003678|GO:…	protein-containing complex|cellular process|response to stimulus|reproductive process|catalytic activity|developmental process|metabolic process|reproduction|cell cycle|protein binding|multicellular organism development|ATP-dependent DNA/DNA annealing activity|organic substance metabolic process|anatomical structure development|small molecule binding|carbohydrate derivative binding|nitrogen compo…	K10875	DNA repair and recombination protein RAD54 and RAD54-like protein[3.6.4.-]	hsa03440	Homologous recombination - Homo sapiens (human)聽	1:46246461-46278480	145	132	145	534	657	552	0.834611	0.895061	0.961246	3.89103	4.00294	3.73296	0.896973	3.87564	-2.1113	4.01943e-10	2.75729e-08	DOWN
ENSG00000261437	AC108860.2	novel transcript, antisense to ESRP1	lncRNA	-	-	-	-	-	-	8:94637285-94639467	11	5	15	19	39	70	0.269087	0.144095	0.422626	0.588398	1.00991	2.01194	0.278603	1.20342	-2.11086	0.00183043	0.0144503	DOWN
ENSG00000256628	ZBTB11-AS1	ZBTB11 antisense RNA 1 [Source:HGNC Symbol;Acc:HGNC:48573]	lncRNA	-	-	-	-	-	-	3:101676475-101679217	16	21	8	66	66	53	0.311505	0.481644	0.179382	1.62667	1.36015	1.21232	0.324177	1.39971	-2.11028	3.6114e-05	0.000571167	DOWN
ENSG00000075702	WDR62	WD repeat domain 62 [Source:HGNC Symbol;Acc:HGNC:24502]	protein_coding	GO:0009987|GO:0032502|GO:0007049|GO:0005515|GO:0007275|GO:0048869|GO:0005737|GO:0034451|GO:0048856|GO:0005815|GO:0005829|GO:0000922|GO:0005622|GO:0007017|GO:0031023|GO:0005814|GO:0021537|GO:0043227|GO:0051298|GO:0000278|GO:0048513|GO:0043229|GO:0030154|GO:0005813|GO:0000226|GO:0030900|GO:0016043|GO:0007098|GO:0007051|GO:0060322|GO:0007099|GO:0021543|GO:0021987|GO:0007420|GO:0098534|GO:0007052|GO:…	cellular process|developmental process|cell cycle|protein binding|multicellular organism development|cellular developmental process|cytoplasm|centriolar satellite|anatomical structure development|microtubule organizing center|cytosol|spindle pole|intracellular anatomical structure|microtubule-based process|microtubule organizing center organization|centriole|telencephalon development|membrane-bou…	-	-	-	-	19:36054881-36105108	63	85	86	399	333	233	0.273728	0.435076	0.430361	2.19464	1.53153	1.18943	0.379722	1.63853	-2.10939	6.06011e-07	1.76929e-05	DOWN
ENSG00000124120	TTPAL	alpha tocopherol transfer protein like [Source:HGNC Symbol;Acc:HGNC:16114]	protein_coding	GO:0016020|GO:0008289|GO:0005543|GO:0035091|GO:1901981|GO:1902936	membrane|lipid binding|phospholipid binding|phosphatidylinositol binding|phosphatidylinositol phosphate binding|phosphatidylinositol bisphosphate binding	-	-	-	-	20:44475874-44494603	318	51	76	168	886	729	1.50273	0.283914	0.413638	1.00501	4.43185	4.04743	0.733426	3.16143	-2.10785	0.00124747	0.0106773	DOWN
ENSG00000174177	CTU2	cytosolic thiouridylase subunit 2 [Source:HGNC Symbol;Acc:HGNC:28005]	protein_coding	GO:0032991|GO:0009987|GO:0003824|GO:0008152|GO:0005515|GO:0016740|GO:0005737|GO:0071704|GO:0006807|GO:0005829|GO:0097159|GO:0044237|GO:0005622|GO:0034641|GO:0046483|GO:1901360|GO:0006139|GO:0019538|GO:0006725|GO:0016772|GO:0044260|GO:0003676|GO:0043170|GO:0036211|GO:0016779|GO:0016783|GO:0003723|GO:0044267|GO:0010467|GO:0006464|GO:0006396|GO:0009451|GO:0016070|GO:0000049|GO:0006400|GO:0034470|GO:…	protein-containing complex|cellular process|catalytic activity|metabolic process|protein binding|transferase activity|cytoplasm|organic substance metabolic process|nitrogen compound metabolic process|cytosol|organic cyclic compound binding|cellular metabolic process|intracellular anatomical structure|cellular nitrogen compound metabolic process|heterocycle metabolic process|organic cyclic compoun…	K14169	cytoplasmic tRNA 2-thiolation protein 2[-]	hsa04122	Sulfur relay system - Homo sapiens (human)聽	16:88706483-88715396	46	26	69	185	218	176	0.434326	0.289199	0.750349	2.21127	2.1788	1.95241	0.491292	2.11416	-2.10543	7.63779e-06	0.000153615	DOWN
ENSG00000136122	BORA	BORA aurora kinase A activator [Source:HGNC Symbol;Acc:HGNC:24724]	protein_coding	GO:0009987|GO:0044093|GO:0003824|GO:0008152|GO:0007049|GO:0005515|GO:0016740|GO:0005737|GO:0033036|GO:0051301|GO:0071704|GO:0050790|GO:0050794|GO:0006807|GO:0005829|GO:0044237|GO:0043085|GO:0005622|GO:0007017|GO:0009893|GO:0019222|GO:0032880|GO:0043227|GO:0000278|GO:0019899|GO:0031325|GO:0044770|GO:0043229|GO:0000226|GO:0019538|GO:0051726|GO:0051173|GO:0008104|GO:0051171|GO:0016043|GO:0016772|GO:…	cellular process|positive regulation of molecular function|catalytic activity|metabolic process|cell cycle|protein binding|transferase activity|cytoplasm|macromolecule localization|cell division|organic substance metabolic process|regulation of catalytic activity|regulation of cellular process|nitrogen compound metabolic process|cytosol|cellular metabolic process|positive regulation of catalytic …	-	-	-	-	13:72727749-72756198	243	202	92	577	911	707	2.28832	2.24091	0.997816	6.8785	9.08087	7.82219	1.84235	7.92718	-2.10526	2.60922e-08	1.15105e-06	DOWN
ENSG00000184220	CMSS1	cms1 ribosomal small subunit homolog [Source:HGNC Symbol;Acc:HGNC:28666]	protein_coding	GO:0005515|GO:0097159|GO:0003676|GO:0003723	protein binding|organic cyclic compound binding|nucleic acid binding|RNA binding	-	-	-	-	3:99817837-100181732	322	177	205	689	1085	1079	1.96683	1.27364	1.44216	5.32766	7.01516	7.74336	1.56087	6.69539	-2.10081	9.20461e-10	5.8561e-08	DOWN
ENSG00000166902	MRPL16	mitochondrial ribosomal protein L16 [Source:HGNC Symbol;Acc:HGNC:14476]	protein_coding	GO:0032991|GO:0009987|GO:0008152|GO:0005198|GO:0005737|GO:0071704|GO:1990904|GO:0016020|GO:0006807|GO:0009058|GO:0003735|GO:0097159|GO:0044237|GO:0005622|GO:0034641|GO:0005739|GO:0043227|GO:0043229|GO:0019538|GO:0031090|GO:0016043|GO:0044260|GO:0003676|GO:0044249|GO:0043170|GO:0005762|GO:0034645|GO:0043603|GO:0043231|GO:0005759|GO:0006518|GO:0005740|GO:0019866|GO:0015934|GO:0031966|GO:0003723|GO:…	protein-containing complex|cellular process|metabolic process|structural molecule activity|cytoplasm|organic substance metabolic process|ribonucleoprotein complex|membrane|nitrogen compound metabolic process|biosynthetic process|structural constituent of ribosome|organic cyclic compound binding|cellular metabolic process|intracellular anatomical structure|cellular nitrogen compound metabolic proc…	K02878	large subunit ribosomal protein L16[-]	hsa03010	Ribosome - Homo sapiens (human)聽	11:59806140-59810778	416	333	153	591	1526	1579	7.60557	7.17207	3.22167	13.6783	29.5319	33.9171	5.99977	25.7091	-2.0993	6.83248e-07	1.96212e-05	DOWN
ENSG00000138678	GPAT3	glycerol-3-phosphate acyltransferase 3 [Source:HGNC Symbol;Acc:HGNC:28157]	protein_coding	GO:0009987|GO:0050896|GO:0003824|GO:0008152|GO:0023052|GO:0012505|GO:0016740|GO:0031224|GO:0005737|GO:0007165|GO:0071704|GO:0023051|GO:0016020|GO:0050794|GO:0009058|GO:0007154|GO:0044237|GO:0005622|GO:0005783|GO:1901135|GO:0010646|GO:0019637|GO:0006629|GO:0035556|GO:0016021|GO:0043227|GO:0043229|GO:0044255|GO:0031090|GO:0016746|GO:0044249|GO:0042175|GO:0009966|GO:0031929|GO:0016747|GO:1902531|GO:…	cellular process|response to stimulus|catalytic activity|metabolic process|signaling|endomembrane system|transferase activity|intrinsic component of membrane|cytoplasm|signal transduction|organic substance metabolic process|regulation of signaling|membrane|regulation of cellular process|biosynthetic process|cell communication|cellular metabolic process|intracellular anatomical structure|endoplasm…	K13506	glycerol-3-phosphate O-acyltransferase 3/4[2.3.1.15]	hsa01100|hsa00564|hsa00561	Metabolic pathways - Homo sapiens (human)聽|Glycerophospholipid metabolism - Homo sapiens (human)聽|Glycerolipid metabolism - Homo sapiens (human)聽	4:83535914-83605875	33	29	21	79	174	91	0.283192	0.293178	0.207559	0.858236	1.58059	0.917504	0.26131	1.11878	-2.09809	6.96576e-06	0.000142034	DOWN
ENSG00000166451	CENPN	centromere protein N [Source:HGNC Symbol;Acc:HGNC:30873]	protein_coding	GO:0009987|GO:0005515|GO:0005737|GO:0005829|GO:0005654|GO:0005622|GO:0007059|GO:0000776|GO:0043227|GO:0043229|GO:0000777|GO:0000775|GO:0016043|GO:0043231|GO:0006325|GO:0000779|GO:0022607|GO:0043933|GO:0006996|GO:0031497|GO:0034728|GO:0051276|GO:0006333|GO:0006338|GO:0005694|GO:0005634|GO:0070925|GO:0031981|GO:0065003|GO:0034724|GO:0071103|GO:0034508|GO:0000793|GO:0034622|GO:0065004|GO:0043486|GO:…	cellular process|protein binding|cytoplasm|cytosol|nucleoplasm|intracellular anatomical structure|chromosome segregation|kinetochore|membrane-bounded organelle|intracellular organelle|kinetochore|chromosome, centromeric region|cellular component organization|intracellular membrane-bounded organelle|chromatin organization|condensed chromosome, centromeric region|cellular component assembly|protein…	-	-	-	-	16:81006498-81033114	209	106	213	528	851	772	1.92106	1.14779	2.25489	6.14377	8.27984	8.337	1.77458	7.58687	-2.09603	3.67633e-08	1.55811e-06	DOWN
ENSG00000188191	PRKAR1B	protein kinase cAMP-dependent type I regulatory subunit beta [Source:HGNC Symbol;Acc:HGNC:9390]	protein_coding	GO:0032991|GO:0009987|GO:0098772|GO:0050896|GO:0044093|GO:0003824|GO:0008152|GO:0044092|GO:0007610|GO:0023052|GO:0005515|GO:0012505|GO:0007267|GO:0016740|GO:0030234|GO:0071944|GO:0005737|GO:0007165|GO:0071704|GO:0050790|GO:0016192|GO:0036094|GO:0043086|GO:0009892|GO:0023051|GO:0097367|GO:0016020|GO:0050794|GO:0006807|GO:0007154|GO:0004857|GO:0005829|GO:0043167|GO:0048523|GO:0048871|GO:0042995|GO:…	protein-containing complex|cellular process|molecular function regulator|response to stimulus|positive regulation of molecular function|catalytic activity|metabolic process|negative regulation of molecular function|behavior|signaling|protein binding|endomembrane system|cell-cell signaling|transferase activity|enzyme regulator activity|cell periphery|cytoplasm|signal transduction|organic substance…	K04739	cAMP-dependent protein kinase regulator[-]	hsa04910	Insulin signaling pathway - Homo sapiens (human)聽	7:549197-727650	112	76	90	374	402	344	0.724205	0.578921	0.670246	3.06142	2.75148	2.61336	0.657791	2.80875	-2.09423	8.66021e-09	4.23309e-07	DOWN
ENSG00000151012	SLC7A11	solute carrier family 7 member 11 [Source:HGNC Symbol;Acc:HGNC:11059]	protein_coding	GO:0009987|GO:0050896|GO:0032502|GO:0008152|GO:0040011|GO:0002376|GO:0005215|GO:0007610|GO:0023052|GO:0005515|GO:0007275|GO:0050900|GO:0008283|GO:0012505|GO:0007267|GO:0002682|GO:0048869|GO:0031224|GO:0071944|GO:0005737|GO:0033036|GO:0071704|GO:0001776|GO:0044281|GO:0048856|GO:0023051|GO:0048870|GO:0002262|GO:0016020|GO:0050794|GO:0022857|GO:0006807|GO:0019748|GO:0055085|GO:0009058|GO:0009986|GO:…	cellular process|response to stimulus|developmental process|metabolic process|locomotion|immune system process|transporter activity|behavior|signaling|protein binding|multicellular organism development|leukocyte migration|cell population proliferation|endomembrane system|cell-cell signaling|regulation of immune system process|cellular developmental process|intrinsic component of membrane|cell per…	K13869	solute carrier family 7 (L-type amino acid transporter), member 11[-]	hsa04216	Ferroptosis - Homo sapiens (human)聽	4:138164097-138242349	349	282	361	1404	1214	1377	1.88929	1.79839	2.25077	9.62161	6.95649	8.75801	1.97948	8.44537	-2.09304	1.85426e-10	1.38734e-08	DOWN
ENSG00000150456	EEF1AKMT1	EEF1A lysine methyltransferase 1 [Source:HGNC Symbol;Acc:HGNC:27351]	protein_coding	GO:0009987|GO:0003824|GO:0008152|GO:0016740|GO:0005737|GO:0071704|GO:0006807|GO:0005829|GO:0097159|GO:0044237|GO:0032259|GO:0005622|GO:0008276|GO:0019538|GO:0044260|GO:0003676|GO:0043170|GO:0036211|GO:0008168|GO:0016279|GO:0006479|GO:0044267|GO:0008170|GO:0006464|GO:0018022|GO:0008757|GO:0018193|GO:0016278|GO:0018205	cellular process|catalytic activity|metabolic process|transferase activity|cytoplasm|organic substance metabolic process|nitrogen compound metabolic process|cytosol|organic cyclic compound binding|cellular metabolic process|methylation|intracellular anatomical structure|protein methyltransferase activity|protein metabolic process|cellular macromolecule metabolic process|nucleic acid binding|macro…	-	-	-	-	13:20728731-20773961	30	26	20	72	123	115	0.875938	0.894319	0.672577	2.66133	3.80154	3.94506	0.814278	3.46931	-2.09106	2.58851e-06	6.13913e-05	DOWN
ENSG00000277791	PSMB3	proteasome 20S subunit beta 3 [Source:HGNC Symbol;Acc:HGNC:9540]	protein_coding	GO:0032991|GO:0009987|GO:0050896|GO:0016032|GO:0003824|GO:0032502|GO:0008152|GO:0002376|GO:0023052|GO:0007049|GO:0005515|GO:0009653|GO:0007275|GO:0007267|GO:0002682|GO:0048869|GO:0050793|GO:0005737|GO:1902494|GO:0007165|GO:0071704|GO:0044281|GO:0048856|GO:0005615|GO:0005576|GO:0009892|GO:0023051|GO:0050794|GO:0006807|GO:0055085|GO:0009058|GO:0007154|GO:0006955|GO:0005829|GO:0019774|GO:0016787|GO:…	protein-containing complex|cellular process|response to stimulus|viral process|catalytic activity|developmental process|metabolic process|immune system process|signaling|cell cycle|protein binding|anatomical structure morphogenesis|multicellular organism development|cell-cell signaling|regulation of immune system process|cellular developmental process|regulation of developmental process|cytoplasm…	K02735	20S proteasome subunit beta 3[3.4.25.1]	hsa05022|hsa05010|hsa05014|hsa05016|hsa05020|hsa05012|hsa05017|hsa03050	Pathways of neurodegeneration - multiple diseases - Homo sapiens (human)聽|Alzheimer disease - Homo sapiens (human)聽|Amyotrophic lateral sclerosis - Homo sapiens (human)聽|Huntington disease - Homo sapiens (human)聽|Prion disease - Homo sapiens (human)聽|Parkinson disease - Homo sapiens (human)聽|Spinocerebellar ataxia - Homo sapiens (human)聽|Proteasome - Homo sapiens (human)聽	17:38752741-38764225	30	13	6	30	73	91	0.851271	0.434567	0.196094	1.07766	2.19265	3.03381	0.493977	2.10138	-2.08882	0.000879904	0.00806423	DOWN
ENSG00000090889	KIF4A	kinesin family member 4A [Source:HGNC Symbol;Acc:HGNC:13339]	protein_coding	GO:0003774|GO:0009987|GO:0002376|GO:0007049|GO:0005515|GO:0016363|GO:0005737|GO:0051301|GO:0030496|GO:0016192|GO:0036094|GO:0097367|GO:0016020|GO:0005829|GO:0005654|GO:0034399|GO:0043167|GO:0042995|GO:0051641|GO:0097159|GO:0005622|GO:0003777|GO:0007017|GO:0019882|GO:0007059|GO:0051536|GO:0051649|GO:0051255|GO:0098813|GO:0120025|GO:0002504|GO:0043227|GO:0007018|GO:0000278|GO:0099568|GO:0043229|GO:…	cytoskeletal motor activity|cellular process|immune system process|cell cycle|protein binding|nuclear matrix|cytoplasm|cell division|midbody|vesicle-mediated transport|small molecule binding|carbohydrate derivative binding|membrane|cytosol|nucleoplasm|nuclear periphery|ion binding|cell projection|cellular localization|organic cyclic compound binding|intracellular anatomical structure|microtubule …	-	-	-	-	X:70290104-70420886	488	366	599	1956	2063	1856	5.65068	4.99256	7.98838	28.672	25.2859	25.2497	6.21054	26.4025	-2.08789	4.94153e-10	3.32481e-08	DOWN
ENSG00000100413	POLR3H	RNA polymerase III subunit H [Source:HGNC Symbol;Acc:HGNC:30349]	protein_coding	GO:0032991|GO:0009987|GO:0050896|GO:0003824|GO:0008152|GO:0002376|GO:0005515|GO:0016740|GO:0005737|GO:1902494|GO:0071704|GO:0006807|GO:0005815|GO:0009058|GO:0006955|GO:0005829|GO:0005654|GO:0001816|GO:0097159|GO:0044237|GO:0051707|GO:0005622|GO:0009893|GO:0019222|GO:0034641|GO:0046483|GO:1901360|GO:0043227|GO:0032606|GO:0001819|GO:1990234|GO:0098542|GO:0006139|GO:0043229|GO:0005813|GO:0009615|GO:…	protein-containing complex|cellular process|response to stimulus|catalytic activity|metabolic process|immune system process|protein binding|transferase activity|cytoplasm|catalytic complex|organic substance metabolic process|nitrogen compound metabolic process|microtubule organizing center|biosynthetic process|immune response|cytosol|nucleoplasm|cytokine production|organic cyclic compound binding…	K03022	DNA-directed RNA polymerase III subunit RPC8[-]	hsa04623|hsa03020	Cytosolic DNA-sensing pathway - Homo sapiens (human)聽|RNA polymerase - Homo sapiens (human)聽	22:41525799-41544606	156	134	128	543	639	506	0.591518	0.598566	0.558993	2.60646	2.56474	2.2542	0.583025	2.47514	-2.08588	6.76314e-10	4.42316e-08	DOWN
ENSG00000080824	HSP90AA1	heat shock protein 90 alpha family class A member 1 [Source:HGNC Symbol;Acc:HGNC:5253]	protein_coding	GO:0032991|GO:0009987|GO:0098772|GO:0050896|GO:0044093|GO:0016032|GO:0003824|GO:0032502|GO:0008152|GO:0002376|GO:0023052|GO:0007049|GO:0043209|GO:0005515|GO:0009653|GO:0016491|GO:0007275|GO:0012505|GO:0045321|GO:0002682|GO:0048869|GO:0030427|GO:0016740|GO:0030234|GO:0071944|GO:0005737|GO:0033036|GO:0007165|GO:0007163|GO:0071704|GO:0050790|GO:0048856|GO:0016192|GO:0005615|GO:0005576|GO:0036094|GO:…	protein-containing complex|cellular process|molecular function regulator|response to stimulus|positive regulation of molecular function|viral process|catalytic activity|developmental process|metabolic process|immune system process|signaling|cell cycle|myelin sheath|protein binding|anatomical structure morphogenesis|oxidoreductase activity|multicellular organism development|endomembrane system|leu…	K04079	molecular chaperone HtpG[-]	hsa05200|hsa04151|hsa05132|hsa05417|hsa04621|hsa04141|hsa04217|hsa05418|hsa04915|hsa04659|hsa04914|hsa05215|hsa04657|hsa04612	Pathways in cancer - Homo sapiens (human)聽|PI3K-Akt signaling pathway - Homo sapiens (human)聽|Salmonella infection - Homo sapiens (human)聽|Lipid and atherosclerosis - Homo sapiens (human)聽|NOD-like receptor signaling pathway - Homo sapiens (human)聽|Protein processing in endoplasmic reticulum - Homo sapiens (human)聽|Necroptosis - Homo sapiens (human)聽|Fluid shear stress and atherosclerosis - Homo …	14:102080742-102139699	13862	9450	16288	47951	58613	53498	84.6131	67.9525	114.507	370.525	378.708	383.661	89.0241	377.631	-2.08471	3.75015e-10	2.61087e-08	DOWN
ENSG00000167272	POP5	POP5 homolog, ribonuclease P/MRP subunit [Source:HGNC Symbol;Acc:HGNC:17689]	protein_coding	GO:0032991|GO:0009987|GO:0003824|GO:0008152|GO:0005515|GO:1902494|GO:0071704|GO:1990904|GO:0006807|GO:0016787|GO:0005654|GO:0097159|GO:0044237|GO:0005622|GO:0030677|GO:0034641|GO:0046483|GO:1901360|GO:0005732|GO:0043227|GO:0006139|GO:0000172|GO:0043229|GO:0006725|GO:0016788|GO:0003676|GO:0005655|GO:0043170|GO:0043231|GO:0004518|GO:0030681|GO:0022613|GO:0003723|GO:0004540|GO:0010467|GO:0005730|GO:…	protein-containing complex|cellular process|catalytic activity|metabolic process|protein binding|catalytic complex|organic substance metabolic process|ribonucleoprotein complex|nitrogen compound metabolic process|hydrolase activity|nucleoplasm|organic cyclic compound binding|cellular metabolic process|intracellular anatomical structure|ribonuclease P complex|cellular nitrogen compound metabolic p…	K03537	ribonuclease P/MRP protein subunit POP5[3.1.26.5]	hsa03013|hsa03008	RNA transport - Homo sapiens (human)聽|Ribosome biogenesis in eukaryotes - Homo sapiens (human)聽	12:120578764-120581402	239	165	63	366	800	710	2.43717	1.98214	0.739913	4.72473	8.63527	8.50638	1.71974	7.28879	-2.08349	3.5726e-06	8.09565e-05	DOWN
ENSG00000214706	IFRD2	interferon related developmental regulator 2 [Source:HGNC Symbol;Acc:HGNC:5457]	protein_coding	GO:0005515|GO:0005622|GO:0043227|GO:0043229|GO:0043231|GO:0005634	protein binding|intracellular anatomical structure|membrane-bounded organelle|intracellular organelle|intracellular membrane-bounded organelle|nucleus	-	-	-	-	3:50287732-50292918	271	208	165	670	1004	920	1.43291	1.29561	1.00481	4.48468	5.61928	5.71525	1.24444	5.27307	-2.08314	2.05186e-10	1.50704e-08	DOWN
ENSG00000089195	TRMT6	tRNA methyltransferase 6 [Source:HGNC Symbol;Acc:HGNC:20900]	protein_coding	GO:0032991|GO:0009987|GO:0003824|GO:0008152|GO:0005515|GO:0016740|GO:1902494|GO:0071704|GO:0006807|GO:0005654|GO:0097159|GO:0044237|GO:0032259|GO:0005622|GO:0034641|GO:0046483|GO:1901360|GO:0034708|GO:0043227|GO:1990234|GO:0006139|GO:0043229|GO:0006725|GO:0044260|GO:0003676|GO:0043170|GO:0008168|GO:0043231|GO:0043527|GO:0001510|GO:0003723|GO:0008173|GO:0010467|GO:0080009|GO:0031515|GO:0005634|GO:…	protein-containing complex|cellular process|catalytic activity|metabolic process|protein binding|transferase activity|catalytic complex|organic substance metabolic process|nitrogen compound metabolic process|nucleoplasm|organic cyclic compound binding|cellular metabolic process|methylation|intracellular anatomical structure|cellular nitrogen compound metabolic process|heterocycle metabolic proces…	-	-	-	-	20:5937228-5950558	218	135	200	547	599	1061	1.5375	1.12165	1.62458	4.88376	4.47182	8.79171	1.42791	6.0491	-2.08282	9.71013e-08	3.67662e-06	DOWN
ENSG00000173588	CEP83	centrosomal protein 83 [Source:HGNC Symbol;Acc:HGNC:17966]	protein_coding	GO:0032991|GO:0009987|GO:0005515|GO:0012505|GO:0005737|GO:0033036|GO:0016192|GO:0005815|GO:0005829|GO:0042995|GO:0051641|GO:0005622|GO:0097539|GO:0061842|GO:0022406|GO:0051649|GO:0120025|GO:0005814|GO:0048278|GO:0043227|GO:0043229|GO:0005794|GO:0051640|GO:0051656|GO:0051642|GO:0008104|GO:0016043|GO:0030030|GO:0051660|GO:0043231|GO:0097711|GO:0005929|GO:0022607|GO:0006996|GO:0034613|GO:0044782|GO:…	protein-containing complex|cellular process|protein binding|endomembrane system|cytoplasm|macromolecule localization|vesicle-mediated transport|microtubule organizing center|cytosol|cell projection|cellular localization|intracellular anatomical structure|ciliary transition fiber|microtubule organizing center localization|membrane docking|establishment of localization in cell|plasma membrane bound…	-	-	-	-	12:94306449-94459988	99	88	89	278	438	403	0.429625	0.449882	0.444829	1.52723	2.01199	2.05474	0.441445	1.86465	-2.0786	8.27661e-09	4.05265e-07	DOWN
ENSG00000186185	KIF18B	kinesin family member 18B [Source:HGNC Symbol;Acc:HGNC:27102]	protein_coding	GO:0032991|GO:0003774|GO:0009987|GO:0003824|GO:0007049|GO:0005515|GO:0005737|GO:0051301|GO:0051233|GO:0036094|GO:0097367|GO:0050794|GO:0005829|GO:0016787|GO:0005654|GO:0043167|GO:0005875|GO:0097159|GO:0005622|GO:0003777|GO:0016887|GO:0007017|GO:0016604|GO:0007059|GO:1990752|GO:0098813|GO:0005881|GO:0043227|GO:0007018|GO:0000278|GO:0008574|GO:0043229|GO:0000226|GO:0005871|GO:1990023|GO:0035371|GO:…	protein-containing complex|cytoskeletal motor activity|cellular process|catalytic activity|cell cycle|protein binding|cytoplasm|cell division|spindle midzone|small molecule binding|carbohydrate derivative binding|regulation of cellular process|cytosol|hydrolase activity|nucleoplasm|ion binding|microtubule associated complex|organic cyclic compound binding|intracellular anatomical structure|microt…	-	-	-	-	17:44924709-44947773	122	143	85	439	596	386	0.922578	1.27392	0.74031	4.20256	4.77075	3.42947	0.978935	4.13426	-2.07835	1.47688e-08	6.8832e-07	DOWN
ENSG00000126953	TIMM8A	translocase of inner mitochondrial membrane 8A [Source:HGNC Symbol;Acc:HGNC:11817]	protein_coding	GO:0032502|GO:0005515|GO:0007275|GO:0005737|GO:0033036|GO:0048856|GO:0016020|GO:0043167|GO:0005622|GO:0005739|GO:0043227|GO:0043229|GO:0043169|GO:0031090|GO:0008104|GO:0045184|GO:0046872|GO:0043231|GO:0005740|GO:0019866|GO:0071705|GO:0031966|GO:0007399|GO:0015031|GO:0071702|GO:0005743|GO:0005758	developmental process|protein binding|multicellular organism development|cytoplasm|macromolecule localization|anatomical structure development|membrane|ion binding|intracellular anatomical structure|mitochondrion|membrane-bounded organelle|intracellular organelle|cation binding|organelle membrane|protein localization|establishment of protein localization|metal ion binding|intracellular membrane-b…	-	-	-	-	X:101345661-101348742	83	41	42	131	261	269	0.742339	0.431986	0.432639	1.48321	2.47094	2.82667	0.535655	2.26027	-2.07712	3.07041e-06	7.11366e-05	DOWN
ENSG00000226268	AC135977.1	solute carrier family 25, member 33 (SLC25A33) pseudogene	processed_pseudogene	-	-	-	-	-	-	11:49433480-49434438	7	6	13	24	37	45	0.389798	0.39361	0.833781	1.69191	2.18097	2.94416	0.539063	2.27235	-2.07566	0.000566793	0.0056323	DOWN
ENSG00000114491	UMPS	uridine monophosphate synthetase [Source:HGNC Symbol;Acc:HGNC:12563]	protein_coding	GO:0009987|GO:0050896|GO:0022414|GO:0003824|GO:0032502|GO:0008152|GO:0000003|GO:0005515|GO:0007275|GO:0016740|GO:0005737|GO:0071704|GO:0044281|GO:0048856|GO:0006807|GO:0009058|GO:0005829|GO:0016829|GO:0044237|GO:0005622|GO:0034641|GO:1901135|GO:0046483|GO:0042493|GO:0050878|GO:1901360|GO:0019637|GO:0042802|GO:0043227|GO:0016757|GO:0016830|GO:0048513|GO:0006139|GO:0043229|GO:0007565|GO:0006725|GO:…	cellular process|response to stimulus|reproductive process|catalytic activity|developmental process|metabolic process|reproduction|protein binding|multicellular organism development|transferase activity|cytoplasm|organic substance metabolic process|small molecule metabolic process|anatomical structure development|nitrogen compound metabolic process|biosynthetic process|cytosol|lyase activity|cell…	K13421	uridine monophosphate synthetase[2.4.2.10 4.1.1.23]	hsa01100|hsa01240|hsa00983|hsa00240	Metabolic pathways - Homo sapiens (human)聽|Biosynthesis of cofactors - Homo sapiens (human)聽|Drug metabolism - other enzymes - Homo sapiens (human)聽|Pyrimidine metabolism - Homo sapiens (human)聽	3:124730433-124749273	369	232	245	800	1391	1199	1.80127	1.33415	1.37743	4.94368	7.1875	6.87655	1.50428	6.33591	-2.07448	3.88595e-10	2.68542e-08	DOWN
ENSG00000165501	LRR1	leucine rich repeat protein 1 [Source:HGNC Symbol;Acc:HGNC:19742]	protein_coding	GO:0009987|GO:0003824|GO:0008152|GO:0005515|GO:0005737|GO:0071704|GO:0016853|GO:0006807|GO:0005829|GO:0044237|GO:0005622|GO:0019538|GO:0044260|GO:0043170|GO:0036211|GO:0044267|GO:0006464|GO:0043687|GO:0032446|GO:0016567	cellular process|catalytic activity|metabolic process|protein binding|cytoplasm|organic substance metabolic process|isomerase activity|nitrogen compound metabolic process|cytosol|cellular metabolic process|intracellular anatomical structure|protein metabolic process|cellular macromolecule metabolic process|macromolecule metabolic process|protein modification process|cellular protein metabolic pro…	-	-	-	-	14:49598761-49614672	236	139	139	449	734	861	3.01441	2.09155	2.04482	7.26013	9.92394	12.9209	2.38359	10.035	-2.07383	1.62334e-08	7.46656e-07	DOWN
ENSG00000234882	EIF3EP1	eukaryotic translation initiation factor 3 subunit E pseudogene 1 [Source:HGNC Symbol;Acc:HGNC:6102]	processed_pseudogene	-	-	-	-	-	-	6:73291962-73293277	41	6	21	56	128	83	1.6638	0.286832	0.981491	2.8768	5.49823	3.95721	0.977375	4.11075	-2.07242	0.000700658	0.00670705	DOWN
ENSG00000123136	DDX39A	DExD-box helicase 39A [Source:HGNC Symbol;Acc:HGNC:17821]	protein_coding	GO:0009987|GO:0003824|GO:0008152|GO:0005515|GO:0031503|GO:0008186|GO:0005737|GO:0033036|GO:0071704|GO:0036094|GO:0097367|GO:0016020|GO:0006807|GO:0016787|GO:0005654|GO:0004386|GO:0043167|GO:0051641|GO:0097159|GO:0044237|GO:0005622|GO:0016887|GO:0016604|GO:0016607|GO:0051649|GO:0034641|GO:0046483|GO:1901360|GO:0042802|GO:0003724|GO:0043227|GO:0006139|GO:0043229|GO:0006725|GO:0071166|GO:0000166|GO:…	cellular process|catalytic activity|metabolic process|protein binding|protein-containing complex localization|ATPase, acting on RNA|cytoplasm|macromolecule localization|organic substance metabolic process|small molecule binding|carbohydrate derivative binding|membrane|nitrogen compound metabolic process|hydrolase activity|nucleoplasm|helicase activity|ion binding|cellular localization|organic cyc…	-	-	-	-	19:14408798-14419383	325	303	260	1092	1259	1199	1.64967	1.81183	1.51998	7.01687	6.76452	7.1504	1.66049	6.97727	-2.07105	2.22551e-11	2.18957e-09	DOWN
ENSG00000112149	CD83	CD83 molecule [Source:HGNC Symbol;Acc:HGNC:1703]	protein_coding	GO:0009987|GO:0050896|GO:0032502|GO:0008152|GO:0002376|GO:0023052|GO:0005515|GO:0007275|GO:0045321|GO:0002682|GO:0048869|GO:0050793|GO:0031224|GO:0071944|GO:0007165|GO:0071704|GO:0048856|GO:0009892|GO:0016020|GO:0050794|GO:0009986|GO:0007154|GO:0006955|GO:0007155|GO:0001816|GO:0001775|GO:0009893|GO:0002520|GO:0002684|GO:0019222|GO:0030155|GO:0032613|GO:0045597|GO:0016021|GO:0050865|GO:0001819|GO:…	cellular process|response to stimulus|developmental process|metabolic process|immune system process|signaling|protein binding|multicellular organism development|leukocyte activation|regulation of immune system process|cellular developmental process|regulation of developmental process|intrinsic component of membrane|cell periphery|signal transduction|organic substance metabolic process|anatomical …	-	-	-	-	6:14117256-14136918	30	26	34	100	155	109	0.383	0.391038	0.499937	1.61619	2.09465	1.63496	0.424658	1.78193	-2.06907	1.83931e-06	4.6283e-05	DOWN
ENSG00000165417	GTF2A1	general transcription factor IIA subunit 1 [Source:HGNC Symbol;Acc:HGNC:4646]	protein_coding	GO:0032991|GO:0009987|GO:0008152|GO:0005515|GO:0005667|GO:0032993|GO:0005737|GO:1902494|GO:0071704|GO:0006807|GO:0009058|GO:0005829|GO:0005654|GO:0097159|GO:0044237|GO:0005622|GO:0016251|GO:0034641|GO:0046483|GO:1901360|GO:0043227|GO:1990234|GO:0090575|GO:0006139|GO:0043229|GO:0008134|GO:0016591|GO:0046983|GO:0006725|GO:0044260|GO:0003676|GO:0044249|GO:0097550|GO:0043170|GO:0030880|GO:0034645|GO:…	protein-containing complex|cellular process|metabolic process|protein binding|transcription regulator complex|protein-DNA complex|cytoplasm|catalytic complex|organic substance metabolic process|nitrogen compound metabolic process|biosynthetic process|cytosol|nucleoplasm|organic cyclic compound binding|cellular metabolic process|intracellular anatomical structure|RNA polymerase II general transcri…	K03122	transcription initiation factor TFIIA large subunit[-]	hsa05203|hsa03022	Viral carcinogenesis - Homo sapiens (human)聽|Basal transcription factors - Homo sapiens (human)聽	14:81175452-81221377	385	275	270	1045	1448	1211	2.66153	2.23958	2.14974	9.14526	10.5959	9.8359	2.35029	9.85903	-2.06861	2.95673e-11	2.8121e-09	DOWN
ENSG00000087586	AURKA	aurora kinase A [Source:HGNC Symbol;Acc:HGNC:11393]	protein_coding	GO:0032991|GO:0009987|GO:0050896|GO:0022414|GO:0003824|GO:0032502|GO:0008152|GO:0000003|GO:0044092|GO:0023052|GO:0007049|GO:0005515|GO:0009653|GO:0007275|GO:0007389|GO:0021700|GO:0048869|GO:0050793|GO:0016740|GO:0043203|GO:0005737|GO:0033036|GO:0051301|GO:0007165|GO:0071704|GO:0051233|GO:0030496|GO:0048609|GO:0048856|GO:0036094|GO:0009892|GO:0023051|GO:0097367|GO:0048471|GO:0050794|GO:0003006|GO:…	protein-containing complex|cellular process|response to stimulus|reproductive process|catalytic activity|developmental process|metabolic process|reproduction|negative regulation of molecular function|signaling|cell cycle|protein binding|anatomical structure morphogenesis|multicellular organism development|pattern specification process|developmental maturation|cellular developmental process|regula…	K11481	aurora kinase A[2.7.11.1]	hsa04114|hsa04914	Oocyte meiosis - Homo sapiens (human)聽|Progesterone-mediated oocyte maturation - Homo sapiens (human)聽	20:56369389-56392337	730	514	415	1649	1817	3059	6.32353	5.2452	4.14035	18.0828	16.6606	31.1326	5.23636	21.9586	-2.06815	4.42243e-09	2.29778e-07	DOWN
ENSG00000143476	DTL	denticleless E3 ubiquitin protein ligase homolog [Source:HGNC Symbol;Acc:HGNC:30288]	protein_coding	GO:0032991|GO:0009987|GO:0050896|GO:0003824|GO:0008152|GO:0023052|GO:0048511|GO:0007049|GO:0005515|GO:0012505|GO:0016740|GO:0005737|GO:1902494|GO:0007165|GO:0071704|GO:0051606|GO:0016020|GO:0050794|GO:0006807|GO:0005815|GO:0009058|GO:0007154|GO:0005829|GO:0005654|GO:0048523|GO:0009056|GO:0044237|GO:0005622|GO:0009893|GO:0019222|GO:0042769|GO:0045787|GO:0034641|GO:0046483|GO:0019787|GO:0009314|GO:…	protein-containing complex|cellular process|response to stimulus|catalytic activity|metabolic process|signaling|rhythmic process|cell cycle|protein binding|endomembrane system|transferase activity|cytoplasm|catalytic complex|signal transduction|organic substance metabolic process|detection of stimulus|membrane|regulation of cellular process|nitrogen compound metabolic process|microtubule organizi…	-	-	-	-	1:212035553-212107400	521	369	505	1618	2092	1858	2.66378	2.22254	2.97375	10.4724	11.322	11.1611	2.62002	10.9852	-2.0679	3.95074e-11	3.58725e-09	DOWN
ENSG00000124787	RPP40	ribonuclease P/MRP subunit p40 [Source:HGNC Symbol;Acc:HGNC:20992]	protein_coding	GO:0032991|GO:0009987|GO:0003824|GO:0008152|GO:0005515|GO:1902494|GO:0071704|GO:1990904|GO:0006807|GO:0016787|GO:0005654|GO:0097159|GO:0044237|GO:0005622|GO:0030677|GO:0034641|GO:0046483|GO:1901360|GO:0005732|GO:0043227|GO:0006139|GO:0000172|GO:0043229|GO:0006725|GO:0016788|GO:0003676|GO:0005655|GO:0043170|GO:0043231|GO:0004518|GO:0030681|GO:0022613|GO:0003723|GO:0004540|GO:0010467|GO:0005730|GO:…	protein-containing complex|cellular process|catalytic activity|metabolic process|protein binding|catalytic complex|organic substance metabolic process|ribonucleoprotein complex|nitrogen compound metabolic process|hydrolase activity|nucleoplasm|organic cyclic compound binding|cellular metabolic process|intracellular anatomical structure|ribonuclease P complex|cellular nitrogen compound metabolic p…	K14530	ribonucleases P/MRP protein subunit RPP40[3.1.26.5]	hsa03013|hsa03008	RNA transport - Homo sapiens (human)聽|Ribosome biogenesis in eukaryotes - Homo sapiens (human)聽	6:4994717-5004063	85	48	65	174	323	293	1.28192	0.852802	1.12904	3.32201	5.15638	5.19171	1.08792	4.5567	-2.06642	3.965e-07	1.23603e-05	DOWN
ENSG00000130713	EXOSC2	exosome component 2 [Source:HGNC Symbol;Acc:HGNC:17097]	protein_coding	GO:0032991|GO:0009987|GO:0003824|GO:0008152|GO:0005515|GO:0045927|GO:0005737|GO:1902494|GO:0033036|GO:0071704|GO:0009892|GO:0040008|GO:0050794|GO:0006807|GO:0009058|GO:0005829|GO:0016787|GO:0005654|GO:0048523|GO:0051641|GO:0009056|GO:0097159|GO:0044237|GO:0005622|GO:0009893|GO:0019222|GO:0001558|GO:0034641|GO:0046483|GO:0009890|GO:0030307|GO:1901360|GO:0000178|GO:0043227|GO:0000177|GO:0031325|GO:…	protein-containing complex|cellular process|catalytic activity|metabolic process|protein binding|positive regulation of growth|cytoplasm|catalytic complex|macromolecule localization|organic substance metabolic process|negative regulation of metabolic process|regulation of growth|regulation of cellular process|nitrogen compound metabolic process|biosynthetic process|cytosol|hydrolase activity|nucl…	K03679	exosome complex component RRP4[-]	hsa03018	RNA degradation - Homo sapiens (human)聽	9:130693721-130704894	285	207	147	791	536	1152	1.72797	1.47852	1.0265	6.07124	3.43998	8.20623	1.411	5.90582	-2.06542	2.06247e-07	6.99719e-06	DOWN
ENSG00000138442	WDR12	WD repeat domain 12 [Source:HGNC Symbol;Acc:HGNC:14098]	protein_coding	GO:0032991|GO:0009987|GO:0050896|GO:0008152|GO:0023052|GO:0007049|GO:0005515|GO:0007165|GO:0071704|GO:1990904|GO:0050794|GO:0006807|GO:0007154|GO:0005654|GO:0044237|GO:0005622|GO:0044877|GO:0034641|GO:0046483|GO:1901360|GO:0043227|GO:0030684|GO:0006139|GO:0043229|GO:0051726|GO:0006725|GO:0043021|GO:0043170|GO:0007166|GO:0070545|GO:0007219|GO:0030687|GO:0043231|GO:0030686|GO:0022613|GO:0010467|GO:…	protein-containing complex|cellular process|response to stimulus|metabolic process|signaling|cell cycle|protein binding|signal transduction|organic substance metabolic process|ribonucleoprotein complex|regulation of cellular process|nitrogen compound metabolic process|cell communication|nucleoplasm|cellular metabolic process|intracellular anatomical structure|protein-containing complex binding|ce…	-	-	-	-	2:202874261-203014798	342	207	220	654	1290	1121	1.71348	1.22176	1.26949	4.148	6.84135	6.59869	1.40158	5.86268	-2.06451	2.51301e-09	1.41866e-07	DOWN
ENSG00000229544	NKX1-2	NK1 homeobox 2 [Source:HGNC Symbol;Acc:HGNC:31652]	protein_coding	GO:0009987|GO:0032502|GO:0008152|GO:0007275|GO:0048869|GO:0071704|GO:0048856|GO:0050794|GO:0006807|GO:0009058|GO:0097159|GO:0044237|GO:0005622|GO:0003700|GO:0000790|GO:0019222|GO:0034641|GO:0046483|GO:1901360|GO:0043227|GO:0006139|GO:0043229|GO:0030154|GO:0000981|GO:0006725|GO:0051171|GO:0044260|GO:0003676|GO:0044249|GO:0031323|GO:0043170|GO:0034645|GO:0043231|GO:0051252|GO:0003677|GO:0010468|GO:…	cellular process|developmental process|metabolic process|multicellular organism development|cellular developmental process|organic substance metabolic process|anatomical structure development|regulation of cellular process|nitrogen compound metabolic process|biosynthetic process|organic cyclic compound binding|cellular metabolic process|intracellular anatomical structure|DNA-binding transcription…	-	-	-	-	10:124445243-124450035	54	27	63	162	231	181	0.898102	0.529001	1.20677	3.41077	4.06668	3.53678	0.877956	3.67141	-2.06411	4.48433e-06	9.7156e-05	DOWN
ENSG00000127423	AUNIP	aurora kinase A and ninein interacting protein [Source:HGNC Symbol;Acc:HGNC:28363]	protein_coding	GO:0009987|GO:0050896|GO:0008152|GO:0007049|GO:0005515|GO:0005737|GO:0071704|GO:0009892|GO:0050794|GO:0006807|GO:0005815|GO:0048523|GO:0097159|GO:0044237|GO:0000922|GO:0005622|GO:0007017|GO:0090734|GO:0019222|GO:0034641|GO:0046483|GO:1901360|GO:0043227|GO:0006139|GO:0043229|GO:0005813|GO:0000226|GO:2001021|GO:0080135|GO:0006725|GO:0051171|GO:0016043|GO:0031324|GO:0044260|GO:0007051|GO:0003676|GO:…	cellular process|response to stimulus|metabolic process|cell cycle|protein binding|cytoplasm|organic substance metabolic process|negative regulation of metabolic process|regulation of cellular process|nitrogen compound metabolic process|microtubule organizing center|negative regulation of cellular process|organic cyclic compound binding|cellular metabolic process|spindle pole|intracellular anatom…	-	-	-	-	1:25831913-25859458	103	89	29	213	349	313	1.4206	1.44606	0.460663	3.71897	5.09517	5.07199	1.10911	4.62871	-2.06121	7.36883e-06	0.000149384	DOWN
ENSG00000139343	SNRPF	small nuclear ribonucleoprotein polypeptide F [Source:HGNC Symbol;Acc:HGNC:11162]	protein_coding	GO:0032991|GO:0009987|GO:0008152|GO:0005515|GO:0005737|GO:1902494|GO:0071704|GO:1990904|GO:0006807|GO:0009058|GO:0005829|GO:0005654|GO:0051641|GO:0097159|GO:0044237|GO:0005622|GO:0051649|GO:0034641|GO:0046483|GO:1901360|GO:0034708|GO:0005732|GO:0043227|GO:1990234|GO:0005681|GO:0006139|GO:0034715|GO:0043229|GO:0006725|GO:0030532|GO:0016043|GO:0034709|GO:0034719|GO:0071013|GO:0044260|GO:0003676|GO:…	protein-containing complex|cellular process|metabolic process|protein binding|cytoplasm|catalytic complex|organic substance metabolic process|ribonucleoprotein complex|nitrogen compound metabolic process|biosynthetic process|cytosol|nucleoplasm|cellular localization|organic cyclic compound binding|cellular metabolic process|intracellular anatomical structure|establishment of localization in cell|…	K11098	small nuclear ribonucleoprotein F[-]	hsa03040	Spliceosome - Homo sapiens (human)聽	12:95858928-95903828	652	412	199	751	1939	2296	8.60156	6.40308	3.02367	12.5423	27.0773	35.5877	6.00944	25.0691	-2.06061	4.00542e-06	8.86278e-05	DOWN
ENSG00000100395	L3MBTL2	L3MBTL histone methyl-lysine binding protein 2 [Source:HGNC Symbol;Acc:HGNC:18594]	protein_coding	GO:0009987|GO:0008152|GO:0007049|GO:0005515|GO:0071704|GO:0009892|GO:0050794|GO:0006807|GO:0009058|GO:0005654|GO:0043167|GO:0003682|GO:0048523|GO:0044237|GO:0005622|GO:0019222|GO:0034641|GO:0046483|GO:0009890|GO:1901360|GO:0045786|GO:0042393|GO:0043227|GO:0006139|GO:0043229|GO:0043169|GO:0051726|GO:0006725|GO:0010948|GO:0051171|GO:0045023|GO:0016043|GO:0031324|GO:0044260|GO:0044249|GO:0031323|GO:…	cellular process|metabolic process|cell cycle|protein binding|organic substance metabolic process|negative regulation of metabolic process|regulation of cellular process|nitrogen compound metabolic process|biosynthetic process|nucleoplasm|ion binding|chromatin binding|negative regulation of cellular process|cellular metabolic process|intracellular anatomical structure|regulation of metabolic proc…	-	-	-	-	22:41205282-41231271	106	97	78	363	421	327	0.545723	0.588302	0.462501	2.36581	2.29428	1.97793	0.532175	2.21267	-2.05582	9.57084e-09	4.62981e-07	DOWN
ENSG00000156970	BUB1B	BUB1 mitotic checkpoint serine/threonine kinase B [Source:HGNC Symbol;Acc:HGNC:1149]	protein_coding	GO:0032991|GO:0009987|GO:0050896|GO:0022414|GO:0003824|GO:0008152|GO:0000003|GO:0023052|GO:0007049|GO:0005515|GO:0016740|GO:0000940|GO:0005737|GO:1902494|GO:0051301|GO:0007165|GO:0071704|GO:0036094|GO:0097367|GO:0048471|GO:0050794|GO:0006807|GO:0005815|GO:0007154|GO:0005829|GO:0051321|GO:0043167|GO:0048523|GO:0009056|GO:0097159|GO:0044237|GO:0005622|GO:0008219|GO:0007059|GO:0007062|GO:0098813|GO:…	protein-containing complex|cellular process|response to stimulus|reproductive process|catalytic activity|metabolic process|reproduction|signaling|cell cycle|protein binding|transferase activity|outer kinetochore|cytoplasm|catalytic complex|cell division|signal transduction|organic substance metabolic process|small molecule binding|carbohydrate derivative binding|perinuclear region of cytoplasm|re…	K06637	mitotic checkpoint serine/threonine-protein kinase BUB1 beta[2.7.11.1]	hsa05166|hsa04110	Human T-cell leukemia virus 1 infection - Homo sapiens (human)聽|Cell cycle - Homo sapiens (human)聽	15:40161023-40221123	465	402	511	1691	2052	1730	3.33772	3.39926	4.22444	15.3656	15.591	14.5895	3.65381	15.182	-2.05489	4.54943e-11	4.06508e-09	DOWN
ENSG00000150756	ATPSCKMT	ATP synthase c subunit lysine N-methyltransferase [Source:HGNC Symbol;Acc:HGNC:27029]	protein_coding	GO:0009987|GO:0044093|GO:0003824|GO:0008152|GO:0005215|GO:0005515|GO:0032411|GO:0016740|GO:0031224|GO:0005737|GO:0071704|GO:0044281|GO:0050790|GO:0016020|GO:0050794|GO:0022857|GO:0006807|GO:0055085|GO:0009058|GO:0016874|GO:0046034|GO:0051641|GO:0044237|GO:0032259|GO:0043085|GO:0030061|GO:0005622|GO:0051050|GO:0019222|GO:0006754|GO:1990542|GO:0051649|GO:0034641|GO:1901135|GO:0046483|GO:0022803|GO:…	cellular process|positive regulation of molecular function|catalytic activity|metabolic process|transporter activity|protein binding|positive regulation of transporter activity|transferase activity|intrinsic component of membrane|cytoplasm|organic substance metabolic process|small molecule metabolic process|regulation of catalytic activity|membrane|regulation of cellular process|transmembrane tra…	-	-	-	-	5:10225507-10249897	52	32	55	117	201	234	0.454423	0.329436	0.553572	1.29435	1.85931	2.40255	0.44581	1.85207	-2.05464	5.11378e-06	0.000108695	DOWN
ENSG00000163935	SFMBT1	Scm like with four mbt domains 1 [Source:HGNC Symbol;Acc:HGNC:20255]	protein_coding	GO:0009987|GO:0022414|GO:0032502|GO:0008152|GO:0000003|GO:0005515|GO:0003712|GO:0007275|GO:0048869|GO:0050793|GO:0071704|GO:0048609|GO:0048856|GO:0009892|GO:0050794|GO:0003006|GO:0006807|GO:0009058|GO:0019953|GO:0005654|GO:0003682|GO:0048523|GO:0044237|GO:0005622|GO:0019222|GO:0007276|GO:0034641|GO:0003714|GO:0046483|GO:0009890|GO:1901360|GO:0061061|GO:0042393|GO:0043227|GO:0048635|GO:0048513|GO:…	cellular process|reproductive process|developmental process|metabolic process|reproduction|protein binding|transcription coregulator activity|multicellular organism development|cellular developmental process|regulation of developmental process|organic substance metabolic process|multicellular organismal reproductive process|anatomical structure development|negative regulation of metabolic process…	-	-	-	-	3:52903572-53046750	24	25	69	172	186	117	0.179681	0.220496	0.594978	1.63017	1.47404	1.02916	0.331718	1.37779	-2.05433	0.000194732	0.00232592	DOWN
ENSG00000213551	DNAJC9	DnaJ heat shock protein family (Hsp40) member C9 [Source:HGNC Symbol;Acc:HGNC:19123]	protein_coding	GO:0044093|GO:0003824|GO:0005515|GO:0071944|GO:0005737|GO:0050790|GO:0005615|GO:0005576|GO:0016020|GO:0005829|GO:0016787|GO:0005654|GO:0043085|GO:0005622|GO:0016887|GO:0031072|GO:0051345|GO:0043462|GO:0043227|GO:0043229|GO:0032781|GO:0016817|GO:0005886|GO:0043231|GO:0016818|GO:0005634|GO:0031981|GO:0016462|GO:0017111	positive regulation of molecular function|catalytic activity|protein binding|cell periphery|cytoplasm|regulation of catalytic activity|extracellular space|extracellular region|membrane|cytosol|hydrolase activity|nucleoplasm|positive regulation of catalytic activity|intracellular anatomical structure|ATP hydrolysis activity|heat shock protein binding|positive regulation of hydrolase activity|regul…	-	-	-	-	10:73183362-73247255	404	358	312	960	1815	1519	6.4751	6.75943	5.75931	19.478	30.7921	28.6036	6.33128	26.2913	-2.05401	1.36298e-10	1.05638e-08	DOWN
ENSG00000174928	C3orf33	chromosome 3 open reading frame 33 [Source:HGNC Symbol;Acc:HGNC:26434]	protein_coding	GO:0009987|GO:0050896|GO:0008152|GO:0023052|GO:0005515|GO:0031224|GO:0007165|GO:0071704|GO:0005615|GO:0005576|GO:0023051|GO:0016020|GO:0050794|GO:0006807|GO:0009058|GO:0007154|GO:0048523|GO:0044237|GO:0003700|GO:0051090|GO:0019222|GO:0009968|GO:0034641|GO:0046483|GO:0010646|GO:1901360|GO:0035556|GO:0016021|GO:0006139|GO:0006725|GO:0051171|GO:0044260|GO:0044249|GO:0031323|GO:0043170|GO:0009966|GO:…	cellular process|response to stimulus|metabolic process|signaling|protein binding|intrinsic component of membrane|signal transduction|organic substance metabolic process|extracellular space|extracellular region|regulation of signaling|membrane|regulation of cellular process|nitrogen compound metabolic process|biosynthetic process|cell communication|negative regulation of cellular process|cellular…	-	-	-	-	3:155762617-155806278	57	22	17	69	133	168	0.694823	0.315924	0.238665	1.06476	1.71612	2.40605	0.416471	1.72898	-2.05363	0.000145946	0.00182722	DOWN
ENSG00000244462	RBM12	RNA binding motif protein 12 [Source:HGNC Symbol;Acc:HGNC:9898]	protein_coding	GO:0032991|GO:0009987|GO:0008152|GO:0005515|GO:0071704|GO:1990904|GO:0050794|GO:0006807|GO:0005654|GO:0097159|GO:0044237|GO:0005622|GO:0019222|GO:0034641|GO:0046483|GO:1901360|GO:0043227|GO:0006139|GO:0043229|GO:0006725|GO:0051171|GO:0003676|GO:0031323|GO:0043170|GO:0043231|GO:0051252|GO:0010468|GO:0003723|GO:0010467|GO:0005634|GO:0006396|GO:0016070|GO:0031981|GO:0043484|GO:0008380	protein-containing complex|cellular process|metabolic process|protein binding|organic substance metabolic process|ribonucleoprotein complex|regulation of cellular process|nitrogen compound metabolic process|nucleoplasm|organic cyclic compound binding|cellular metabolic process|intracellular anatomical structure|regulation of metabolic process|cellular nitrogen compound metabolic process|heterocyc…	-	-	-	-	20:35648925-35664956	411	612	628	1549	2893	2279	1.15259	2.02185	2.02836	5.49913	8.58779	7.50892	1.73427	7.19861	-2.05339	4.24388e-09	2.22562e-07	DOWN
ENSG00000181191	PJA1	praja ring finger ubiquitin ligase 1 [Source:HGNC Symbol;Acc:HGNC:16648]	protein_coding	GO:0009987|GO:0003824|GO:0008152|GO:0005515|GO:0016740|GO:0005737|GO:0071704|GO:0006807|GO:0043167|GO:0009056|GO:0044237|GO:0005622|GO:0019787|GO:0019538|GO:0043169|GO:0044260|GO:0043170|GO:0036211|GO:0004842|GO:0046872|GO:0030163|GO:1901565|GO:0044267|GO:0006464|GO:0061630|GO:0032446|GO:0016567	cellular process|catalytic activity|metabolic process|protein binding|transferase activity|cytoplasm|organic substance metabolic process|nitrogen compound metabolic process|ion binding|catabolic process|cellular metabolic process|intracellular anatomical structure|ubiquitin-like protein transferase activity|protein metabolic process|cation binding|cellular macromolecule metabolic process|macromol…	-	-	-	-	X:69160851-69165521	162	167	158	430	747	773	0.725238	0.880735	0.814657	2.43692	3.53985	4.06578	0.806877	3.34752	-2.05267	5.7781e-09	2.92629e-07	DOWN
ENSG00000065183	WDR3	WD repeat domain 3 [Source:HGNC Symbol;Acc:HGNC:12755]	protein_coding	GO:0032991|GO:0009987|GO:0008152|GO:0005515|GO:0012505|GO:0071704|GO:1990904|GO:0016020|GO:0006807|GO:0005654|GO:0097159|GO:0044237|GO:0005622|GO:0034641|GO:0046483|GO:1901360|GO:0043227|GO:0030684|GO:0034388|GO:0006139|GO:0043229|GO:0005635|GO:0006725|GO:0031090|GO:0003676|GO:0043170|GO:0043231|GO:0030686|GO:0031965|GO:0022613|GO:0003723|GO:0032040|GO:0010467|GO:0005730|GO:0042274|GO:0030515|GO:…	protein-containing complex|cellular process|metabolic process|protein binding|endomembrane system|organic substance metabolic process|ribonucleoprotein complex|membrane|nitrogen compound metabolic process|nucleoplasm|organic cyclic compound binding|cellular metabolic process|intracellular anatomical structure|cellular nitrogen compound metabolic process|heterocycle metabolic process|organic cycli…	K14556	U3 small nucleolar RNA-associated protein 12[-]	hsa03008	Ribosome biogenesis in eukaryotes - Homo sapiens (human)聽	1:117929720-117966543	376	270	327	978	1623	1253	1.89825	1.60581	1.90136	6.25048	8.67328	7.43217	1.80181	7.45198	-2.04818	1.43381e-10	1.10215e-08	DOWN
ENSG00000185015	CA13	carbonic anhydrase 13 [Source:HGNC Symbol;Acc:HGNC:14914]	protein_coding	GO:0009987|GO:0003824|GO:0008152|GO:0043209|GO:0005515|GO:0005737|GO:0044281|GO:0005829|GO:0016829|GO:0043167|GO:0044237|GO:0005622|GO:0006730|GO:0043227|GO:0043229|GO:0043169|GO:0006811|GO:0016836|GO:0046872|GO:0043231|GO:0071702|GO:0015711|GO:0006820|GO:0004089|GO:0046914|GO:0008270|GO:0015701	cellular process|catalytic activity|metabolic process|myelin sheath|protein binding|cytoplasm|small molecule metabolic process|cytosol|lyase activity|ion binding|cellular metabolic process|intracellular anatomical structure|one-carbon metabolic process|membrane-bounded organelle|intracellular organelle|cation binding|ion transport|hydro-lyase activity|metal ion binding|intracellular membrane-boun…	K01672	carbonic anhydrase[4.2.1.1]	hsa01100|hsa00910	Metabolic pathways - Homo sapiens (human)聽|Nitrogen metabolism - Homo sapiens (human)聽	8:85220587-85284073	71	52	47	151	278	242	0.588218	0.507512	0.44847	1.58367	2.43794	2.35556	0.514733	2.12572	-2.04606	3.09971e-07	9.9166e-06	DOWN
ENSG00000083635	NUFIP1	nuclear FMR1 interacting protein 1 [Source:HGNC Symbol;Acc:HGNC:8057]	protein_coding	GO:0032991|GO:0009987|GO:0008152|GO:0060090|GO:0001650|GO:0005515|GO:0005726|GO:0016363|GO:0005737|GO:0071704|GO:1990904|GO:0030674|GO:0048786|GO:0050794|GO:0006807|GO:0009058|GO:0005829|GO:0005654|GO:0034399|GO:0043167|GO:0097159|GO:0044237|GO:0005622|GO:0000785|GO:0009893|GO:0098793|GO:0030054|GO:0019222|GO:0070761|GO:0008023|GO:0034641|GO:0046483|GO:1901360|GO:0042802|GO:0043227|GO:0019899|GO:…	protein-containing complex|cellular process|metabolic process|molecular adaptor activity|fibrillar center|protein binding|perichromatin fibrils|nuclear matrix|cytoplasm|organic substance metabolic process|ribonucleoprotein complex|protein-macromolecule adaptor activity|presynaptic active zone|regulation of cellular process|nitrogen compound metabolic process|biosynthetic process|cytosol|nucleopla…	-	-	-	-	13:44939249-44989471	97	77	90	241	393	409	1.48855	1.39202	1.59068	4.68184	6.38384	7.37417	1.49041	6.14662	-2.04408	6.13774e-08	2.4601e-06	DOWN
ENSG00000164933	SLC25A32	solute carrier family 25 member 32 [Source:HGNC Symbol;Acc:HGNC:29683]	protein_coding	GO:0009987|GO:0008152|GO:0005215|GO:0031224|GO:0005737|GO:0071704|GO:0044281|GO:0016020|GO:0022857|GO:0006807|GO:0055085|GO:0044237|GO:0005622|GO:1990542|GO:0006766|GO:0034641|GO:0046483|GO:1901360|GO:0005739|GO:0035461|GO:0015075|GO:0016021|GO:0043227|GO:0005342|GO:0006575|GO:0043229|GO:0034220|GO:0006082|GO:0006725|GO:0031090|GO:1901679|GO:0042887|GO:0090482|GO:1903825|GO:0046943|GO:1905039|GO:…	cellular process|metabolic process|transporter activity|intrinsic component of membrane|cytoplasm|organic substance metabolic process|small molecule metabolic process|membrane|transmembrane transporter activity|nitrogen compound metabolic process|transmembrane transport|cellular metabolic process|intracellular anatomical structure|mitochondrial transmembrane transport|vitamin metabolic process|ce…	-	-	-	-	8:103398635-103415189	488	314	396	1070	2058	1580	3.56511	2.70236	3.33196	9.89565	15.9146	13.5615	3.19981	13.1239	-2.03614	6.14082e-10	4.07756e-08	DOWN
ENSG00000198056	PRIM1	DNA primase subunit 1 [Source:HGNC Symbol;Acc:HGNC:9369]	protein_coding	GO:0032991|GO:0009987|GO:0003824|GO:0008152|GO:0007049|GO:0005515|GO:0016740|GO:0032993|GO:1902494|GO:0071704|GO:0016020|GO:0006807|GO:0009058|GO:0005654|GO:0043167|GO:0044237|GO:0005622|GO:0005657|GO:0034641|GO:0046483|GO:0030894|GO:0043596|GO:1901360|GO:0042575|GO:0043227|GO:1990234|GO:0000278|GO:0044770|GO:0006139|GO:0043229|GO:0043169|GO:0006725|GO:0016043|GO:0016772|GO:0032201|GO:0044260|GO:…	protein-containing complex|cellular process|catalytic activity|metabolic process|cell cycle|protein binding|transferase activity|protein-DNA complex|catalytic complex|organic substance metabolic process|membrane|nitrogen compound metabolic process|biosynthetic process|nucleoplasm|ion binding|cellular metabolic process|intracellular anatomical structure|replication fork|cellular nitrogen compound …	K02684	DNA primase small subunit[2.7.7.102]	hsa03030	DNA replication - Homo sapiens (human)聽	12:56731296-56752374	319	201	275	806	1246	1053	3.41124	2.5321	3.38692	10.911	14.1039	13.2296	3.11009	12.7482	-2.03526	7.88144e-10	5.06017e-08	DOWN
ENSG00000151287	TEX30	testis expressed 30 [Source:HGNC Symbol;Acc:HGNC:25188]	protein_coding	GO:0003824|GO:0016787	catalytic activity|hydrolase activity	-	-	-	-	13:102765888-102773811	236	144	76	364	689	707	3.21839	2.31341	1.1937	6.28401	9.94591	11.3278	2.24183	9.1859	-2.03474	1.28874e-06	3.40793e-05	DOWN
ENSG00000119705	SLIRP	SRA stem-loop interacting RNA binding protein [Source:HGNC Symbol;Acc:HGNC:20495]	protein_coding	GO:0032991|GO:0009987|GO:0022414|GO:0032502|GO:0008152|GO:0000003|GO:0040011|GO:0005515|GO:0009653|GO:0012505|GO:0048869|GO:0005737|GO:0071704|GO:0048609|GO:0048856|GO:1990904|GO:0009892|GO:0048870|GO:0048471|GO:0050794|GO:0003006|GO:0006807|GO:0019953|GO:0009566|GO:0048523|GO:0042995|GO:0009056|GO:0097159|GO:0044237|GO:0005622|GO:0007017|GO:0019222|GO:0009895|GO:0007276|GO:0007281|GO:0034641|GO:…	protein-containing complex|cellular process|reproductive process|developmental process|metabolic process|reproduction|locomotion|protein binding|anatomical structure morphogenesis|endomembrane system|cellular developmental process|cytoplasm|organic substance metabolic process|multicellular organismal reproductive process|anatomical structure development|ribonucleoprotein complex|negative regulati…	-	-	-	-	14:77708071-77761104	409	285	181	561	1450	1412	5.28224	4.33611	2.6923	9.17203	19.8226	21.4253	4.10355	16.8067	-2.03409	3.14772e-07	1.00587e-05	DOWN
ENSG00000277879	AL391988.1	novel transcript, antisense to SLC18A2	lncRNA	-	-	-	-	-	-	10:117267116-117268668	13	12	17	32	67	68	0.447035	0.486119	0.673272	1.393	2.43877	2.74729	0.535475	2.19302	-2.03403	0.000124748	0.00160546	DOWN
ENSG00000231770	TMEM44-AS1	TMEM44 antisense RNA 1 [Source:HGNC Symbol;Acc:HGNC:44272]	lncRNA	-	-	-	-	-	-	3:194584004-194590260	20	17	22	36	95	103	0.342108	0.34257	0.433421	0.779559	1.72013	2.07001	0.3727	1.52323	-2.03105	0.00013302	0.00169591	DOWN
ENSG00000120802	TMPO	thymopoietin [Source:HGNC Symbol;Acc:HGNC:11875]	protein_coding	GO:0009987|GO:0008152|GO:0005515|GO:0012505|GO:0031224|GO:0005737|GO:0071704|GO:0016020|GO:0050794|GO:0006807|GO:0009058|GO:0097159|GO:0044237|GO:0005622|GO:0000785|GO:0019222|GO:0034641|GO:0046483|GO:1901360|GO:0005521|GO:0016021|GO:0043227|GO:0006139|GO:0050839|GO:0043229|GO:0005635|GO:0006725|GO:0031090|GO:0051171|GO:0044260|GO:0003676|GO:0044249|GO:0031323|GO:0043170|GO:0034645|GO:0043231|GO:…	cellular process|metabolic process|protein binding|endomembrane system|intrinsic component of membrane|cytoplasm|organic substance metabolic process|membrane|regulation of cellular process|nitrogen compound metabolic process|biosynthetic process|organic cyclic compound binding|cellular metabolic process|intracellular anatomical structure|chromatin|regulation of metabolic process|cellular nitrogen…	-	-	-	-	12:98515579-98550351	2214	1594	1460	6827	7539	5923	7.58697	6.4349	5.76229	29.6162	27.3466	23.8469	6.59472	26.9365	-2.03018	3.57847e-11	3.30267e-09	DOWN
ENSG00000112029	FBXO5	F-box protein 5 [Source:HGNC Symbol;Acc:HGNC:13584]	protein_coding	GO:0009987|GO:0098772|GO:0050896|GO:0022414|GO:0003824|GO:0032502|GO:0008152|GO:0000003|GO:0040011|GO:0044092|GO:0007049|GO:0005515|GO:0007275|GO:0008283|GO:0110151|GO:0021700|GO:0048869|GO:0050793|GO:0016740|GO:0030234|GO:0005737|GO:0051301|GO:0071704|GO:0048609|GO:0001503|GO:0050790|GO:0040012|GO:0048856|GO:0043086|GO:0040017|GO:0009892|GO:0048870|GO:0050794|GO:0003006|GO:0006807|GO:0009058|GO:…	cellular process|molecular function regulator|response to stimulus|reproductive process|catalytic activity|developmental process|metabolic process|reproduction|locomotion|negative regulation of molecular function|cell cycle|protein binding|multicellular organism development|cell population proliferation|positive regulation of biomineralization|developmental maturation|cellular developmental proce…	K10292	F-box protein 5[-]	hsa04114	Oocyte meiosis - Homo sapiens (human)聽	6:152970519-152983579	390	252	183	752	1200	1225	3.53246	2.68891	1.90904	8.62259	11.5051	13.0361	2.71014	11.0546	-2.02821	6.60335e-09	3.32025e-07	DOWN
ENSG00000147124	ZNF41	zinc finger protein 41 [Source:HGNC Symbol;Acc:HGNC:13107]	protein_coding	GO:0009987|GO:0008152|GO:0005515|GO:0071704|GO:0050794|GO:0006807|GO:0009058|GO:0043167|GO:0097159|GO:0044237|GO:0005622|GO:0003700|GO:0019222|GO:0034641|GO:0046483|GO:1901360|GO:0043227|GO:0006139|GO:0043229|GO:0000981|GO:0043169|GO:0006725|GO:0051171|GO:0044260|GO:0003676|GO:0044249|GO:0031323|GO:0043170|GO:0034645|GO:0046872|GO:0043231|GO:0051252|GO:0003677|GO:0010468|GO:0019438|GO:0001067|GO:…	cellular process|metabolic process|protein binding|organic substance metabolic process|regulation of cellular process|nitrogen compound metabolic process|biosynthetic process|ion binding|organic cyclic compound binding|cellular metabolic process|intracellular anatomical structure|DNA-binding transcription factor activity|regulation of metabolic process|cellular nitrogen compound metabolic process…	K09228	KRAB domain-containing zinc finger protein[-]	hsa05168	Herpes simplex virus 1 infection - Homo sapiens (human)聽	X:47445879-47482946	74	32	56	236	209	169	0.731827	0.372811	0.637848	2.95458	2.18787	1.96364	0.580829	2.3687	-2.02791	5.53377e-06	0.000116475	DOWN
ENSG00000163293	NIPAL1	NIPA like domain containing 1 [Source:HGNC Symbol;Acc:HGNC:27194]	protein_coding	GO:0009987|GO:0005215|GO:0031224|GO:0016020|GO:0022857|GO:0055085|GO:0015075|GO:0016021|GO:0034220|GO:0006811|GO:0008324|GO:0022890|GO:0098655|GO:0006812|GO:0098662|GO:0046873|GO:0015095|GO:0030001|GO:1903830|GO:0015693	cellular process|transporter activity|intrinsic component of membrane|membrane|transmembrane transporter activity|transmembrane transport|ion transmembrane transporter activity|integral component of membrane|ion transmembrane transport|ion transport|cation transmembrane transporter activity|inorganic cation transmembrane transporter activity|cation transmembrane transport|cation transport|inorgan…	-	-	-	-	4:47914142-48040173	160	110	7	392	439	214	1.13173	0.916598	0.0570262	3.51008	3.2869	1.77842	0.701783	2.85847	-2.02614	0.00418839	0.0281335	DOWN
ENSG00000135966	TGFBRAP1	transforming growth factor beta receptor associated protein 1 [Source:HGNC Symbol;Acc:HGNC:16836]	protein_coding	GO:0032991|GO:0009987|GO:0050896|GO:0008152|GO:0023052|GO:0005515|GO:0012505|GO:0005737|GO:0033036|GO:0007165|GO:0071704|GO:0016192|GO:0016020|GO:0050794|GO:0006807|GO:0009058|GO:0007154|GO:0099023|GO:0051641|GO:0009056|GO:0044237|GO:0005622|GO:0007034|GO:0019222|GO:0051649|GO:0034641|GO:0046483|GO:0006906|GO:1901360|GO:0033263|GO:0008333|GO:0005102|GO:0043227|GO:0019899|GO:0006139|GO:0031410|GO:…	protein-containing complex|cellular process|response to stimulus|metabolic process|signaling|protein binding|endomembrane system|cytoplasm|macromolecule localization|signal transduction|organic substance metabolic process|vesicle-mediated transport|membrane|regulation of cellular process|nitrogen compound metabolic process|biosynthetic process|cell communication|vesicle tethering complex|cellular…	-	-	-	-	2:105264391-105329735	166	153	179	556	840	556	0.890236	0.966612	1.10561	3.77468	4.76843	3.50325	0.987486	4.01545	-2.02373	4.31683e-09	2.25965e-07	DOWN
ENSG00000141076	UTP4	UTP4 small subunit processome component [Source:HGNC Symbol;Acc:HGNC:1983]	protein_coding	GO:0032991|GO:0009987|GO:0008152|GO:0001650|GO:0005515|GO:0071704|GO:1990904|GO:0050794|GO:0006807|GO:0009058|GO:0005654|GO:0097159|GO:0044237|GO:0005622|GO:0019222|GO:0034641|GO:0046483|GO:1901360|GO:0043227|GO:0030684|GO:0006139|GO:0043229|GO:0006725|GO:0051171|GO:0044260|GO:0003676|GO:0044249|GO:0034455|GO:0031323|GO:0043170|GO:0034645|GO:0043231|GO:0030686|GO:0051252|GO:0022613|GO:0010468|GO:…	protein-containing complex|cellular process|metabolic process|fibrillar center|protein binding|organic substance metabolic process|ribonucleoprotein complex|regulation of cellular process|nitrogen compound metabolic process|biosynthetic process|nucleoplasm|organic cyclic compound binding|cellular metabolic process|intracellular anatomical structure|regulation of metabolic process|cellular nitroge…	K14548	U3 small nucleolar RNA-associated protein 4[-]	hsa03008	Ribosome biogenesis in eukaryotes - Homo sapiens (human)聽	16:69131291-69231130	426	312	499	1537	1881	1381	2.75924	2.38065	3.72247	12.6026	12.8963	10.5092	2.95412	12.0027	-2.02256	1.55087e-09	9.33855e-08	DOWN
[truncated: 1,372 more rows]
